# Supplementary material for: The luxS mutation causes loosely-bound biofilms in Shewanella oneidensis
Source: BMC Res Notes. 2011 Jun 10;4:180. doi: 10.1186/1756-0500-4-180 (PMC3146851; doi:10.1186/1756-0500-4-180)
Supplement: Additional file 1 — Table S1. All proteins identified in the first and the second experiment are listed (prot_extracted). The two lists were compared and common proteins were selected (common_prot). Then the proteins were sorted according to their regulation and regulated proteins were selected (regulated_prot). [file 1756-0500-4-180-S1.XLS]

## Sheet: experiment1
ZFile = mascot_daemon_merge.mgf
.dat-File = f075553.dat
nf114: 0.94
nf115: 0.0
nf116: 1.0
nf117: 0.0
peptide score: 20
delta: 0.02
conflevel: 0.95
regulation base: 114.1
reporter threshold: 15.0
p_error significance threshold: 0.0022381290978632506
Protein ID	Protein Name	Protein Score	Peptide	Query No	Peptide Score	Ratio(MaxInt/MaxRepInt	Phosphorylation		114 corr.	114 raw	sign RF	Regulation	Intensity Interval	sign p error	p error		116 corr.	116 raw	sign RF	Regulation	Intensity Interval	sign p error	p error	Regulation accumulated
RTX	Q8E9G6|Q8E9G6_SHEON	15976.2										1								1.16
RTX	Q8E9G6|Q8E9G6_SHEON		LDPLK	266	20.82	1			1125.73	1089		1	[1059.31 ... 1194.03]		0.5		1942.83	1751		1.72584	[1842.78 ... 2045.71]		6.48012e-31	1.71
RTX	Q8E9G6|Q8E9G6_SHEON		LDPLK	271	25.92	1			186.12	180		1	[166.6 ... 206.19]		0.5		273.66	247.5		1.47034	[248.66 ... 299.35]		1.01832e-06	1.71
RTX	Q8E9G6|Q8E9G6_SHEON		GEFIK	302	21.99	1			1510.97	1460		1	[1428.32 ... 1595.96]		0.5		1986.56	1793		1.31476	[1884.79 ... 2091.22]		3.8008e-10	1.3
RTX	Q8E9G6|Q8E9G6_SHEON		GEFIK	323	20.94	1			757.05	730.9		1	[707.16 ... 808.35]		0.5		821.43	741.5		1.08504	[768.56 ... 875.8]		0.0478824	1.3
RTX	Q8E9G6|Q8E9G6_SHEON		GEFIK	325	20.85	1			35.66	34.38		1	[28.37 ... 43.15]		0.5		43.52	38.84		1.22042	[35.35 ... 51.91]		0.0838349	1.3
RTX	Q8E9G6|Q8E9G6_SHEON		GEFIK	327	21.06	1			242.3	233.9		1	[219.2 ... 266.05]		0.5		293.25	264		1.21028	[267.1 ... 320.13]		0.00435188	1.3
RTX	Q8E9G6|Q8E9G6_SHEON		SSLQIK	568	25.77	1			1096.51	1057		1	[1031.36 ... 1163.5]		0.5		1225.64	1095		1.11776	[1154.93 ... 1298.35]		0.00757016	1.18
RTX	Q8E9G6|Q8E9G6_SHEON		SSLQIK	569	28.54	1			11695.2	11290		1	[11258.66 ... 12144.07]		0.5		12472.5	11250		1.06646	[12010.79 ... 12947.24]		0.0128489	1.18
RTX	Q8E9G6|Q8E9G6_SHEON		SSLQIK	571	26.81	1			11794.8	11390		1	[11355.06 ... 12247.02]		0.5		14009	12610		1.18772	[13497.88 ... 14534.55]		1.19436e-08	1.18
RTX	Q8E9G6|Q8E9G6_SHEON		SSLQIK	572	25.42	1			2011.29	1945		1	[1908.54 ... 2116.95]		0.5		3264.41	2942		1.62304	[3114.16 ... 3418.93]		2.00399e-31	1.18
RTX	Q8E9G6|Q8E9G6_SHEON		SSLQIK	573	31.48	1			9029.43	8720		1	[8680.26 ... 9388.5]		0.5		10592.7	9555		1.17313	[10192.12 ... 11004.7]		2.50207e-07	1.18
RTX	Q8E9G6|Q8E9G6_SHEON		SSLQIK	575	26.72	1			3358.12	3242		1	[3204.42 ... 3516.18]		0.5		3707.47	3343		1.10403	[3541.04 ... 3878.62]		0.0029332	1.18
RTX	Q8E9G6|Q8E9G6_SHEON		SSLQIK	577	25.85	1			723.4	698.4		1	[675.09 ... 773.07]		0.5		807.05	727.7		1.11563	[754.84 ... 860.74]		0.0156561	1.18
RTX	Q8E9G6|Q8E9G6_SHEON		SSLQIK	578	22.89	1			994.66	960.3		1	[933.98 ... 1057.06]		0.5		1111.44	1002		1.11741	[1045.64 ... 1179.11]		0.00899495	1.18
RTX	Q8E9G6|Q8E9G6_SHEON		SSLQIK	579	29.4	1			5420.06	5226		1	[5192.98 ... 5653.58]		0.5		6551.74	5857		1.20879	[6285.73 ... 6825.28]		1.84418e-08	1.18
RTX	Q8E9G6|Q8E9G6_SHEON		SSLQIK	580	22.42	1			11449.9	11040		1	[11021.33 ... 11890.58]		0.5		13871.5	12400		1.2115	[13364.85 ... 14392.58]		3.29121e-10	1.18
RTX	Q8E9G6|Q8E9G6_SHEON		SSLQIK	581	25.59	1			354.53	342.4		1	[324.9 ... 385.0]		0.5		461.43	414.8		1.30153	[426.05 ... 497.81]		2.8985e-05	1.18
RTX	Q8E9G6|Q8E9G6_SHEON		YADADK	621	33	1			1888.61	1825		1	[1790.71 ... 1989.28]		0.5		2562.8	2312		1.35698	[2438.76 ... 2690.36]		2.95649e-13	1.36
RTX	Q8E9G6|Q8E9G6_SHEON		YADADK	623	24.89	1			384	371.1		1	[352.74 ... 416.13]		0.5		529.9	477.8		1.37995	[491.02 ... 569.89]		2.67483e-07	1.36
RTX	Q8E9G6|Q8E9G6_SHEON		YADADK	624	39.53	1			150.68	145.7		1	[133.58 ... 168.26]		0.5		223.67	201.6		1.4844	[201.73 ... 246.23]		2.98734e-06	1.36
RTX	Q8E9G6|Q8E9G6_SHEON		AVQDQK	638	23.94	1			330.81	319.4		1	[302.51 ... 359.91]		0.5		355.05	320		1.07327	[325.39 ... 385.55]		0.123768	1.07
RTX	Q8E9G6|Q8E9G6_SHEON		AVQDQK	639	21.72	1			590.08	569.8		1	[548.2 ... 633.15]		0.5		620.1	560.4		1.05087	[576.75 ... 664.69]		0.161204	1.07
RTX	Q8E9G6|Q8E9G6_SHEON		AVQDQK	640	22.3	1			249.54	241.1		1	[226.01 ... 273.75]		0.5		285.75	258.4		1.14511	[260.04 ... 312.18]		0.0271679	1.07
RTX	Q8E9G6|Q8E9G6_SHEON		GSVITSK	667	36.78	1			237.37	229.2		1	[214.58 ... 260.81]		0.5		260.89	235.1		1.09909	[236.66 ... 285.8]		0.0870396	1.1
RTX	Q8E9G6|Q8E9G6_SHEON		TEYIAK	826	27.88	1			434.25	418.5		1	[400.3 ... 469.16]		0.5		443.53	395.6		1.02137	[409.09 ... 478.94]		0.340912	1.46
RTX	Q8E9G6|Q8E9G6_SHEON		TEYIAK	828	29.01	1			10124.3	9784		1	[9739.06 ... 10520.52]		0.5		14324.1	12910		1.41482	[13802.97 ... 14860.09]		9.55933e-28	1.46
RTX	Q8E9G6|Q8E9G6_SHEON		TEYIAK	829	26.96	1			5408.85	5229		1	[5182.16 ... 5641.97]		0.5		8355.64	7529		1.54481	[8028.86 ... 8691.69]		3.04915e-36	1.46
RTX	Q8E9G6|Q8E9G6_SHEON		TEYIAK	830	29.02	1			3147.2	3043		1	[3001.27 ... 3297.27]		0.5		4937.18	4450		1.56875	[4726.95 ... 5153.37]		2.65428e-32	1.46
RTX	Q8E9G6|Q8E9G6_SHEON		TEYIAK	831	25.46	1			359.7	347.3		1	[329.78 ... 390.46]		0.5		408.99	368.2		1.13703	[376.39 ... 442.52]		0.0201782	1.46
RTX	Q8E9G6|Q8E9G6_SHEON		TEYIAK	832	31.23	1			1336.71	1290		1	[1261.31 ... 1414.26]		0.5		1322.04	1192		0.989025	[1247.25 ... 1398.95]		0.382003	1.46
RTX	Q8E9G6|Q8E9G6_SHEON		TEYIAK	833	29.74	1			261.8	253		1	[237.52 ... 286.77]		0.5		363.97	328.1		1.39026	[333.81 ... 394.97]		2.70317e-06	1.46
RTX	Q8E9G6|Q8E9G6_SHEON		TEYIAK	834	30.01	1			123.43	119.1		1	[108.31 ... 138.98]		0.5		183.4	164.1		1.48586	[164.06 ... 203.29]		1.1586e-05	1.46
RTX	Q8E9G6|Q8E9G6_SHEON		TEYIAK	835	26.56	1			1009.49	975.3		1	[948.15 ... 1072.57]		0.5		1378.7	1242		1.36574	[1301.54 ... 1458.06]		1.0697e-10	1.46
RTX	Q8E9G6|Q8E9G6_SHEON		TEYIAK	836	27.07	1			764.13	738.3		1	[713.91 ... 815.77]		0.5		1076.99	970.3		1.40943	[1012.69 ... 1143.11]		3.96937e-11	1.46
RTX	Q8E9G6|Q8E9G6_SHEON		TEYIAK	838	27.27	1.16			63.18	61.03		1	[53.05 ... 73.59]		0.5		84.18	75.72		1.33238	[72.18 ... 96.52]		0.00772013	1.46
RTX	Q8E9G6|Q8E9G6_SHEON		TEYIAK	840	27.13	1			240.26	232		1	[217.28 ... 263.88]		0.5		428.47	382.8		1.78336	[394.83 ... 463.07]		2.22059e-15	1.46
RTX	Q8E9G6|Q8E9G6_SHEON		VVDNMGYR	1219	21.69	1			153.46	148.3		1	[136.16 ... 171.25]		0.5		169.79	154		1.10641	[151.36 ... 188.73]		0.105098	1.19
RTX	Q8E9G6|Q8E9G6_SHEON		VVDNMGYR	1220	37.86	1			105.3	101.5		1	[91.57 ... 119.41]		0.5		116.68	104.1		1.10807	[102.07 ... 131.7]		0.132496	1.19
RTX	Q8E9G6|Q8E9G6_SHEON		VVDNMGYR	1222	31.87	1			2354.94	2271		1	[2238.84 ... 2474.34]		0.5		2995.56	2678		1.27203	[2855.25 ... 3139.85]		1.19114e-09	1.19
RTX	Q8E9G6|Q8E9G6_SHEON		VVDNMGYR	1223	31.64	1			493.48	477.1		1	[456.45 ... 531.56]		0.5		585.32	531.2		1.18611	[543.67 ... 628.15]		0.00169524	1.19
RTX	Q8E9G6|Q8E9G6_SHEON		VVDNMGYR	1224	28.91	1			363.81	351.8		1	[333.66 ... 394.8]		0.5		458.24	415.6		1.25956	[423.03 ... 494.44]		0.000181363	1.19
RTX	Q8E9G6|Q8E9G6_SHEON		VVDNMGYR	1225	34.61	1			836.83	808.6		1	[783.25 ... 891.92]		0.5		949.72	860.5		1.1349	[891.04 ... 1010.07]		0.00527721	1.19
RTX	Q8E9G6|Q8E9G6_SHEON		VVDNMGYR	1226	34.64	1			12749.5	12320		1	[12278.85 ... 13233.43]		0.5		15115.1	13680		1.18555	[14568.7 ... 15677.04]		1.23662e-08	1.19
RTX	Q8E9G6|Q8E9G6_SHEON		VVDNMGYR	1227	30.66	1			768.91	743.2		1	[718.47 ... 820.78]		0.5		916.83	829.3		1.19238	[859.62 ... 975.66]		0.000331207	1.19
RTX	Q8E9G6|Q8E9G6_SHEON		VVDNMGYR	1228	26.45	1			7.49	7.25		0	[4.37 ... 10.69]		0.5		12.73	11.47	><	1	[8.59 ... 16.97]	><	0.5
RTX	Q8E9G6|Q8E9G6_SHEON		TIAEDALAK	1653	51.31	1.03			2643	2552		1	[2515.91 ... 2773.68]		0.5		3121.17	2813		1.18092	[2976.2 ... 3270.25]		9.31935e-06	1.2
RTX	Q8E9G6|Q8E9G6_SHEON		TIAEDALAK	1654	51.32	1.07			1862.94	1799		1	[1766.07 ... 1962.57]		0.5		2233.49	2010		1.19891	[2122.07 ... 2348.07]		7.48397e-06	1.2
RTX	Q8E9G6|Q8E9G6_SHEON		TIAEDALAK	1655	51.37	1.06			16705.5	16140		1	[16108.55 ... 17319.33]		0.5		22843.4	20590		1.36742	[22054.13 ... 23655.03]		1.24473e-25	1.2
RTX	Q8E9G6|Q8E9G6_SHEON		TIAEDALAK	1656	53.39	1.18			385.52	372.5		1	[354.18 ... 417.74]		0.5		460.32	415.6		1.19402	[425.01 ... 496.64]		0.00235446	1.2
RTX	Q8E9G6|Q8E9G6_SHEON		TIAEDALAK	1657	25.14	1			27.84	26.95		1	[21.5 ... 34.36]		0.5		30.78	28.15		1.1056	[24.07 ... 37.68]		0.255277	1.2
RTX	Q8E9G6|Q8E9G6_SHEON		TIAEDALAK	1659	51.22	1.01			457.05	441.5		1	[421.9 ... 493.19]		0.5		582.09	524		1.27358	[540.6 ... 624.75]		3.27617e-05	1.2
RTX	Q8E9G6|Q8E9G6_SHEON		TIAEDALAK	1660	35.47	1			1	0		0	[-1.0 ... 2.14]		0.5		33.34	29.88	>	2.22267	[26.32 ... 40.55]	>	6.36447e-05
RTX	Q8E9G6|Q8E9G6_SHEON		TIAEDALAK	1661	55.43	1.04			14376.6	13870		1	[13853.79 ... 14914.32]		0.5		12178.2	11000		0.847083	[11726.05 ... 12643.2]		3.10326e-08	1.2
RTX	Q8E9G6|Q8E9G6_SHEON		TIAEDALAK	1662	53.24	1.25			43.45	41.93		1	[35.3 ... 51.84]		0.5		65.49	58.49		1.50725	[55.15 ... 76.13]		0.00146616	1.2
RTX	Q8E9G6|Q8E9G6_SHEON		LSNISSSLK	1704	61.96	1.04			1849.22	1784		1	[1752.89 ... 1948.28]		0.5		1635.81	1473		0.884595	[1548.06 ... 1726.05]		0.00179611	1.04
RTX	Q8E9G6|Q8E9G6_SHEON		LSNISSSLK	1705	45.07	1			91.92	88.58		1	[79.27 ... 104.92]		0.5		60.51	54.33		0.65829	[50.63 ... 70.67]		0.000291382	1.04
RTX	Q8E9G6|Q8E9G6_SHEON		LSNISSSLK	1706	62.01	1.2			6453.16	6231		1	[6190.52 ... 6723.25]		0.5		7165.89	6456		1.11045	[6879.04 ... 7460.88]		0.000622552	1.04
RTX	Q8E9G6|Q8E9G6_SHEON		LSNISSSLK	1707	62.1	1.27			1530.36	1477		1	[1446.91 ... 1616.17]		0.5		1647.12	1481		1.0763	[1558.91 ... 1737.83]		0.0363983	1.04
RTX	Q8E9G6|Q8E9G6_SHEON		LSNISSSLK	1708	61.45	1.03			270.99	261.7		1	[246.16 ... 296.53]		0.5		328.02	295.2		1.21045	[299.88 ... 356.96]		0.00326088	1.04
RTX	Q8E9G6|Q8E9G6_SHEON		LSNISSSLK	1709	61.94	1			499.32	481.3		1	[461.99 ... 537.71]		0.5		345.26	311.1		0.69146	[316.14 ... 375.2]		1.38694e-08	1.04
RTX	Q8E9G6|Q8E9G6_SHEON		LSNISSSLK	1710	61.77	1			509.77	492		1	[471.9 ... 548.7]		0.5		455.06	411.9		0.892677	[420.02 ... 491.1]		0.0249773	1.04
RTX	Q8E9G6|Q8E9G6_SHEON		LSNISSSLK	1711	49.93	1			124.89	120.6		1	[109.66 ... 140.55]		0.5		123.46	111.6		0.98855	[108.34 ... 139.01]		0.440915	1.04
RTX	Q8E9G6|Q8E9G6_SHEON		LSNISSSLK	1712	62.07	1.21			1433.86	1384		1	[1354.39 ... 1515.57]		0.5		1532.29	1381		1.06865	[1448.77 ... 1618.19]		0.0535314	1.04
RTX	Q8E9G6|Q8E9G6_SHEON		LSNISSSLK	1713	61.96	1.09			7690	7421		1	[7385.49 ... 8003.15]		0.5		7348.74	6631		0.955623	[7055.72 ... 7650.07]		0.0627283	1.04
RTX	Q8E9G6|Q8E9G6_SHEON		LSNISSSLK	1715	61.89	1.12			11364.4	10970		1	[10938.62 ... 11802.23]		0.5		11630.6	10500		1.02343	[11196.19 ... 12077.35]		0.189515	1.04
RTX	Q8E9G6|Q8E9G6_SHEON		FSGSWDGVK	1843	32.61	1.35			66.34	64.1		1	[55.92 ... 77.06]		0.5		70	63.46		1.05517	[59.24 ... 81.06]		0.303516	1.28
RTX	Q8E9G6|Q8E9G6_SHEON		FSGSWDGVK	1844	44.82	1.13			22754.5	21970		1	[21968.04 ... 23563.35]		0.5		24743.6	22340		1.08742	[23895.48 ... 25615.84]		0.0011669	1.28
RTX	Q8E9G6|Q8E9G6_SHEON		FSGSWDGVK	1845	47.34	1.25			631.26	609.7		1	[587.36 ... 676.4]		0.5		782.73	706.1		1.23995	[731.65 ... 835.26]		4.64333e-05	1.28
RTX	Q8E9G6|Q8E9G6_SHEON		FSGSWDGVK	1846	46.7	1.24			18869.3	18220		1	[18204.16 ... 19553.32]		0.5		21965.5	19810		1.16409	[21203.56 ... 22749.09]		9.02164e-08	1.28
RTX	Q8E9G6|Q8E9G6_SHEON		FSGSWDGVK	1847	45.3	1.31			16190.5	15640		1	[15609.9 ... 16787.58]		0.5		20075	18120		1.23992	[19372.0 ... 20797.84]		3.64441e-13	1.28
RTX	Q8E9G6|Q8E9G6_SHEON		FSGSWDGVK	1849	55.01	1.05			859.72	831.8		1	[805.1 ... 915.89]		0.5		1577.42	1421		1.83481	[1492.05 ... 1665.22]		7.66574e-34	1.28
RTX	Q8E9G6|Q8E9G6_SHEON		FSGSWDGVK	1850	51.12	1			219.81	212.2		1	[198.11 ... 242.12]		0.5		225.23	203.6		1.02466	[203.19 ... 247.89]		0.353283	1.28
RTX	Q8E9G6|Q8E9G6_SHEON		FSGSWDGVK	1851	55.09	1.32			42.65	41.33		1	[34.58 ... 50.95]		0.5		55.52	50.71		1.30176	[46.12 ... 65.17]		0.0271417	1.28
RTX	Q8E9G6|Q8E9G6_SHEON		FSGSWDGVK	1852	45.94	1.07			247.45	238.6		1	[224.03 ... 271.52]		0.5		303.75	271.1		1.22752	[276.99 ... 331.26]		0.0023593	1.28
RTX	Q8E9G6|Q8E9G6_SHEON		FSGSWDGVK	1853	45.78	1.16			2016.08	1948		1	[1913.14 ... 2121.93]		0.5		2905.1	2617		1.44096	[2768.16 ... 3045.92]		1.17915e-18	1.28
RTX	Q8E9G6|Q8E9G6_SHEON		FSGSWDGVK	1854	47.45	1.37			626.81	605.4		1	[583.13 ... 671.73]		0.5		743.31	669.7		1.18586	[694.07 ... 793.95]		0.000878591	1.28
RTX	Q8E9G6|Q8E9G6_SHEON		FSGSWDGVK	1856	24.27	1			161.68	156.1		1	[143.81 ... 180.05]		0.5		146.62	132.9		0.906853	[129.81 ... 163.92]		0.115892	1.28
RTX	Q8E9G6|Q8E9G6_SHEON		FSGSWDGVK	1857	50.6	1.31			1441.63	1392		1	[1361.84 ... 1523.68]		0.5		1654.54	1492		1.14769	[1566.03 ... 1745.57]		0.000802287	1.28
RTX	Q8E9G6|Q8E9G6_SHEON		FSGSWDGVK	1858	25.44	1.68			37.55	36.27		1	[30.05 ... 45.27]		0.5		44.14	39.78		1.1755	[35.91 ... 52.6]		0.123612	1.28
RTX	Q8E9G6|Q8E9G6_SHEON		FSGSWDGVK	1859	29.77	1.3			23.74	22.89		1	[17.94 ... 29.71]		0.5		27.91	24.91		1.17565	[21.56 ... 34.44]		0.166856	1.28
RTX	Q8E9G6|Q8E9G6_SHEON		FSGSWDGVK	1860	30.86	1.38			53.98	52.14		1	[44.74 ... 63.48]		0.5		63.91	57.61		1.18396	[53.71 ... 74.39]		0.0830658	1.28
RTX	Q8E9G6|Q8E9G6_SHEON		FSGSWDGVK	1861	45.22	1.21			6090.63	5884		1	[5840.4 ... 6347.96]		0.5		7976.05	7194		1.30956	[7661.95 ... 8299.06]		1.43278e-15	1.28
RTX	Q8E9G6|Q8E9G6_SHEON		FSGSWDGVK	1862	58.16	1.87			117.17	112.9		1	[102.52 ... 132.23]		0.5		112.37	100.2		0.959034	[98.09 ... 127.05]		0.310337	1.28
RTX	Q8E9G6|Q8E9G6_SHEON		FSGSWDGVK	1864	45.26	1.25			15142.6	14630		1	[14595.32 ... 15705.43]		0.5		19761.1	17830		1.305	[19067.97 ... 20473.88]		8.67297e-19	1.28
RTX	Q8E9G6|Q8E9G6_SHEON		FSGSWDGVK	1865	45.16	1.22			18807.8	18170		1	[18144.53 ... 19489.77]		0.5		24409.1	22020		1.29782	[23571.33 ... 25270.69]		7.3367e-19	1.28
RTX	Q8E9G6|Q8E9G6_SHEON		DALGNLATVGK	2143	70.92	2.03			134.51	129.8		1	[118.57 ... 150.9]		0.5		153.13	137.4		1.13843	[135.86 ... 170.89]		0.0659961	1.12
RTX	Q8E9G6|Q8E9G6_SHEON		DALGNLATVGK	2144	63.94	2.04			14304.3	13810		1	[13783.74 ... 14839.58]		0.5		15968	14400		1.11631	[15394.48 ... 16557.84]		9.21143e-05	1.12
RTX	Q8E9G6|Q8E9G6_SHEON		GTDHIMDFK	2161	45.84	2.02			40.3	38.94		1	[32.49 ... 48.33]		0.5		49.23	44.49		1.22159	[40.47 ... 58.24]		0.0731221	1.44
RTX	Q8E9G6|Q8E9G6_SHEON		GTDHIMDFK	2162	45.84	2.02			40.3	38.94		1	[32.49 ... 48.33]		0.5		49.23	44.49		1.22159	[40.47 ... 58.24]		0.0731221	1.44
RTX	Q8E9G6|Q8E9G6_SHEON		GTDHIMDFK	2163	25.24	2.97			75.49	72.77		1	[64.24 ... 87.06]		0.5		82.74	73.82		1.09604	[70.86 ... 94.96]		0.186761	1.44
RTX	Q8E9G6|Q8E9G6_SHEON		GTDHIMDFK	2164	56.05	2.88			702.08	678.9		1	[654.78 ... 750.72]		0.5		1082.7	976.5		1.54213	[1018.15 ... 1149.07]		4.5541e-16	1.44
RTX	Q8E9G6|Q8E9G6_SHEON		GTDHIMDFK	2165	27.05	1.34			447.14	431.2		1	[412.52 ... 482.75]		0.5		566.21	505.4		1.26629	[525.51 ... 608.07]		5.31497e-05	1.44
RTX	Q8E9G6|Q8E9G6_SHEON		GTDHIMDFK	2167	49.81	2.84			153.93	148.4		1	[136.6 ... 171.75]		0.5		176.95	157.9		1.14955	[158.05 ... 196.4]		0.0458669	1.44
RTX	Q8E9G6|Q8E9G6_SHEON		GTDHIMDFK	2170	26.1	2.56			1379.34	1330		1	[1302.15 ... 1458.72]		0.5		1684.82	1506		1.22147	[1595.08 ... 1777.1]		4.38768e-06	1.44
RTX	Q8E9G6|Q8E9G6_SHEON		GTDHIMDFK	2171	44.08	2.7			817.84	790.2		1	[765.14 ... 872.04]		0.5		1140.31	1027		1.39429	[1073.26 ... 1209.26]		7.16871e-11	1.44
RTX	Q8E9G6|Q8E9G6_SHEON		GTDHIMDFK	2172	47.71	2.44			544.7	527.1		1	[505.07 ... 585.45]		0.5		968.45	873.5		1.77795	[908.93 ... 1029.66]		5.0019e-24	1.44
RTX	Q8E9G6|Q8E9G6_SHEON		GTDHIMDFK	2174	56.01	2.71			3379.43	3267		1	[3224.95 ... 3538.29]		0.5		5230.42	4713		1.54772	[5009.94 ... 5457.15]		3.48974e-31	1.44
RTX	Q8E9G6|Q8E9G6_SHEON		GTDHIMDFK	2175	56	2.72			2793.76	2700		1	[2661.0 ... 2930.29]		0.5		4198.34	3781		1.50276	[4014.26 ... 4387.65]		1.03456e-25	1.44
RTX	Q8E9G6|Q8E9G6_SHEON		GTDHIMDFK	2176	58.55	2.67			2105.94	2036		1	[1999.48 ... 2215.41]		0.5		3385.72	3049		1.6077	[3231.01 ... 3544.82]		9.03132e-31	1.44
RTX	Q8E9G6|Q8E9G6_SHEON		GTDHIMDFK	2177	55.93	2.63			2088.93	2019		1	[1983.14 ... 2197.72]		0.5		3123.77	2814		1.49539	[2978.71 ... 3272.95]		1.41586e-22	1.44
RTX	Q8E9G6|Q8E9G6_SHEON		GTDHIMDFK	2179	29.11	2.84			1802.21	1741		1	[1707.75 ... 1899.34]		0.5		2440.11	2199		1.35395	[2320.74 ... 2562.86]		7.31812e-13	1.44
RTX	Q8E9G6|Q8E9G6_SHEON		GTDHIMDFK	2180	55.87	2.46			2724.24	2634		1	[2594.09 ... 2858.09]		0.5		4241.64	3824		1.557	[4056.01 ... 4432.54]		1.24e-29	1.44
RTX	Q8E9G6|Q8E9G6_SHEON		GTDHIMDFK	2181	55.97	2.84			1678.12	1621		1	[1588.66 ... 1770.12]		0.5		2253.33	2026		1.34277	[2141.14 ... 2368.69]		6.07337e-12	1.44
RTX	Q8E9G6|Q8E9G6_SHEON		GTDHIMDFK	2182	29.08	2.59			1593.2	1540		1	[1507.18 ... 1681.66]		0.5		2127.2	1919		1.33517	[2019.91 ... 2237.52]		2.47211e-11	1.44
RTX	Q8E9G6|Q8E9G6_SHEON		GTDHIMDFK	2183	23.76	2.51			859.54	830.9		1	[804.93 ... 915.7]		0.5		1286.01	1160		1.49616	[1212.74 ... 1361.36]		1.60227e-15	1.44
RTX	Q8E9G6|Q8E9G6_SHEON		GTDHIMDFK	2184	25.26	2.78			1980.24	1913		1	[1878.71 ... 2084.64]		0.5		2591.24	2337		1.30855	[2466.11 ... 2719.91]		6.80242e-11	1.44
RTX	Q8E9G6|Q8E9G6_SHEON		GTDHIMDFK	2185	25.22	2.77			2799.84	2701		1	[2666.85 ... 2936.61]		0.5		3937.82	3516		1.40644	[3763.07 ... 4117.52]		1.40539e-18	1.44
RTX	Q8E9G6|Q8E9G6_SHEON		GTDHIMDFK	2187	58.56	2.79			1879.2	1813		1	[1781.67 ... 1979.49]		0.5		2707.78	2422		1.44092	[2578.25 ... 2840.98]		3.73769e-18	1.44
RTX	Q8E9G6|Q8E9G6_SHEON		GDSGADTFVWR	2203	38.39	1			28.14	27.19		1	[21.76 ... 34.7]		0.5		56.1	50.13		1.9936	[46.65 ... 65.81]		1.06148e-05	1.64
RTX	Q8E9G6|Q8E9G6_SHEON		GDSGADTFVWR	2204	64.06	1.43			776.36	750.7		1	[725.57 ... 828.58]		0.5		1259.23	1135		1.62197	[1187.09 ... 1333.41]		1.14032e-20	1.64
RTX	Q8E9G6|Q8E9G6_SHEON		GDSGADTFVWR	2208	64.02	1.31			2238.9	2165		1	[2127.28 ... 2353.69]		0.5		3756.52	3383		1.67784	[3588.31 ... 3929.5]		6.64123e-38	1.64
RTX	Q8E9G6|Q8E9G6_SHEON		GDSGADTFVWR	2209	62.65	1.37			566.4	547.3		1	[525.69 ... 608.27]		0.5		809.74	729.5		1.42963	[757.41 ... 863.56]		2.2718e-10	1.64
RTX	Q8E9G6|Q8E9G6_SHEON		GDSGADTFVWR	2210	60.09	1.32			462.88	447.3		1	[427.43 ... 499.33]		0.5		627.5	566.3		1.35564	[583.78 ... 672.46]		2.69231e-07	1.64
RTX	Q8E9G6|Q8E9G6_SHEON		GDSGADTFVWR	2211	56.6	1.52			95.92	92.54		1	[82.95 ... 109.27]		0.5		135.85	121.5		1.41628	[119.81 ... 152.34]		0.000334149	1.64
RTX	Q8E9G6|Q8E9G6_SHEON		GDSGADTFVWR	2212	58.45	1.48			168.18	162.5		1	[149.86 ... 187.01]		0.5		253.37	227.8		1.50654	[229.59 ... 277.81]		5.33239e-07	1.64
RTX	Q8E9G6|Q8E9G6_SHEON		GDSGADTFVWR	2213	53.5	1.97			28.65	27.7		1	[22.2 ... 35.27]		0.5		46.78	42.11		1.63281	[38.27 ... 55.53]		0.00127409	1.64
RTX	Q8E9G6|Q8E9G6_SHEON		GDSGADTFVWR	2214	65.44	1.46			1682.72	1623		1	[1593.07 ... 1774.92]		0.5		2245.2	2008		1.33427	[2133.33 ... 2360.24]		1.58855e-11	1.64
RTX	Q8E9G6|Q8E9G6_SHEON		ITLPINQSGK	2241	65.17	1.93			3783.94	3655		1	[3614.74 ... 3957.93]		0.5		4647.82	4193		1.2283	[4447.78 ... 4853.54]		1.03001e-08	1.21
RTX	Q8E9G6|Q8E9G6_SHEON		ITLPINQSGK	2242	48.79	2.4			500.88	483.7		1	[463.47 ... 539.35]		0.5		567.94	511.8		1.13388	[527.15 ... 609.88]		0.0134798	1.21
RTX	Q8E9G6|Q8E9G6_SHEON		ITLPINQSGK	2243	65.11	1.9			1878.13	1814		1	[1780.65 ... 1978.38]		0.5		2250.12	2027		1.19806	[2138.06 ... 2365.35]		7.77739e-06	1.21
RTX	Q8E9G6|Q8E9G6_SHEON		ITLPINQSGK	2244	67.36	1.15			40.18	38.84		1	[32.38 ... 48.2]		0.5		51.24	46.3		1.27526	[42.27 ... 60.46]		0.0406292	1.21
RTX	Q8E9G6|Q8E9G6_SHEON		ITLPINQSGK	2245	61.09	1.44			15815.8	15260		1	[15247.05 ... 16400.6]		0.5		14166	12790		0.895687	[13649.85 ... 14696.72]		9.20121e-05	1.21
RTX	Q8E9G6|Q8E9G6_SHEON		ITLPINQSGK	2246	68.72	2.05			549.1	530.2		1	[509.25 ... 590.08]		0.5		673.42	605.4		1.22641	[627.49 ... 720.65]		0.000174421	1.21
RTX	Q8E9G6|Q8E9G6_SHEON		ITLPINQSGK	2247	68.6	1.65			1968.15	1903		1	[1867.11 ... 2072.06]		0.5		2943.09	2656		1.49536	[2804.74 ... 3085.37]		4.65843e-22	1.21
RTX	Q8E9G6|Q8E9G6_SHEON		GTDHIMDFK	2262	20.44	3.94	Oxidation (M)		329.14	317.7		1	[300.94 ... 358.15]		0.5		371.1	334.2		1.12748	[340.55 ... 402.51]		0.0304374	1.44
RTX	Q8E9G6|Q8E9G6_SHEON		GTDHIMDFK	2263	20.44	3.94	Oxidation (M)		329.14	317.7		1	[300.94 ... 358.15]		0.5		371.1	334.2		1.12748	[340.55 ... 402.51]		0.0304374	1.44
RTX	Q8E9G6|Q8E9G6_SHEON		GTDHIMDFK	2268	21.28	3.82	Oxidation (M)		139.19	134.2		1	[122.91 ... 155.93]		0.5		166.62	148.7		1.19707	[148.41 ... 185.35]		0.0194218	1.44
RTX	Q8E9G6|Q8E9G6_SHEON		GTDHIMDFK	2270	20.63	3.4	Oxidation (M)		1736.2	1677		1	[1644.4 ... 1830.62]		0.5		2327.82	2096		1.34076	[2212.76 ... 2446.14]		5.40166e-12	1.44
RTX	Q8E9G6|Q8E9G6_SHEON		GTDHIMDFK	2273	23.42	3.26	Oxidation (M)		1510.13	1459		1	[1427.52 ... 1595.09]		0.5		2084.45	1878		1.38031	[1978.84 ... 2193.06]		2.35714e-13	1.44
RTX	Q8E9G6|Q8E9G6_SHEON		GTDHIMDFK	2276	21.38	3.06	Oxidation (M)		2381.59	2302		1	[2264.46 ... 2502.03]		0.5		3660.77	3297		1.53711	[3496.03 ... 3830.18]		9.76612e-27	1.44
RTX	Q8E9G6|Q8E9G6_SHEON		GTDHIMDFK	2281	22.5	3.44	Oxidation (M)		539.97	521.7		1	[500.58 ... 580.48]		0.5		698.08	630		1.29281	[650.97 ... 746.53]		4.5036e-06	1.44
RTX	Q8E9G6|Q8E9G6_SHEON		GTDHIMDFK	2282	23.07	2.86	Oxidation (M)		56.46	54.76		1	[46.97 ... 66.21]		0.5		141.33	127.2		2.50319	[124.89 ... 158.23]		1.15038e-14	1.44
RTX	Q8E9G6|Q8E9G6_SHEON		GTDHIMDFK	2285	22.89	3.44	Oxidation (M)		217.81	210.3		1	[196.24 ... 239.99]		0.5		273.87	246		1.25738	[248.87 ... 299.58]		0.00129626	1.44
RTX	Q8E9G6|Q8E9G6_SHEON		WGNPINTYK	2315	36.11	1.03			105.69	101.9		1	[91.93 ... 119.83]		0.5		126.28	112.7		1.19482	[110.95 ... 142.05]		0.0315068	1.12
RTX	Q8E9G6|Q8E9G6_SHEON		WGNPINTYK	2316	44.02	1			88.4	85.05		1	[76.05 ... 101.11]		0.5		1	0	<	0.169683	[-1.0 ... 2.14]	<	0.5
RTX	Q8E9G6|Q8E9G6_SHEON		WGNPINTYK	2317	44.02	1			88.4	85.05		1	[76.05 ... 101.11]		0.5		1	0	<	0.169683	[-1.0 ... 2.14]	<	0.5
RTX	Q8E9G6|Q8E9G6_SHEON		WGNPINTYK	2319	30.16	1			20.96	20.28		1	[15.54 ... 26.53]		0.5		39.09	35.12		1.86498	[31.41 ... 46.98]		0.000345587	1.12
RTX	Q8E9G6|Q8E9G6_SHEON		WGNPINTYK	2320	38.62	1.02			2513.04	2426		1	[2390.89 ... 2638.66]		0.5		2617.95	2359		1.04175	[2491.81 ... 2747.66]		0.121572	1.12
RTX	Q8E9G6|Q8E9G6_SHEON		WGNPINTYK	2321	40.95	1			95.93	92.58		1	[82.95 ... 109.28]		0.5		103.69	93.3		1.08089	[90.09 ... 117.68]		0.202026	1.12
RTX	Q8E9G6|Q8E9G6_SHEON		WGNPINTYK	2333	47.61	1.07			18997.9	18340		1	[18328.69 ... 19686.04]		0.5		20167	18200		1.06154	[19461.13 ... 20892.8]		0.0140727	1.12
RTX	Q8E9G6|Q8E9G6_SHEON		WGNPINTYK	2334	36.24	1			7283.69	7033		1	[6992.86 ... 7582.77]		0.5		8420.62	7580		1.15609	[8091.68 ... 8758.9]		4.18797e-06	1.12
RTX	Q8E9G6|Q8E9G6_SHEON		WGNPINTYK	2335	34.49	1			54.23	52.42		1	[44.97 ... 63.76]		0.5		84.27	75.9		1.55394	[72.26 ... 96.61]		0.000253152	1.12
RTX	Q8E9G6|Q8E9G6_SHEON		WGNPINTYK	2336	49.58	1			1053.47	1017		1	[990.2 ... 1118.54]		0.5		1091.88	984.1		1.03646	[1026.93 ... 1158.67]		0.196573	1.12
RTX	Q8E9G6|Q8E9G6_SHEON		WGNPINTYK	2338	36.14	1			6818.14	6583		1	[6543.07 ... 7101.01]		0.5		7777.27	7012		1.14067	[7469.83 ... 8093.43]		2.82305e-05	1.12
RTX	Q8E9G6|Q8E9G6_SHEON		WGNPINTYK	2339	27.52	1			27.88	26.89		1	[21.53 ... 34.4]		0.5		36.65	32.72		1.31456	[29.25 ... 44.26]		0.04548	1.12
RTX	Q8E9G6|Q8E9G6_SHEON		WGNPINTYK	2341	30.89	1			57.63	55.82		1	[48.03 ... 67.51]		0.5		99.02	89.51		1.7182	[85.8 ... 112.63]		5.85746e-06	1.12
RTX	Q8E9G6|Q8E9G6_SHEON		WGNPINTYK	2342	21.27	1			56.31	54.33		1	[46.84 ... 66.05]		0.5		80.69	72.05		1.43296	[68.99 ... 92.72]		0.00195205	1.12
RTX	Q8E9G6|Q8E9G6_SHEON		WGNPINTYK	2343	40.88	1.06			1530.42	1477		1	[1446.97 ... 1616.24]		0.5		1584.69	1428		1.03546	[1499.02 ... 1672.79]		0.181616	1.12
RTX	Q8E9G6|Q8E9G6_SHEON		WGNPINTYK	2344	49.7	1			21853.8	21100		1	[21095.31 ... 22633.78]		0.5		24080.4	21730		1.10189	[23252.81 ... 24931.54]		0.000257619	1.12
RTX	Q8E9G6|Q8E9G6_SHEON		WGNPINTYK	2345	41.61	1			228.47	220.3		1	[206.23 ... 251.34]		0.5		279.44	249.4		1.22309	[254.11 ... 305.49]		0.0033839	1.12
RTX	Q8E9G6|Q8E9G6_SHEON		WGNPINTYK	2346	45.53	1			71.76	69.16		1	[60.84 ... 82.98]		0.5		76.34	68.27		1.06382	[65.01 ... 87.98]		0.272414	1.12
RTX	Q8E9G6|Q8E9G6_SHEON		WGNPINTYK	2347	35.23	1.06			34.53	33.29		1	[27.37 ... 41.88]		0.5		42.06	37.54		1.21807	[34.05 ... 50.29]		0.0883746	1.12
RTX	Q8E9G6|Q8E9G6_SHEON		WGNPINTYK	2348	44.81	1.04			721.14	696.2		1	[672.94 ... 770.71]		0.5		741.3	669.3		1.02796	[692.15 ... 791.85]		0.271541	1.12
RTX	Q8E9G6|Q8E9G6_SHEON		WGNPINTYK	2349	47	1			284.56	274.6		1	[258.92 ... 310.92]		0.5		283.82	255.9		0.997399	[258.23 ... 310.14]		0.481621	1.12
RTX	Q8E9G6|Q8E9G6_SHEON		WGNPINTYK	2352	49.65	1			9868	9530		1	[9491.15 ... 10255.53]		0.5		11499.9	10380		1.16538	[11069.77 ... 11942.32]		5.22417e-07	1.12
RTX	Q8E9G6|Q8E9G6_SHEON		WGNPINTYK	2353	20.77	1			26.81	25.81		1	[20.6 ... 33.19]		0.5		16.14	14.36		0.602014	[11.44 ... 20.97]		0.00664697	1.12
RTX	Q8E9G6|Q8E9G6_SHEON		WGNPINTYK	2355	33	1			28.98	27.98		1	[22.49 ... 35.65]		0.5		36.08	32.43		1.245	[28.74 ... 43.62]		0.0822024	1.12
RTX	Q8E9G6|Q8E9G6_SHEON		WGNPINTYK	2356	47.39	1			20586	19880		1	[19867.08 ... 21325.33]		0.5		23736.9	21420		1.15306	[22919.91 ... 24577.05]		3.72202e-07	1.12
RTX	Q8E9G6|Q8E9G6_SHEON		SDVLQPLQPK	2464	45.84	6.66			502.82	485.8		1	[465.31 ... 541.39]		0.5		652.78	589.1		1.29824	[607.84 ... 699.0]		4.96024e-06	1.48
RTX	Q8E9G6|Q8E9G6_SHEON		SDVLQPLQPK	2466	42.2	6.9			48.97	47.25		1	[40.23 ... 57.95]		0.5		73.08	65.26		1.49234	[62.04 ... 84.42]		0.00118241	1.48
RTX	Q8E9G6|Q8E9G6_SHEON		LQGLPEGAVLK	2467	63.14	2.2			2321.62	2241		1	[2206.8 ... 2439.7]		0.5		2556.02	2303		1.10096	[2432.24 ... 2683.32]		0.00615472	1.2
RTX	Q8E9G6|Q8E9G6_SHEON		SDVLQPLQPK	2468	29.76	6.54			50.12	48.35		1	[41.27 ... 59.23]		0.5		69.56	62.25		1.38787	[58.84 ... 80.58]		0.00582339	1.48
RTX	Q8E9G6|Q8E9G6_SHEON		LQGLPEGAVLK	2469	54.47	1.96			523.75	506.1		1	[485.17 ... 563.41]		0.5		726.99	655.5		1.38805	[678.52 ... 776.84]		1.10878e-08	1.2
RTX	Q8E9G6|Q8E9G6_SHEON		SDVLQPLQPK	2470	49.12	6.08			6159.18	5954		1	[5906.6 ... 6418.93]		0.5		9185.04	8282		1.49128	[8830.72 ... 9549.41]		9.47853e-32	1.48
RTX	Q8E9G6|Q8E9G6_SHEON		LQGLPEGAVLK	2471	52.92	2.24			411.87	398		1	[379.11 ... 445.55]		0.5		516.61	466.1		1.2543	[478.4 ... 555.91]		0.000138046	1.2
RTX	Q8E9G6|Q8E9G6_SHEON		LQGLPEGAVLK	2472	50.04	2.1			12051.3	11640		1	[11603.24 ... 12512.07]		0.5		14482.5	13070		1.20174	[13956.27 ... 15023.67]		1.25137e-09	1.2
RTX	Q8E9G6|Q8E9G6_SHEON		LQGLPEGAVLK	2473	65.41	2.18			459.46	443		1	[424.19 ... 495.74]		0.5		550.31	492		1.19773	[510.4 ... 591.35]		0.00124592	1.2
RTX	Q8E9G6|Q8E9G6_SHEON		SGSVSTSGLTIK	2525	79.1	2.12			4701.09	4541		1	[4499.16 ... 4908.74]		0.5		5849.84	5276		1.24436	[5607.89 ... 6098.65]		3.3391e-10	1.22
RTX	Q8E9G6|Q8E9G6_SHEON		SGSVSTSGLTIK	2526	91.82	2.09			2241.03	2164		1	[2129.32 ... 2355.91]		0.5		2604.74	2349		1.1623	[2479.11 ... 2733.94]		8.26721e-05	1.22
RTX	Q8E9G6|Q8E9G6_SHEON		SGSVSTSGLTIK	2527	96.06	2.06			532.75	514.5		1	[493.72 ... 572.88]		0.5		662.92	597.2		1.24434	[617.49 ... 709.63]		7.64641e-05	1.22
RTX	Q8E9G6|Q8E9G6_SHEON		SGSVSTSGLTIK	2528	91.58	2.42			144.61	139.6		1	[127.94 ... 161.75]		0.5		178.07	160.4		1.23138	[159.08 ... 197.59]		0.00821021	1.22
RTX	Q8E9G6|Q8E9G6_SHEON		SGSVSTSGLTIK	2529	104.61	2.3			272.57	263.2		1	[247.64 ... 298.2]		0.5		322.78	290.9		1.18421	[294.94 ... 351.42]		0.00752822	1.22
RTX	Q8E9G6|Q8E9G6_SHEON		SGSVSTSGLTIK	2530	83.63	1.65			276.81	267		1	[251.63 ... 302.7]		0.5		255.51	229.6		0.923052	[231.61 ... 280.09]		0.115969	1.22
RTX	Q8E9G6|Q8E9G6_SHEON		FYELGFDIAAR	2585	41.65	1.73			71.4	68.86		1	[60.52 ... 82.59]		0.5		92.22	82.32		1.2916	[79.55 ... 105.25]		0.0115811	1.1
RTX	Q8E9G6|Q8E9G6_SHEON		FYELGFDIAAR	2586	30.81	1.1			27.95	26.87		1	[21.6 ... 34.49]		0.5		1	0	<	0.536673	[-1.0 ... 2.14]	<	0.00156311
RTX	Q8E9G6|Q8E9G6_SHEON		FYELGFDIAAR	2587	44.62	1.76			43.36	41.78		1	[35.21 ... 51.74]		0.5		34.02	30.41		0.784594	[26.92 ... 41.32]		0.0515049	1.1
RTX	Q8E9G6|Q8E9G6_SHEON		FYELGFDIAAR	2588	44.8	1.94			283.76	273.9		1	[258.17 ... 310.07]		0.5		304.92	274.8		1.07457	[278.09 ... 332.5]		0.131396	1.1
RTX	Q8E9G6|Q8E9G6_SHEON		FYELGFDIAAR	2589	37.39	1.92			46.39	44.7		1	[37.92 ... 55.09]		0.5		45.6	40.67		0.98297	[37.22 ... 54.23]		0.441741	1.1
RTX	Q8E9G6|Q8E9G6_SHEON		FYELGFDIAAR	2590	44.41	1.69			61.87	59.85		1	[51.87 ... 72.16]		0.5		101.81	91.69		1.64555	[88.36 ... 115.64]		1.76505e-05	1.1
RTX	Q8E9G6|Q8E9G6_SHEON		FYELGFDIAAR	2591	48.64	2.21			123.27	118.8		1	[108.16 ... 138.81]		0.5		125.35	111.8		1.01687	[110.08 ... 141.05]		0.415608	1.1
RTX	Q8E9G6|Q8E9G6_SHEON		FYELGFDIAAR	2592	46.88	2.16			196.43	189.7		1	[176.23 ... 217.19]		0.5		200.33	181.4		1.01985	[179.88 ... 221.36]		0.38381	1.1
RTX	Q8E9G6|Q8E9G6_SHEON		FYELGFDIAAR	2594	52.05	2.04			404.79	391.2		1	[372.42 ... 438.09]		0.5		462.65	419.1		1.14294	[427.21 ... 499.09]		0.0138363	1.1
RTX	Q8E9G6|Q8E9G6_SHEON		FYELGFDIAAR	2595	38.48	1.84			60.47	58.4		1	[50.59 ... 70.62]		0.5		80.05	72.03		1.3238	[68.4 ... 92.02]		0.00987806	1.1
RTX	Q8E9G6|Q8E9G6_SHEON		TLYTDIQADAGR	2637	58.33	2.33			10922.7	10550		1	[10511.28 ... 11345.71]		0.5		12790.3	11550		1.17099	[12318.41 ... 13275.66]		1.76206e-07	1.17
RTX	Q8E9G6|Q8E9G6_SHEON		TLYTDIQADAGR	2638	71.88	2.36			112.22	108.4		1	[97.95 ... 126.89]		0.5		128.18	115.7		1.14222	[112.71 ... 144.1]		0.0737822	1.17
RTX	Q8E9G6|Q8E9G6_SHEON		DTDTSETLSLK	2714	45.14	1.71			10219.9	9852		1	[9831.48 ... 10619.29]		0.5		11568.2	10340		1.13193	[11135.83 ... 12012.88]		2.9305e-05	1.13
RTX	Q8E9G6|Q8E9G6_SHEON		DTDTSETLSLK	2715	63.93	2.38			15.31	14.75		1	[10.75 ... 20.0]		0.5		11.99	10.68	<	0.979752	[7.99 ... 16.09]	<	0.456046
RTX	Q8E9G6|Q8E9G6_SHEON		TVTQDVVIDTK	2729	63.48	2.62			37.56	36.15		1	[30.05 ... 45.28]		0.5		1	0	<	0.399361	[-1.0 ... 2.14]	<	4.30693e-06
RTX	Q8E9G6|Q8E9G6_SHEON		TVTQDVVIDTK	2730	76.16	3.64			21664.8	20920		1	[20912.22 ... 22438.75]		0.5		24975.5	22530		1.15281	[24120.18 ... 25855.08]		3.40818e-07	1.15
RTX	Q8E9G6|Q8E9G6_SHEON		TVTQDVVIDTK	2731	83.36	3.78			832.14	801.9		1	[778.77 ... 887.01]		0.5		829.42	741.3		0.996731	[776.18 ... 884.17]		0.46759	1.15
RTX	Q8E9G6|Q8E9G6_SHEON		TVTQDVVIDTK	2732	80.96	4.39			237.83	229.6		1	[215.01 ... 261.3]		0.5		288.07	258.8		1.21124	[262.23 ... 314.65]		0.00441641	1.15
RTX	Q8E9G6|Q8E9G6_SHEON		TVTQDVVIDTK	2733	70.12	4.08			318.33	307.5		1	[290.74 ... 346.7]		0.5		413.86	372.4		1.3001	[380.99 ... 447.65]		5.35622e-05	1.15
RTX	Q8E9G6|Q8E9G6_SHEON		TVTQDVVIDTK	2734	63.59	5.76			21.87	21.09		1	[16.32 ... 27.57]		0.5		26.68	23.87		1.21994	[20.49 ... 33.05]		0.128341	1.15
RTX	Q8E9G6|Q8E9G6_SHEON		DGTVDITNWDK	2828	65.06	2.41			779.88	753.3		1	[728.93 ... 832.27]		0.5		1044.34	940.5		1.3391	[981.47 ... 1109.0]		1.27717e-08	1.34
RTX	Q8E9G6|Q8E9G6_SHEON		DGTVDITNWDK	2829	68.42	2.43			1539.23	1487		1	[1455.42 ... 1625.41]		0.5		2075.55	1867		1.34843	[1970.28 ... 2183.8]		7.8159e-12	1.34
RTX	Q8E9G6|Q8E9G6_SHEON		DGTVDITNWDK	2830	64.57	2.38			5977.7	5768		1	[5731.35 ... 6231.03]		0.5		5647.68	5094		0.944791	[5412.71 ... 5889.32]		0.0353785	1.34
RTX	Q8E9G6|Q8E9G6_SHEON		DGTVDITNWDK	2831	52.72	4.27			45.77	44.25		1	[37.37 ... 54.41]		0.5		45.95	41.94		1.00393	[37.53 ... 54.61]		0.486256	1.34
RTX	Q8E9G6|Q8E9G6_SHEON		VMEIEFNSGDK	2844	66.16	2			591.24	570.8		1	[549.29 ... 634.37]		0.5		660.64	595.9		1.11738	[615.32 ... 707.24]		0.0193977	1.16
RTX	Q8E9G6|Q8E9G6_SHEON		VMEIEFNSGDK	2845	71.08	2.34			144.73	139.7		1	[128.05 ... 161.88]		0.5		164.66	148		1.1377	[146.59 ... 183.24]		0.0620497	1.16
RTX	Q8E9G6|Q8E9G6_SHEON		VMEIEFNSGDK	2846	59.87	1.44			166.04	160.3		1	[147.87 ... 184.72]		0.5		284.33	254.4		1.71242	[258.71 ... 310.68]		7.07193e-11	1.16
RTX	Q8E9G6|Q8E9G6_SHEON		VMEIEFNSGDK	2847	75.41	1.92			81.35	78.3		1	[69.59 ... 93.44]		0.5		1	0	<	0.184388	[-1.0 ... 2.14]	<	0.5
RTX	Q8E9G6|Q8E9G6_SHEON		VMEIEFNSGDK	2908	36.64	2.11	Oxidation (M)		576.55	556.1		1	[535.34 ... 618.94]		0.5		772.64	690.7		1.34011	[722.03 ... 824.69]		1.37378e-07	1.16
RTX	Q8E9G6|Q8E9G6_SHEON		VPGTNQVVTEIK	2910	58.78	1.51			760.96	734.9		1	[710.89 ... 812.45]		0.5		861.93	778.4		1.13269	[807.21 ... 918.2]		0.00696184	1.13
RTX	Q8E9G6|Q8E9G6_SHEON		VPGTNQVVTEIK	2911	54.49	1.77			152.82	147.3		1	[135.57 ... 170.56]		0.5		164.22	146.5		1.0746	[146.17 ... 182.77]		0.180269	1.13
RTX	Q8E9G6|Q8E9G6_SHEON		VPGTNQVVTEIK	2912	72.2	1.26			41.39	39.94		1	[33.46 ... 49.55]		0.5		36.48	32.91		0.881372	[29.1 ... 44.07]		0.181866	1.13
RTX	Q8E9G6|Q8E9G6_SHEON		VPGTNQVVTEIK	2913	57.53	1.8			299.35	288.5		1	[272.85 ... 326.6]		0.5		308.76	275.4		1.03143	[281.71 ... 336.56]		0.300809	1.13
RTX	Q8E9G6|Q8E9G6_SHEON		VPGTNQVVTEIK	2914	36.09	1.56			5757.46	5560		1	[5518.7 ... 6003.0]		0.5		6557.5	5909		1.13896	[6291.3 ... 6831.25]		5.1119e-05	1.13
RTX	Q8E9G6|Q8E9G6_SHEON		GLNTIGTWHTSNR	2973	46.6	3.01			87.34	84.29		1	[75.08 ... 99.96]		0.5		135.35	121.2		1.54969	[119.35 ... 151.81]		1.79553e-05	1.72
RTX	Q8E9G6|Q8E9G6_SHEON		GLNTIGTWHTSNR	2974	37.67	2.67			95.55	92.59		1	[82.61 ... 108.86]		0.5		167.86	152.3		1.75678	[149.56 ... 186.67]		1.65237e-08	1.72
RTX	Q8E9G6|Q8E9G6_SHEON		GLNTIGTWHTSNR	2975	34.32	3.13			118.15	114.4		1	[103.43 ... 133.29]		0.5		172.21	156.2		1.45755	[153.62 ... 191.33]		3.6639e-05	1.72
RTX	Q8E9G6|Q8E9G6_SHEON		GLNTIGTWHTSNR	2976	43.35	2.93			102.23	98.82		1	[88.74 ... 116.09]		0.5		150.35	135.7		1.4707	[133.28 ... 167.92]		5.79286e-05	1.72
RTX	Q8E9G6|Q8E9G6_SHEON		GLNTIGTWHTSNR	2979	54.88	3.01			370.38	359		1	[339.87 ... 401.75]		0.5		666.89	605.2		1.80056	[621.27 ... 713.8]		2.58191e-20	1.72
RTX	Q8E9G6|Q8E9G6_SHEON		GLNTIGTWHTSNR	2980	62.05	1.67			86.64	83.81		1	[74.43 ... 99.19]		0.5		137.71	124.4		1.58945	[121.54 ... 154.34]		6.46485e-06	1.72
RTX	Q8E9G6|Q8E9G6_SHEON		TAENAASSYELVVR	3066	79.06	1.21			5005.41	4833		1	[4792.79 ... 5224.05]		0.5		5504.75	4960		1.09976	[5274.73 ... 5741.29]		0.00225519	1.09
RTX	Q8E9G6|Q8E9G6_SHEON		TAENAASSYELVVR	3067	87	1.23			233.81	225.6		1	[211.23 ... 257.02]		0.5		234.56	210.9		1.00321	[211.94 ... 257.82]		0.478666	1.09
RTX	Q8E9G6|Q8E9G6_SHEON		TAENAASSYELVVR	3068	69.51	1.38			487.09	470		1	[450.39 ... 524.84]		0.5		497.4	447.8		1.02117	[460.17 ... 535.69]		0.337073	1.09
RTX	Q8E9G6|Q8E9G6_SHEON		TAENAASSYELVVR	3069	54.22	1.68			19.34	18.63		1	[14.15 ... 24.66]		0.5		17.53	15.63		0.906412	[12.62 ... 22.58]		0.297625	1.09
RTX	Q8E9G6|Q8E9G6_SHEON		FMAQDAITTNAGTLK	3416	37.44	3.45	Oxidation (M)		1089.7	1053		1	[1024.85 ... 1156.39]		0.5		1397.54	1262		1.2825	[1319.58 ... 1477.7]		1.06676e-07	1.28
RTX	Q8E9G6|Q8E9G6_SHEON		GGDGNDTLIGGLGDDVLR	3421	68.21	5.94			591.96	572.1		1	[549.98 ... 635.13]		0.5		826.79	745.9		1.3967	[773.67 ... 881.41]		1.80187e-09	1.39
RTX	Q8E9G6|Q8E9G6_SHEON		GGDGNDTLIGGLGDDVLR	3422	61.9	10.07			172.38	166.5		1	[153.78 ... 191.51]		0.5		324.9	290.3		1.88479	[296.93 ... 353.65]		5.90412e-15	1.39
RTX	Q8E9G6|Q8E9G6_SHEON		GGDGNDTLIGGLGDDVLR	3423	69.55	6.08			95.45	91.99		1	[82.51 ... 108.75]		0.5		99.62	88.98		1.04369	[86.34 ... 113.27]		0.316978	1.39
RTX	Q8E9G6|Q8E9G6_SHEON		DFEVGDLTVVGGTVTDLK	3693	52.55	8.8			163.61	158		1	[145.61 ... 182.12]		0.5		166.1	150.1		1.01522	[147.93 ... 184.79]		0.414908	1.07
RTX	Q8E9G6|Q8E9G6_SHEON		DFEVGDLTVVGGTVTDLK	3694	53.87	12.09			19.8	19.09		1	[14.55 ... 25.19]		0.5		23.71	21.16		1.19747	[17.91 ... 29.67]		0.16013	1.07
RTX	Q8E9G6|Q8E9G6_SHEON		DFEVGDLTVVGGTVTDLK	3695	45.48	10.09			12	11.57		0	[7.99 ... 16.1]		0.5		15.11	13.49	>	1.00733	[10.58 ... 19.77]	>	0.483857
RTX	Q8E9G6|Q8E9G6_SHEON		DFEVGDLTVVGGTVTDLK	3696	57.02	8.62			10.71	10.4		0	[6.94 ... 14.57]		0.5		22.16	20.1	>	1.47733	[16.57 ... 27.9]	>	0.0317858
RTX	Q8E9G6|Q8E9G6_SHEON		DFEVGDLTVVGGTVTDLK	3697	50.35	10.68			251.91	243.2		1	[228.23 ... 276.27]		0.5		279.08	251.2		1.10786	[253.77 ... 305.11]		0.0678789	1.07
RTX	Q8E9G6|Q8E9G6_SHEON		DFEVGDLTVVGGTVTDLK	3698	53.38	7.95			8.63	8.32		0	[5.27 ... 12.08]		0.5		8.28	7.38	><	1	[4.99 ... 11.65]	><	0.5
RTX	Q8E9G6|Q8E9G6_SHEON		DFEVGDLTVVGGTVTDLK	3699	49.56	11.9			23.54	22.69		1	[17.76 ... 29.48]		0.5		25.61	22.96		1.08794	[19.55 ... 31.83]		0.301592	1.07
RTX	Q8E9G6|Q8E9G6_SHEON		DFEVGDLTVVGGTVTDLK	3700	53.8	10.4			51.27	49.4		1	[42.3 ... 60.5]		0.5		46.65	41.65		0.909889	[38.15 ... 55.39]		0.222878	1.07
RTX	Q8E9G6|Q8E9G6_SHEON		YADADKGTDHIMDFK	3706	22.35	1.57			20.05	19.53		1	[14.76 ... 25.49]		0.5		76.73	69.1		3.82693	[65.37 ... 88.41]		0.5	3.83
RTX	Q8E9G6|Q8E9G6_SHEON		DFEVGDLTMVGGTVTDLK	3731	59.01	10.13			41.69	40.21		1	[33.72 ... 49.88]		0.5		55.55	49.59		1.33245	[46.15 ... 65.21]		0.0192539	0.69
RTX	Q8E9G6|Q8E9G6_SHEON		DFEVGDLTMVGGTVTDLK	3759	59.34	6.65	Oxidation (M)		107.59	103.6		1	[93.68 ... 121.89]		0.5		74.66	66.47		0.693931	[63.48 ... 86.15]		0.000563351	0.69
RTX	Q8E9G6|Q8E9G6_SHEON		GGQVEIGYESVYVSGGSNSNK	3875	59.56	6.43			14.12	13.61		0	[9.75 ... 18.6]		0.5		16.43	14.75	>	1.09533	[11.68 ... 21.3]	>	0.321468
RTX	Q8E9G6|Q8E9G6_SHEON		GGQVEIGYESVYVSGGSNSNK	3876	55.47	inf			1	0		0	[-1.0 ... 2.14]		0.5		1	0	><	1	[-1.0 ... 2.14]	><	0.5
RTX	Q8E9G6|Q8E9G6_SHEON		GGQVEIGYESVYVSGGSNSNK	3877	57.87	12.7			57.37	55.39		1	[47.8 ... 67.22]		0.5		53.15	48.06		0.926442	[43.99 ... 62.57]		0.25528	0.72
RTX	Q8E9G6|Q8E9G6_SHEON		GGQVEIGYESVYVSGGSNSNK	3878	69.23	8.33			215.44	207.8		1	[194.02 ... 237.46]		0.5		153.04	138.7		0.71036	[135.77 ... 170.8]		3.99314e-05	0.72
RTX	Q8E9G6|Q8E9G6_SHEON		GGQVEIGYESVYVSGGSNSNK	3879	59.98	12.29			33.85	32.66		1	[26.77 ... 41.12]		0.5		50.48	45.08		1.49129	[41.59 ... 59.62]		0.00426163	0.72
RTX	Q8E9G6|Q8E9G6_SHEON		VNFDHNETPNNDNDPEASK	3886	59.14	5.58			407.06	392.8		1	[374.56 ... 440.48]		0.5		315.86	286.2		0.775954	[288.41 ... 344.09]		9.21025e-05	0.77
RTX	Q8E9G6|Q8E9G6_SHEON		VNFDHNETPNNDNDPEASK	3887	48.98	4.46			287.28	277		1	[261.49 ... 313.81]		0.5		166.57	151.2		0.579818	[148.37 ... 185.29]		3.76961e-11	0.77
RTX	Q8E9G6|Q8E9G6_SHEON		NTSVTHFTVANSATQHTAGSK	3888	68.79	2.95			41.98	40.44		1	[33.98 ... 50.2]		0.5		36.25	32.31		0.863506	[28.89 ... 43.81]		0.148569	0.95
RTX	Q8E9G6|Q8E9G6_SHEON		NTSVTHFTVANSATQHTAGSK	3889	71.65	3.12			20.37	19.63		1	[15.04 ... 25.85]		0.5		19.76	17.62		0.970054	[14.51 ... 25.15]		0.427822	0.95
RTX	Q8E9G6|Q8E9G6_SHEON		NTSVTHFTVANSATQHTAGSK	3890	75.26	3.8			19.31	18.66		1	[14.13 ... 24.63]		0.5		27.06	24.42		1.40135	[20.82 ... 33.48]		0.037032	0.95
RTX	Q8E9G6|Q8E9G6_SHEON		NTSVTHFTVANSATQHTAGSK	3891	76.02	3.36			316.58	305.5		1	[289.09 ... 344.85]		0.5		280.72	253.8		0.886727	[255.31 ... 306.85]		0.0368596	0.95
RTX	Q8E9G6|Q8E9G6_SHEON		NTSVTHFTVANSATQHTAGSK	3892	84.27	3.85			236.03	227.7		1	[213.32 ... 259.38]		0.5		217.78	195.9		0.922679	[196.22 ... 239.96]		0.126957	0.95
RTX	Q8E9G6|Q8E9G6_SHEON		NTSVTHFTVANSATQHTAGSK	3893	60.92	2.45			486.35	469.5		1	[449.68 ... 524.05]		0.5		481.74	434.6		0.990521	[445.32 ... 519.2]		0.42195	0.95
RTX	Q8E9G6|Q8E9G6_SHEON		VKDFEVGDLTVVGGTVTDLK	3968	44.82	8.43			150.13	145.2		1	[133.07 ... 167.67]		0.5		190.07	172.2		1.26604	[170.29 ... 210.41]		0.00310465	1.1
RTX	Q8E9G6|Q8E9G6_SHEON		VKDFEVGDLTVVGGTVTDLK	3969	56.38	10.24			2708.71	2616		1	[2579.14 ... 2841.95]		0.5		3274.62	2948		1.20892	[3123.99 ... 3429.53]		5.36504e-07	1.1
RTX	Q8E9G6|Q8E9G6_SHEON		VKDFEVGDLTVVGGTVTDLK	3970	54.79	17.24			50.69	48.89		1	[41.78 ... 59.85]		0.5		66.98	59.91		1.32137	[56.5 ... 77.76]		0.0151001	1.1
RTX	Q8E9G6|Q8E9G6_SHEON		VKDFEVGDLTVVGGTVTDLK	3971	52.18	14.51			94.66	91.26		1	[81.78 ... 107.9]		0.5		110.29	98.42		1.16512	[96.17 ... 124.81]		0.0604333	1.1
RTX	Q8E9G6|Q8E9G6_SHEON		VKDFEVGDLTVVGGTVTDLK	3972	76.35	23.27			1	0		0	[-1.0 ... 2.14]		0.5		2.37	2.12	><	1	[0.53 ... 4.12]	><	0.5
RTX	Q8E9G6|Q8E9G6_SHEON		VKDFEVGDLTVVGGTVTDLK	3973	40.48	7.79			1259.68	1217		1	[1187.52 ... 1333.88]		0.5		1341.78	1216		1.06518	[1266.15 ... 1419.54]		0.067525	1.1
RTX	Q8E9G6|Q8E9G6_SHEON		VKDFEVGDLTVVGGTVTDLK	3974	56.26	12.3			9.64	9.31		0	[6.08 ... 13.3]		0.5		10.65	9.6	><	1	[6.89 ... 14.5]	><	0.5
RTX	Q8E9G6|Q8E9G6_SHEON		VKDFEVGDLTVVGGTVTDLK	3975	53.81	13.68			323.28	312.4		1	[295.41 ... 351.95]		0.5		385	347.8		1.19092	[353.7 ... 417.2]		0.0041121	1.1
RTX	Q8E9G6|Q8E9G6_SHEON		VKDFEVGDLTVVGGTVTDLK	3976	50.86	12.79			32.9	31.62		1	[25.93 ... 40.06]		0.5		1	0	<	0.455927	[-1.0 ... 2.14]	<	8.35958e-05
RTX	Q8E9G6|Q8E9G6_SHEON		VKDFEVGDLTVVGGTVTDLK	3977	45.11	9.25			19.53	18.81		1	[14.32 ... 24.88]		0.5		15.66	14.01		0.801843	[11.03 ... 20.4]		0.136724	1.1
RTX	Q8E9G6|Q8E9G6_SHEON		VKDFEVGDLTVVGGTVTDLK	3978	57.96	10.14			856.61	826.8		1	[802.13 ... 912.63]		0.5		907.85	818.4		1.05982	[851.05 ... 966.27]		0.103541	1.1
RTX	Q8E9G6|Q8E9G6_SHEON		VKDFEVGDLTVVGGTVTDLK	3979	55.92	11.03			471.75	455.4		1	[435.84 ... 508.68]		0.5		507.48	456.9		1.07574	[469.74 ... 546.3]		0.0930087	1.1
RTX	Q8E9G6|Q8E9G6_SHEON		VKDFEVGDLTVVGGTVTDLK	3980	62.03	11.47			738.16	712.8		1	[689.15 ... 788.55]		0.5		801.39	724.1		1.08566	[749.44 ... 854.81]		0.0479111	1.1
RTX	Q8E9G6|Q8E9G6_SHEON		VKDFEVGDLTVVGGTVTDLK	3981	53.51	9.94			1182.68	1142		1	[1113.81 ... 1253.51]		0.5		1268.03	1146		1.07217	[1195.52 ... 1342.6]		0.0536138	1.1
RTX	Q8E9G6|Q8E9G6_SHEON		VKDFEVGDLTVVGGTVTDLK	3982	53.55	14.64			195.07	188.1		1	[174.96 ... 215.75]		0.5		242.1	216.4		1.24109	[219.01 ... 265.84]		0.00299751	1.1
RTX	Q8E9G6|Q8E9G6_SHEON		VKDFEVGDLTVVGGTVTDLK	3983	52.75	12.28			950.43	917.9		1	[891.71 ... 1010.8]		0.5		1147.91	1035		1.20778	[1080.53 ... 1217.19]		6.05943e-05	1.1
RTX	Q8E9G6|Q8E9G6_SHEON		VKDFEVGDLTVVGGTVTDLK	3984	32.7	6.21			3920.23	3784		1	[3746.12 ... 4099.28]		0.5		3394.48	3077		0.865888	[3239.45 ... 3553.91]		4.52134e-05	1.1
RTX	Q8E9G6|Q8E9G6_SHEON		VKDFEVGDLTVVGGTVTDLK	3985	48.98	12.55			8.74	8.44		0	[5.35 ... 12.2]		0.5		17.57	15.7	>	1.17133	[12.65 ... 22.62]	>	0.216699
RTX	Q8E9G6|Q8E9G6_SHEON		VKDFEVGDLTVVGGTVTDLK	3986	59.52	11.3			36.47	35.24		1	[29.08 ... 44.05]		0.5		44.66	40.39		1.22457	[36.37 ... 53.18]		0.0786539	1.1
RTX	Q8E9G6|Q8E9G6_SHEON		VKDFEVGDLTVVGGTVTDLK	3987	45.77	8.59			37.17	35.84		1	[29.71 ... 44.84]		0.5		45.61	40.71		1.22706	[37.23 ... 54.24]		0.0752139	1.1
RTX	Q8E9G6|Q8E9G6_SHEON		VKDFEVGDLTVVGGTVTDLK	3988	50.95	10.6			55.25	53.33		1	[45.88 ... 64.89]		0.5		57.18	51.47		1.03493	[47.62 ... 67.0]		0.377658	1.1
RTX	Q8E9G6|Q8E9G6_SHEON		VKDFEVGDLTVVGGTVTDLK	3989	57.48	9.44			241.24	233		1	[218.21 ... 264.93]		0.5		311.97	281		1.29319	[284.74 ... 339.97]		0.000251931	1.1
RTX	Q8E9G6|Q8E9G6_SHEON		VKDFEVGDLTVVGGTVTDLK	3990	39.96	7.21			2890.92	2792		1	[2754.51 ... 3031.19]		0.5		3029.29	2741		1.04786	[2887.73 ... 3174.87]		0.0879375	1.1
RTX	Q8E9G6|Q8E9G6_SHEON		VKDFEVGDLTVVGGTVTDLK	3991	46.35	16.33			4.35	4.25		0	[1.98 ... 6.76]		0.5		11.5	10.47	><	1	[7.58 ... 15.51]	><	0.5
RTX	Q8E9G6|Q8E9G6_SHEON		VKDFEVGDLTVVGGTVTDLK	3992	46.16	11.93			145	139.7		1	[128.3 ... 162.17]		0.5		132.36	118		0.912828	[116.57 ... 148.59]		0.139354	1.1
RTX	Q8E9G6|Q8E9G6_SHEON		VKDFEVGDLTVVGGTVTDLK	3993	58.95	11.89			17.24	16.64		1	[12.37 ... 22.24]		0.5		21.05	18.89		1.221	[15.62 ... 26.63]		0.15025	1.1
RTX	Q8E9G6|Q8E9G6_SHEON		VKDFEVGDLTVVGGTVTDLK	3994	36.06	7.9			693.59	670.1		1	[646.69 ... 741.81]		0.5		804.84	728.2		1.1604	[752.73 ... 858.42]		0.00232901	1.1
RTX	Q8E9G6|Q8E9G6_SHEON		VKDFEVGDLTVVGGTVTDLK	3995	54.26	16.03			185.29	178.9		1	[165.83 ... 205.31]		0.5		231.41	208.3		1.24891	[208.99 ... 254.47]		0.00275371	1.1
RTX	Q8E9G6|Q8E9G6_SHEON		VKDFEVGDLTVVGGTVTDLK	3996	44.44	14.84			63.94	61.65		1	[53.73 ... 74.42]		0.5		78.73	70.27		1.23131	[67.2 ... 90.59]		0.0363934	1.1
RTX	Q8E9G6|Q8E9G6_SHEON		VKDFEVGDLTVVGGTVTDLK	3997	42.69	11.71			10.78	10.38		0	[7.0 ... 14.65]		0.5		8.16	7.26	><	1	[4.89 ... 11.5]	><	0.5
RTX	Q8E9G6|Q8E9G6_SHEON		VKDFEVGDLTVVGGTVTDLK	3998	41.35	8.2			488.58	471.8		1	[451.8 ... 526.4]		0.5		503.96	455.1		1.03148	[466.4 ... 542.6]		0.271625	1.1
RTX	Q8E9G6|Q8E9G6_SHEON		VKDFEVGDLTVVGGTVTDLK	3999	41.1	6.77			5726.55	5532		1	[5488.85 ... 5970.98]		0.5		6220.73	5634		1.0863	[5966.03 ... 6482.64]		0.00534805	1.1
RTX	Q8E9G6|Q8E9G6_SHEON		VKDFEVGDLTVVGGTVTDLK	4000	41.34	11.13			25.6	24.68		1	[19.55 ... 31.82]		0.5		29.97	26.8		1.1707	[23.36 ... 36.76]		0.165705	1.1
RTX	Q8E9G6|Q8E9G6_SHEON		VKDFEVGDLTVVGGTVTDLK	4001	45.47	8.02			32.03	30.85		1	[25.17 ... 39.08]		0.5		25.02	22.29		0.781143	[19.04 ... 31.16]		0.0707962	1.1
RTX	Q8E9G6|Q8E9G6_SHEON		VKDFEVGDLTVVGGTVTDLK	4002	42.86	12.3			99.15	95.55		1	[85.92 ... 112.77]		0.5		98.22	87.71		0.99062	[85.06 ... 111.76]		0.455358	1.1
RTX	Q8E9G6|Q8E9G6_SHEON		VKDFEVGDLTVVGGTVTDLK	4003	42.06	13.42			12.08	11.64		0	[8.06 ... 16.2]		0.5		11.5	10.25	><	1	[7.58 ... 15.51]	><	0.5
RTX	Q8E9G6|Q8E9G6_SHEON		VKDFEVGDLTVVGGTVTDLK	4004	57.94	11.69			1810.88	1749		1	[1716.08 ... 1908.37]		0.5		2208.18	1992		1.2194	[2097.74 ... 2321.75]		1.38905e-06	1.1
RTX	Q8E9G6|Q8E9G6_SHEON		VKDFEVGDLTVVGGTVTDLK	4005	57.01	12.55			27.55	26.58		1	[21.24 ... 34.03]		0.5		40.25	35.94		1.46098	[32.44 ... 48.27]		0.0106357	1.1
RTX	Q8E9G6|Q8E9G6_SHEON		VKDFEVGDLTVVGGTVTDLK	4006	55.63	10.36			288.1	278.3		1	[262.26 ... 314.68]		0.5		355.72	321.2		1.23471	[326.03 ... 386.26]		0.00116467	1.1
RTX	Q8E9G6|Q8E9G6_SHEON		VKDFEVGDLTVVGGTVTDLK	4007	47.25	10.08			15.35	14.86		1	[10.78 ... 20.05]		0.5		21.52	19.5		1.40195	[16.02 ... 27.16]		0.0518888	1.1
RTX	Q8E9G6|Q8E9G6_SHEON		VKDFEVGDLTVVGGTVTDLK	4008	31.46	6.22			4964.15	4798		1	[4752.98 ... 5181.31]		0.5		6524.75	5898		1.31437	[6259.66 ... 6797.35]		4.60375e-15	1.1
RTX	Q8E9G6|Q8E9G6_SHEON		VKDFEVGDLTVVGGTVTDLK	4009	41.4	9.53			63.72	61.6		1	[53.53 ... 74.18]		0.5		61.75	56.29		0.969083	[51.76 ... 72.03]		0.382416	1.1
RTX	Q8E9G6|Q8E9G6_SHEON		VKDFEVGDLTVVGGTVTDLK	4010	48.96	10.19			625.25	604		1	[581.64 ... 670.09]		0.5		752.64	679.6		1.20374	[702.96 ... 803.73]		0.00035607	1.1
RTX	Q8E9G6|Q8E9G6_SHEON		VKDFEVGDLTVVGGTVTDLK	4011	49.08	14.17			75.8	73.07		1	[64.53 ... 87.4]		0.5		83.67	74.65		1.10383	[71.71 ... 95.97]		0.169851	1.1
RTX	Q8E9G6|Q8E9G6_SHEON		VKDFEVGDLTVVGGTVTDLK	4012	45.6	11.03			1301.67	1256		1	[1227.74 ... 1377.7]		0.5		1948.13	1743		1.49664	[1847.87 ... 2051.23]		1.06686e-18	1.1
RTX	Q8E9G6|Q8E9G6_SHEON		VKDFEVGDLTVVGGTVTDLK	4013	37.32	11.05			33.72	32.52		1	[26.66 ... 40.98]		0.5		43.81	39.14		1.29923	[35.62 ... 52.24]		0.0403357	1.1
RTX	Q8E9G6|Q8E9G6_SHEON		VKDFEVGDLTVVGGTVTDLK	4014	45.34	10.67			438.44	423.2		1	[404.27 ... 473.58]		0.5		431.12	389.3		0.983304	[397.34 ... 465.86]		0.370896	1.1
RTX	Q8E9G6|Q8E9G6_SHEON		VKDFEVGDLTVVGGTVTDLK	4015	38.11	6.77			41.52	40.09		1	[33.57 ... 49.69]		0.5		74.7	66.86		1.79913	[63.52 ... 86.2]		1.3403e-05	1.1
RTX	Q8E9G6|Q8E9G6_SHEON		VKDFEVGDLTVVGGTVTDLK	4016	50.92	10.6			98.56	95.09		1	[85.37 ... 112.12]		0.5		144.24	128.8		1.46347	[127.59 ... 161.35]		8.64602e-05	1.1
RTX	Q8E9G6|Q8E9G6_SHEON		VKDFEVGDLTVVGGTVTDLK	4017	50.25	13.62			40.66	39.15		1	[32.8 ... 48.73]		0.5		28.62	25.66		0.703886	[22.18 ... 35.24]		0.0150297	1.1
RTX	Q8E9G6|Q8E9G6_SHEON		VKDFEVGDLTVVGGTVTDLK	4018	53.22	11.44			1	0		0	[-1.0 ... 2.14]		0.5		11.69	10.47	><	1	[7.74 ... 15.74]	><	0.5
RTX	Q8E9G6|Q8E9G6_SHEON		VKDFEVGDLTVVGGTVTDLK	4019	55.51	8.83			16.97	16.34		1	[12.14 ... 21.93]		0.5		10.94	9.73	<	0.883913	[7.12 ... 14.84]	<	0.267643
RTX	Q8E9G6|Q8E9G6_SHEON		VKDFEVGDLTVVGGTVTDLK	4020	31.41	7.12			129.77	125.1		1	[114.18 ... 145.8]		0.5		147.04	131.2		1.13308	[130.2 ... 164.36]		0.0752241	1.1
RTX	Q8E9G6|Q8E9G6_SHEON		VKDFEVGDLTVVGGTVTDLK	4021	44.26	14.54			13.09	12.63		0	[8.89 ... 17.39]		0.5		19.95	17.88	>	1.33	[14.68 ... 25.37]	>	0.0850217
RTX	Q8E9G6|Q8E9G6_SHEON		VKDFEVGDLTVVGGTVTDLK	4022	46.32	21.18			7.49	7.22		0	[4.37 ... 10.68]		0.5		6.91	6.16	><	1	[3.92 ... 9.98]	><	0.5
RTX	Q8E9G6|Q8E9G6_SHEON		VKDFEVGDLTMVGGTVTDLK	4077	68.33	10.69			229.6	221.7		1	[207.29 ... 252.54]		0.5		240.92	217.8		1.0493	[217.91 ... 264.58]		0.234918	1.08
RTX	Q8E9G6|Q8E9G6_SHEON		VKDFEVGDLTMVGGTVTDLK	4078	37.33	9.94			133.53	128.7		1	[117.66 ... 149.85]		0.5		139.46	124.4		1.04441	[123.16 ... 156.22]		0.29269	1.08
RTX	Q8E9G6|Q8E9G6_SHEON		VKDFEVGDLTMVGGTVTDLK	4080	49.92	10.2			141.71	136.5		1	[125.24 ... 158.64]		0.5		117.27	104.5		0.827535	[102.61 ... 132.34]		0.020579	1.08
RTX	Q8E9G6|Q8E9G6_SHEON		VKDFEVGDLTMVGGTVTDLK	4081	51.71	8.32			46.08	44.39		1	[37.64 ... 54.75]		0.5		38.9	34.7		0.844184	[31.24 ... 46.77]		0.110201	1.08
RTX	Q8E9G6|Q8E9G6_SHEON		VKDFEVGDLTMVGGTVTDLK	4082	50.4	11.58			120.32	116.1		1	[105.43 ... 135.63]		0.5		111.66	100.6		0.928025	[97.43 ... 126.28]		0.198109	1.08
RTX	Q8E9G6|Q8E9G6_SHEON		VKDFEVGDLTMVGGTVTDLK	4083	39.92	9.4			253.77	244.5		1	[229.97 ... 278.24]		0.5		232.61	207.7		0.916617	[210.11 ... 255.75]		0.105112	1.08
RTX	Q8E9G6|Q8E9G6_SHEON		VKDFEVGDLTMVGGTVTDLK	4084	54.11	12.42			80.76	78.02		1	[69.06 ... 92.8]		0.5		100.59	90.8		1.24554	[87.24 ... 114.33]		0.0199345	1.08
RTX	Q8E9G6|Q8E9G6_SHEON		VKDFEVGDLTMVGGTVTDLK	4085	38.04	9.47			97.97	94.49		1	[84.83 ... 111.48]		0.5		129.16	115.3		1.31836	[113.61 ... 145.15]		0.00305477	1.08
RTX	Q8E9G6|Q8E9G6_SHEON		VKDFEVGDLTMVGGTVTDLK	4086	48.52	11.15			424.21	409.4		1	[390.8 ... 458.57]		0.5		478.93	431.3		1.12899	[442.65 ... 516.24]		0.0205629	1.08
RTX	Q8E9G6|Q8E9G6_SHEON		VKDFEVGDLTMVGGTVTDLK	4087	27.81	8			515.71	498.3		1	[477.54 ... 554.96]		0.5		572.44	517.8		1.11	[531.43 ... 614.61]		0.0300465	1.08
RTX	Q8E9G6|Q8E9G6_SHEON		VKDFEVGDLTMVGGTVTDLK	4088	40.76	10.76			292.35	282.1		1	[266.26 ... 319.18]		0.5		440.07	393		1.50528	[405.81 ... 475.29]		2.49405e-09	1.08
RTX	Q8E9G6|Q8E9G6_SHEON		LSNISSSLKDTDTSETLSLK	4100	33.24	1.33			177.68	171.6		1	[158.72 ... 197.17]		0.5		239.23	215.3		1.34641	[216.32 ... 262.78]		0.000146737	1.35
RTX	Q8E9G6|Q8E9G6_SHEON		LSNISSSLKDTDTSETLSLK	4101	31.02	1.06			1275.88	1234		1	[1203.04 ... 1350.79]		0.5		2210.94	1992		1.73287	[2100.39 ... 2324.61]		2.22291e-33	1.35
RTX	Q8E9G6|Q8E9G6_SHEON		LSNISSSLKDTDTSETLSLK	4102	45.17	1.03			532.75	514		1	[493.73 ... 572.89]		0.5		489.48	440.6		0.91878	[452.65 ... 527.34]		0.0629017	1.35
RTX	Q8E9G6|Q8E9G6_SHEON		LSNISSSLKDTDTSETLSLK	4103	20.17	2.39			268.36	259.4		1	[243.68 ... 293.73]		0.5		361.74	326.8		1.34797	[331.71 ... 392.62]		1.57509e-05	1.35
RTX	Q8E9G6|Q8E9G6_SHEON		LSNISSSLKDTDTSETLSLK	4104	20.6	1.47			32.74	31.68		1	[25.79 ... 39.88]		0.5		47.44	43.12		1.44899	[38.87 ... 56.26]		0.00788238	1.35
RTX	Q8E9G6|Q8E9G6_SHEON		LSNISSSLKDTDTSETLSLK	4105	39.11	1.14			445.46	429.7		1	[410.92 ... 480.98]		0.5		614.49	549.6		1.37945	[571.4 ... 658.79]		8.23485e-08	1.35
RTX	Q8E9G6|Q8E9G6_SHEON		LSNISSSLKDTDTSETLSLK	4106	30.34	1.12			435.77	421.1		1	[401.74 ... 470.76]		0.5		573.47	517.8		1.31599	[532.41 ... 615.7]		4.24148e-06	1.35
RTX	Q8E9G6|Q8E9G6_SHEON		VKDFEVGDLTMVGGTVTDLK	4109	65.53	9.03	Oxidation (M)		11.85	11.43		0	[7.87 ... 15.93]		0.5		15.21	13.58	>	1.014	[10.66 ... 19.88]	>	0.469905
RTX	Q8E9G6|Q8E9G6_SHEON		VKDFEVGDLTMVGGTVTDLK	4110	39.94	5.03	Oxidation (M)		11.71	11.28		0	[7.76 ... 15.76]		0.5		10.54	9.4	><	1	[6.81 ... 14.37]	><	0.5
RTX	Q8E9G6|Q8E9G6_SHEON		VKDFEVGDLTMVGGTVTDLK	4111	48.92	4.37	Oxidation (M)		33.59	32.29		1	[26.55 ... 40.84]		0.5		1	0	<	0.446561	[-1.0 ... 2.14]	<	5.42378e-05
RTX	Q8E9G6|Q8E9G6_SHEON		VKDFEVGDLTMVGGTVTDLK	4112	46.62	7.94	Oxidation (M)		80.55	77.61		1	[68.86 ... 92.57]		0.5		75.07	66.93		0.931968	[63.86 ... 86.59]		0.243429	1.08
RTX	Q8E9G6|Q8E9G6_SHEON		VKDFEVGDLTMVGGTVTDLK	4113	69.2	6.46	Oxidation (M)		98.73	95.3		1	[85.53 ... 112.31]		0.5		85.8	77.75		0.869037	[73.66 ... 98.28]		0.0832389	1.08
RTX	Q8E9G6|Q8E9G6_SHEON		VKDFEVGDLTMVGGTVTDLK	4114	55.22	7.08	Oxidation (M)		605.61	584.6		1	[562.96 ... 649.47]		0.5		634.23	572.2		1.04726	[590.19 ... 679.52]		0.175427	1.08
RTX	Q8E9G6|Q8E9G6_SHEON		VKDFEVGDLTMVGGTVTDLK	4115	60.9	6.36	Oxidation (M)		63.94	61.64		1	[53.74 ... 74.43]		0.5		72.01	64.25		1.12621	[61.07 ... 83.26]		0.143644	1.08
RTX	Q8E9G6|Q8E9G6_SHEON		VKDFEVGDLTMVGGTVTDLK	4116	55.83	6.86	Oxidation (M)		132.01	127.4		1	[116.25 ... 148.22]		0.5		135.15	121.6		1.02379	[119.16 ... 151.59]		0.380702	1.08
RTX	Q8E9G6|Q8E9G6_SHEON		VKDFEVGDLTMVGGTVTDLK	4117	56.41	6.59	Oxidation (M)		251.1	242.4		1	[227.46 ... 275.4]		0.5		278	250.7		1.10713	[252.75 ... 303.96]		0.0692272	1.08
RTX	Q8E9G6|Q8E9G6_SHEON		VKDFEVGDLTMVGGTVTDLK	4118	38.44	6.98	Oxidation (M)		790.62	762.8		1	[739.17 ... 843.52]		0.5		648.85	587.2		0.820685	[604.1 ... 694.87]		0.000140594	1.08
RTX	Q8E9G6|Q8E9G6_SHEON		VKDFEVGDLTMVGGTVTDLK	4119	35.26	6.33	Oxidation (M)		36.05	34.73		1	[28.71 ... 43.59]		0.5		31.84	28.38		0.883218	[25.0 ... 38.87]		0.198224	1.08
RTX	Q8E9G6|Q8E9G6_SHEON		VKDFEVGDLTMVGGTVTDLK	4120	60.05	6.05	Oxidation (M)		199.19	192.3		1	[178.82 ... 220.15]		0.5		252.24	226.4		1.26633	[228.54 ... 276.62]		0.00129936	1.08
RTX	Q8E9G6|Q8E9G6_SHEON		VKDFEVGDLTMVGGTVTDLK	4121	41.04	5.23	Oxidation (M)		17.61	16.98		1	[12.68 ... 22.67]		0.5		22.25	19.86		1.26349	[16.65 ... 28.0]		0.112648	1.08
RTX	Q8E9G6|Q8E9G6_SHEON		VKDFEVGDLTMVGGTVTDLK	4122	47.29	8.35	Oxidation (M)		213.14	205.8		1	[191.86 ... 235.01]		0.5		225.16	203.1		1.05639	[203.13 ... 247.82]		0.212796	1.08
RTX	Q8E9G6|Q8E9G6_SHEON		VKDFEVGDLTMVGGTVTDLK	4123	50.9	5.8	Oxidation (M)		390.37	377.5		1	[358.77 ... 422.87]		0.5		604.95	544.9		1.54968	[562.34 ... 648.78]		3.4079e-12	1.08
RTX	Q8E9G6|Q8E9G6_SHEON		VKDFEVGDLTMVGGTVTDLK	4124	41.43	7	Oxidation (M)		499.19	482.7		1	[461.86 ... 537.57]		0.5		693.42	627.3		1.38909	[646.53 ... 741.63]		1.60606e-08	1.08
RTX	Q8E9G6|Q8E9G6_SHEON		VGNTNVTFEHQGQVYTLQVIGFR	4186	47.51	5.54			7.72	7.48		0	[4.55 ... 10.97]		0.5		10.14	9.25	><	1	[6.48 ... 13.89]	><	0.5
RTX	Q8E9G6|Q8E9G6_SHEON		VNFDHNETPNNDNDPEASKDIIK	4222	37.38	3.15			61.49	59.48		1	[51.52 ... 71.74]		0.5		149.79	133.9		2.43601	[132.75 ... 167.31]		1.16276e-14	2.49
RTX	Q8E9G6|Q8E9G6_SHEON		VNFDHNETPNNDNDPEASKDIIK	4223	29.22	2.71			340.93	329.8		1	[312.06 ... 370.62]		0.5		842.8	754.7		2.47206	[788.95 ... 898.17]		2.61717e-51	2.49
RTX	Q8E9G6|Q8E9G6_SHEON		VNFDHNETPNNDNDPEASKDIIK	4224	38.43	2.36			320.06	310.9		1	[292.37 ... 348.54]		0.5		839.95	758.9		2.62435	[786.23 ... 895.19]		5.89633e-59	2.49
RTX	Q8E9G6|Q8E9G6_SHEON		VNFDHNETPNNDNDPEASKDIIK	4225	28.52	2.88			215.24	208.6		1	[193.83 ... 237.25]		0.5		496.77	446.9		2.30798	[459.57 ... 535.02]		1.21805e-29	2.49
RTX	Q8E9G6|Q8E9G6_SHEON		VNFDHNETPNNDNDPEASKDIIK	4226	31.8	2.81			112.95	109.6		1	[98.63 ... 127.68]		0.5		290.43	261.5		2.57131	[264.45 ... 317.14]		9.78245e-25	2.49
RTX	Q8E9G6|Q8E9G6_SHEON		VNFDHNETPNNDNDPEASKDIIK	4227	35.2	2.7			93.57	90.75		1	[80.79 ... 106.72]		0.5		212.7	191.8		2.27316	[191.45 ... 234.54]		1.30576e-16	2.49
Hypothetical	Q8E8E6|Q8E8E6_SHEON	2913.23										1								1.1
Hypothetical	Q8E8E6|Q8E8E6_SHEON		SGLPFLSR	868	43.55	1			1077.03	1040		1	[1012.73 ... 1143.15]		0.5		1170.7	1057		1.08697	[1102.34 ... 1240.99]		0.0317592	1.09
Hypothetical	Q8E8E6|Q8E8E6_SHEON		SGLPFLSR	873	44.17	1			482.85	466.3		1	[446.37 ... 520.37]		0.5		426.03	386.5		0.882324	[392.51 ... 460.49]		0.0176406	1.09
Hypothetical	Q8E8E6|Q8E8E6_SHEON		SGLPFLSR	874	45.37	1.51			331.11	320		1	[302.79 ... 360.23]		0.5		373.16	337.8		1.127	[342.5 ... 404.69]		0.0306227	1.09
Hypothetical	Q8E8E6|Q8E8E6_SHEON		ELEVWK	1180	35.52	1			623.03	601.4		1	[579.53 ... 667.77]		0.5		675.15	607.5		1.08366	[629.13 ... 722.46]		0.0595028	1.13
Hypothetical	Q8E8E6|Q8E8E6_SHEON		ELEVWK	1182	35.53	1			1577.78	1523		1	[1492.39 ... 1665.59]		0.5		1730.41	1559		1.09674	[1638.84 ... 1824.58]		0.0130752	1.13
Hypothetical	Q8E8E6|Q8E8E6_SHEON		ELEVWK	1183	35.33	1			1107.23	1069		1	[1041.62 ... 1174.71]		0.5		1238.89	1117		1.11891	[1167.62 ... 1312.19]		0.00703856	1.13
Hypothetical	Q8E8E6|Q8E8E6_SHEON		ELEVWK	1184	32.94	1.01			2176.11	2101		1	[2066.92 ... 2288.4]		0.5		2337.76	2110		1.07428	[2222.32 ... 2456.48]		0.0295293	1.13
Hypothetical	Q8E8E6|Q8E8E6_SHEON		ELEVWK	1185	32.87	1			1594.89	1540		1	[1508.8 ... 1683.41]		0.5		1930.65	1739		1.21052	[1831.09 ... 2033.04]		5.49506e-06	1.13
Hypothetical	Q8E8E6|Q8E8E6_SHEON		ELEVWK	1186	35.51	1			265.94	256.6		1	[241.41 ... 291.17]		0.5		232.47	209.6		0.874145	[209.98 ... 255.6]		0.0308124	1.13
Hypothetical	Q8E8E6|Q8E8E6_SHEON		ELEVWK	1188	35.01	1			71.92	69.49		1	[60.99 ... 83.16]		0.5		81.98	74.11		1.13988	[70.17 ... 94.13]		0.111848	1.13
Hypothetical	Q8E8E6|Q8E8E6_SHEON		ELEVWK	1190	32.78	1			3238.65	3127		1	[3089.34 ... 3392.19]		0.5		3755.16	3379		1.15948	[3587.0 ... 3928.08]		3.40802e-05	1.13
Hypothetical	Q8E8E6|Q8E8E6_SHEON		TAEEAFAK	1401	50.48	1			789.81	762.6		1	[738.4 ... 842.68]		0.5		875	789.8		1.10786	[819.68 ... 931.88]		0.0190802	1.12
Hypothetical	Q8E8E6|Q8E8E6_SHEON		TAEEAFAK	1403	50.5	1			2289.73	2211		1	[2176.13 ... 2406.54]		0.5		2606.42	2351		1.13831	[2480.72 ... 2735.68]		0.000502901	1.12
Hypothetical	Q8E8E6|Q8E8E6_SHEON		TAEEAFAK	1404	47.64	1			968.8	935.1		1	[909.27 ... 1030.02]		0.5		1031.06	929.2		1.06427	[968.78 ... 1095.12]		0.0828506	1.12
Hypothetical	Q8E8E6|Q8E8E6_SHEON		YPDLNHK	1462	34.08	1			83.34	80.43		1	[71.41 ... 95.61]		0.5		130.05	116.3		1.56048	[114.43 ... 146.1]		1.84389e-05	1.08
Hypothetical	Q8E8E6|Q8E8E6_SHEON		YPDLNHK	1463	34.08	1			83.34	80.43		1	[71.41 ... 95.61]		0.5		130.05	116.3		1.56048	[114.43 ... 146.1]		1.84389e-05	1.08
Hypothetical	Q8E8E6|Q8E8E6_SHEON		YPDLNHK	1464	32.34	1			591.35	570.7		1	[549.4 ... 634.49]		0.5		553.69	499.2		0.936315	[513.62 ... 594.91]		0.104182	1.08
Hypothetical	Q8E8E6|Q8E8E6_SHEON		YPDLNHK	1465	20.59	1			43.44	41.91		1	[35.28 ... 51.82]		0.5		63.1	56.4		1.45258	[52.97 ... 73.5]		0.00335803	1.08
Hypothetical	Q8E8E6|Q8E8E6_SHEON		YPDLNHK	1467	32.69	1			552.48	533.2		1	[512.46 ... 593.63]		0.5		581.12	523.8		1.05184	[539.67 ... 623.73]		0.161584	1.08
Hypothetical	Q8E8E6|Q8E8E6_SHEON		YPDLNHK	1468	28.52	1.01			504.11	486.6		1	[466.54 ... 542.76]		0.5		530.22	478.1		1.05179	[491.32 ... 570.23]		0.16804	1.08
Hypothetical	Q8E8E6|Q8E8E6_SHEON		YPDLNHK	1469	24.28	1			296.57	286.3		1	[270.23 ... 323.65]		0.5		322.56	290.4		1.08764	[294.73 ... 351.18]		0.0952156	1.08
Hypothetical	Q8E8E6|Q8E8E6_SHEON		YPDLNHK	1470	34.76	1			758.7	732.7		1	[708.73 ... 810.08]		0.5		900.2	812.1		1.1865	[843.74 ... 958.26]		0.000478558	1.08
Hypothetical	Q8E8E6|Q8E8E6_SHEON		FESASGYK	1477	44.31	1			2229.37	2152		1	[2118.11 ... 2343.78]		0.5		2365.92	2134		1.06125	[2249.4 ... 2485.75]		0.0547185	1.07
Hypothetical	Q8E8E6|Q8E8E6_SHEON		FESASGYK	1478	43.01	1			3969.14	3831		1	[3793.26 ... 4150.0]		0.5		4210.84	3796		1.06089	[4026.31 ... 4400.6]		0.0382553	1.07
Hypothetical	Q8E8E6|Q8E8E6_SHEON		FESASGYK	1479	45.57	1			1024.92	989.4		1	[962.9 ... 1088.7]		0.5		1139.47	1027		1.11176	[1072.46 ... 1208.38]		0.0112157	1.07
Hypothetical	Q8E8E6|Q8E8E6_SHEON		AAGVTPDFK	1533	42.8	1.95			1173.97	1133		1	[1105.47 ... 1244.41]		0.5		1204.84	1086		1.0263	[1135.02 ... 1276.64]		0.257296	1.08
Hypothetical	Q8E8E6|Q8E8E6_SHEON		AAGVTPDFK	1534	53.71	2.22			2053.75	1983		1	[1949.33 ... 2161.12]		0.5		2269.42	2048		1.10501	[2156.61 ... 2385.43]		0.00574269	1.08
Hypothetical	Q8E8E6|Q8E8E6_SHEON		AAGVTPDFK	1535	32.73	1.67			66.17	63.91		1	[55.76 ... 76.87]		0.5		79.78	71.85		1.20568	[68.15 ... 91.73]		0.0501555	1.08
Hypothetical	Q8E8E6|Q8E8E6_SHEON		AAGVTPDFK	1536	25.25	2.04			73.32	70.68		1	[62.27 ... 84.69]		0.5		67.74	60.6		0.923895	[57.19 ... 78.6]		0.228049	1.08
Hypothetical	Q8E8E6|Q8E8E6_SHEON		VEGEQLFK	1720	33.88	1			3079.25	2974		1	[2935.83 ... 3226.73]		0.5		3700.16	3338		1.20164	[3534.0 ... 3871.04]		6.30639e-07	1.19
Hypothetical	Q8E8E6|Q8E8E6_SHEON		VEGEQLFK	1721	40.79	1			1429.51	1380		1	[1350.23 ... 1511.05]		0.5		1492.24	1347		1.04388	[1410.36 ... 1576.44]		0.139291	1.19
Hypothetical	Q8E8E6|Q8E8E6_SHEON		FVADGFGVEPR	2124	48.98	2.32			4474.4	4323		1	[4280.49 ... 4673.8]		0.5		5080.45	4598		1.13545	[4865.2 ... 5301.79]		0.000131206	1.13
Hypothetical	Q8E8E6|Q8E8E6_SHEON		FVADGFGVEPR	2125	49.31	2.71			506.51	489.4		1	[468.81 ... 545.28]		0.5		491.52	447.1		0.970405	[454.59 ... 529.49]		0.277116	1.13
Hypothetical	Q8E8E6|Q8E8E6_SHEON		FVADGFGVEPR	2126	42.91	2.47			102.02	98.67		1	[88.55 ... 115.87]		0.5		125.61	113.9		1.23123	[110.33 ... 141.33]		0.0168232	1.13
Hypothetical	Q8E8E6|Q8E8E6_SHEON		AFSDWLISK	2205	65.52	2			93.14	90.05		1	[80.39 ... 106.25]		0.5		139.64	126		1.49925	[123.33 ... 156.42]		4.60183e-05	1.12
Hypothetical	Q8E8E6|Q8E8E6_SHEON		AFSDWLISK	2206	50.73	2.21			373.61	360.8		1	[342.93 ... 405.17]		0.5		448.99	404.9		1.20176	[414.27 ... 484.7]		0.00189327	1.12
Hypothetical	Q8E8E6|Q8E8E6_SHEON		AFSDWLISK	2207	61.43	1.99			436.1	421.1		1	[402.05 ... 471.11]		0.5		513.35	462.4		1.17714	[475.31 ... 552.48]		0.00337094	1.12
Hypothetical	Q8E8E6|Q8E8E6_SHEON		AFSDWLISK	2216	57.17	2.18			60.36	58.2		1	[50.49 ... 70.5]		0.5		75.17	67.09		1.24536	[63.95 ... 86.7]		0.0324829	1.12
Hypothetical	Q8E8E6|Q8E8E6_SHEON		AFSDWLISK	2217	49.03	2.22			971.63	938.3		1	[911.97 ... 1032.98]		0.5		1118.25	1009		1.1509	[1052.16 ... 1186.22]		0.00171004	1.12
Hypothetical	Q8E8E6|Q8E8E6_SHEON		AFSDWLISK	2218	60.99	1.52			261.68	252.9		1	[237.4 ... 286.64]		0.5		323.61	292.7		1.23666	[295.71 ... 352.29]		0.00146598	1.12
Hypothetical	Q8E8E6|Q8E8E6_SHEON		AFSDWLISK	2219	49.78	2.04			2665.26	2573		1	[2537.34 ... 2796.82]		0.5		2890.92	2607		1.08467	[2754.51 ... 3031.19]		0.0137844	1.12
Hypothetical	Q8E8E6|Q8E8E6_SHEON		AFSDWLISK	2221	49.02	2.33			124.37	120.1		1	[109.17 ... 139.99]		0.5		123.88	112		0.99606	[108.73 ... 139.47]		0.479633	1.12
Hypothetical	Q8E8E6|Q8E8E6_SHEON		AFSDWLISK	2222	41.48	2.05			35.16	33.91		1	[27.93 ... 42.59]		0.5		47.06	42.01		1.33845	[38.52 ... 55.83]		0.0246048	1.12
Hypothetical	Q8E8E6|Q8E8E6_SHEON		AFSDWLISK	2223	61.24	1.82			262.67	253.6		1	[238.34 ... 287.69]		0.5		189.31	172.5		0.720714	[169.58 ... 209.6]		2.40796e-05	1.12
Hypothetical	Q8E8E6|Q8E8E6_SHEON		GYTSVGQGMGK	2302	63.14	1.27			1120.43	1080		1	[1054.25 ... 1188.5]		0.5		1226.49	1096		1.09466	[1155.74 ... 1299.24]		0.021829	1.09
Hypothetical	Q8E8E6|Q8E8E6_SHEON		EGQAMINSFK	2462	51.33	1.29			211.6	204.4		1	[190.43 ... 233.38]		0.5		244.29	220.4		1.15449	[221.07 ... 268.17]		0.0269927	1.07
Hypothetical	Q8E8E6|Q8E8E6_SHEON		EGQAMINSFK	2463	43.46	1.41			597.2	576.5		1	[554.96 ... 640.63]		0.5		629.15	566.7		1.0535	[585.35 ... 674.19]		0.149539	1.07
Hypothetical	Q8E8E6|Q8E8E6_SHEON		LDLGVDFDGGK	2501	70.59	2.6			402.97	389.3		1	[370.69 ... 436.16]		0.5		468.51	422.9		1.16264	[432.76 ... 505.26]		0.00696536	1.1
Hypothetical	Q8E8E6|Q8E8E6_SHEON		LDLGVDFDGGK	2502	64.55	2.01			358.54	346		1	[328.69 ... 389.24]		0.5		360.26	324.6		1.0048	[330.31 ... 391.06]		0.463492	1.1
Hypothetical	Q8E8E6|Q8E8E6_SHEON		LDLGVDFDGGK	2503	62.29	1.95			162.96	156.9		1	[145.01 ... 181.43]		0.5		104.61	93.09		0.641937	[90.93 ... 118.67]		3.96761e-06	1.1
Hypothetical	Q8E8E6|Q8E8E6_SHEON		TKLDLGVDFDGGK	3328	44.41	2.64			121.99	117.9		1	[106.98 ... 137.43]		0.5		187.62	168.6		1.53799	[168.0 ... 207.79]		2.30227e-06	1.12
Hypothetical	Q8E8E6|Q8E8E6_SHEON		TKLDLGVDFDGGK	3330	37.06	3.04			300.96	290.8		1	[274.37 ... 328.31]		0.5		333.86	302		1.10932	[305.38 ... 363.14]		0.0552913	1.12
Hypothetical	Q8E8E6|Q8E8E6_SHEON		TLANPYQVILINPAK	3499	43	19.2			73.02	70.51		1	[61.99 ... 84.36]		0.5		71.48	64.81		0.97891	[60.59 ... 82.68]		0.413369	1.23
Hypothetical	Q8E8E6|Q8E8E6_SHEON		TLANPYQVILINPAK	3500	41.39	17.08			121.63	117.3		1	[106.64 ... 137.04]		0.5		156.39	139.6		1.28578	[138.89 ... 174.39]		0.00343335	1.23
Hypothetical	Q8E8E6|Q8E8E6_SHEON		TLLMANELQGYTLSDR	3515	62.81	5.53			56.14	54.17		1	[46.69 ... 65.86]		0.5		50	45.06		0.890631	[41.16 ... 59.09]		0.171641	1.13
Hypothetical	Q8E8E6|Q8E8E6_SHEON		TLLMANELQGYTLSDR	3516	59.22	17.05			24.6	23.77		1	[18.68 ... 30.68]		0.5		31.17	28.11		1.26707	[24.41 ... 38.12]		0.0803369	1.13
Hypothetical	Q8E8E6|Q8E8E6_SHEON		TLLMANELQGYTLSDR	3541	37.82	2.64	Oxidation (M)		58.1	56.03		1	[48.46 ... 68.02]		0.5		73.56	65.86		1.26609	[62.48 ... 84.95]		0.0257331	1.13
Hypothetical	Q8E8E6|Q8E8E6_SHEON		TLLMANELQGYTLSDR	3542	50.56	8.75	Oxidation (M)		50.25	48.52		1	[41.39 ... 59.37]		0.5		53.83	48.52		1.07124	[44.61 ... 63.32]		0.279858	1.13
Hypothetical	Q8E8E6|Q8E8E6_SHEON		LATTTSTENSGLLQELLPK	3805	59.32	12.18			860.18	830.2		1	[805.53 ... 916.37]		0.5		819.47	738.9		0.952673	[766.69 ... 873.74]		0.145127	0.95
Hypothetical	Q8E8E6|Q8E8E6_SHEON		LATTTSTENSGLLQELLPK	3806	64.08	20.52			58.56	56.44		1	[48.86 ... 68.52]		0.5		44.23	39.68		0.755294	[35.99 ... 52.7]		0.0191527	0.95
Hypothetical	Q8E8E6|Q8E8E6_SHEON		LGEQGDVDLVMTHAPSAEAK	3834	78.13	13.24			151.45	146.2		1	[134.3 ... 169.09]		0.5		157.29	141.7		1.03856	[139.73 ... 175.36]		0.308044	1.05
Hypothetical	Q8E8E6|Q8E8E6_SHEON		LGEQGDVDLVMTHAPSAEAK	3835	63.26	2.03			158.72	153.3		1	[141.06 ... 176.89]		0.5		166.9	150.8		1.05154	[148.67 ... 185.64]		0.253324	1.05
Hypothetical	Q8E8E6|Q8E8E6_SHEON		LGEQGDVDLVMTHAPSAEAK	3836	68.63	12.09			502.2	484.7		1	[464.72 ... 540.74]		0.5		527.59	475.6		1.05056	[488.82 ... 567.45]		0.173532	1.05
Outer	Q8EAK6|Q8EAK6_SHEON	1458.02										1								0.79
Outer	Q8EAK6|Q8EAK6_SHEON		LVGAQTR	349	21.79	1			147.04	141.9		1	[130.2 ... 164.36]		0.5		119.36	108.1		0.811752	[104.54 ... 134.59]		0.0122132	0.81
Outer	Q8EAK6|Q8EAK6_SHEON		GVAQVK	352	25.37	1			236.32	228		1	[213.59 ... 259.69]		0.5		183.59	165.9		0.77687	[164.24 ... 203.49]		0.000887831	0.78
Outer	Q8EAK6|Q8EAK6_SHEON		NDTVFK	809	31.93	1			473.03	456.2		1	[437.05 ... 510.02]		0.5		341.63	308.3		0.722216	[312.72 ... 371.36]		5.11981e-07	0.72
Outer	Q8EAK6|Q8EAK6_SHEON		GIAGIDAYR	1125	39.99	1.53			345.36	333.4		1	[316.24 ... 375.3]		0.5		300.17	272.2		0.869151	[273.63 ... 327.47]		0.0176631	0.86
Outer	Q8EAK6|Q8EAK6_SHEON		GIAGIDAYR	1126	39.53	1.4			95.83	92.43		1	[82.86 ... 109.16]		0.5		91.09	81.79		0.950537	[78.51 ... 104.02]		0.291451	0.86
Outer	Q8EAK6|Q8EAK6_SHEON		GIAGIDAYR	1127	46.72	1.41			192.9	185.8		1	[172.94 ... 213.44]		0.5		153.87	137.4		0.797667	[136.54 ... 171.68]		0.00401569	0.86
Outer	Q8EAK6|Q8EAK6_SHEON		NTFLGLK	1131	44.14	1			368.05	354.4		1	[337.67 ... 399.29]		0.5		253.97	226.1		0.690042	[230.16 ... 278.45]		2.01354e-07	0.78
Outer	Q8EAK6|Q8EAK6_SHEON		NTFLGLK	1132	48.05	1			1833.51	1768		1	[1737.8 ... 1931.93]		0.5		1376.25	1241		0.750609	[1299.19 ... 1455.5]		1.41565e-10	0.78
Outer	Q8EAK6|Q8EAK6_SHEON		NTFLGLK	1133	44.34	1			1535.93	1481		1	[1452.26 ... 1621.98]		0.5		976.12	883.2		0.635524	[916.26 ... 1037.68]		2.05511e-20	0.78
Outer	Q8EAK6|Q8EAK6_SHEON		NTFLGLK	1134	44.4	1			3165.6	3053		1	[3018.99 ... 3316.37]		0.5		2513.79	2267		0.794096	[2391.61 ... 2639.44]		3.28315e-09	0.78
Outer	Q8EAK6|Q8EAK6_SHEON		NTFLGLK	1135	36.75	1			245.55	236.7		1	[222.26 ... 269.51]		0.5		170.26	153.4		0.693382	[151.8 ... 189.24]		5.97832e-06	0.78
Outer	Q8EAK6|Q8EAK6_SHEON		NTFLGLK	1136	44.29	1			991.96	956.5		1	[931.4 ... 1054.24]		0.5		689.04	621.4		0.694625	[642.36 ... 737.04]		9.52107e-12	0.78
Outer	Q8EAK6|Q8EAK6_SHEON		NTFLGLK	1137	44.36	1			1838.05	1773		1	[1742.16 ... 1936.65]		0.5		1476.27	1331		0.803172	[1395.05 ... 1559.8]		4.10744e-07	0.78
Outer	Q8EAK6|Q8EAK6_SHEON		TNAGTVLVGR	1342	40.85	1			161.07	155.1		1	[143.24 ... 179.4]		0.5		114.66	102.1		0.711864	[100.21 ... 129.53]		0.000197287	0.69
Outer	Q8EAK6|Q8EAK6_SHEON		TNAGTVLVGR	1343	50.83	1			248.7	239.9		1	[225.21 ... 272.85]		0.5		165.4	150.2		0.665058	[147.28 ... 184.04]		6.89017e-07	0.69
Outer	Q8EAK6|Q8EAK6_SHEON		TNAGTVLVGR	1344	55.9	1			332.63	320.3		1	[304.22 ... 361.84]		0.5		234.66	209.3		0.705469	[212.03 ... 257.92]		1.69576e-06	0.69
Outer	Q8EAK6|Q8EAK6_SHEON		SADGVWYYSPK	2871	53.13	3.81			246.02	237.2		1	[222.69 ... 270.0]		0.5		174.43	157.1		0.709007	[155.69 ... 193.7]		1.67477e-05	0.71
Outer	Q8EAK6|Q8EAK6_SHEON		STMVYGQYSMYR	3033	50.62	2.06			31.39	30.28		1	[24.6 ... 38.36]		0.5		31.24	28.05		0.995221	[24.47 ... 38.19]		0.485633	1.06
Outer	Q8EAK6|Q8EAK6_SHEON		STMVYGQYSMYR	3034	51.16	2.06			96.15	92.68		1	[83.16 ... 109.52]		0.5		103.17	92.07		1.07301	[89.61 ... 117.11]		0.223219	1.06
Outer	Q8EAK6|Q8EAK6_SHEON		FKDQNYYLAVAYNK	3716	43.49	5.91			21.16	20.39		1	[15.71 ... 26.76]		0.5		19.73	17.62		0.93242	[14.49 ... 25.11]		0.342305	0.82
Outer	Q8EAK6|Q8EAK6_SHEON		FKDQNYYLAVAYNK	3717	43.49	5.91			21.16	20.39		1	[15.71 ... 26.76]		0.5		19.73	17.62		0.93242	[14.49 ... 25.11]		0.342305	0.82
Outer	Q8EAK6|Q8EAK6_SHEON		FKDQNYYLAVAYNK	3718	22.4	3.22			21.82	21.02		1	[16.28 ... 27.52]		0.5		10.42	9.35	<	0.687443	[6.7 ... 14.22]	<	0.0371693
Outer	Q8EAK6|Q8EAK6_SHEON		FKDQNYYLAVAYNK	3719	36.88	4.88			27.41	26.4		1	[21.13 ... 33.88]		0.5		20.33	18.23		0.7417	[15.0 ... 25.81]		0.0524424	0.82
Outer	Q8EAK6|Q8EAK6_SHEON		FKDQNYYLAVAYNK	3720	43.21	4.57			590.76	570.1		1	[548.84 ... 633.87]		0.5		532.29	481.2		0.901026	[493.29 ... 572.4]		0.0290769	0.82
Outer	Q8EAK6|Q8EAK6_SHEON		FKDQNYYLAVAYNK	3721	36.85	3.88			538.12	518.9		1	[498.82 ... 578.53]		0.5		411.89	371.3		0.765424	[379.13 ... 445.57]		9.95442e-06	0.82
Outer	Q8EAK6|Q8EAK6_SHEON		FKDQNYYLAVAYNK	3722	39.22	3.38			71	68.39		1	[60.15 ... 82.16]		0.5		57.13	50.9		0.804648	[47.57 ... 66.95]		0.0365268	0.82
Outer	Q8EAK6|Q8EAK6_SHEON		FKDQNYYLAVAYNK	3723	38.78	3.83			528.06	509.1		1	[489.27 ... 567.95]		0.5		387.71	348.7		0.734216	[356.26 ... 420.06]		6.97005e-07	0.82
Outer	Q8EAK6|Q8EAK6_SHEON		FKDQNYYLAVAYNK	3724	35.85	4.06			417.92	402.6		1	[384.84 ... 451.94]		0.5		361.15	322.4		0.864161	[331.15 ... 392.0]		0.010407	0.82
Outer	Q8EAK6|Q8EAK6_SHEON		YTEVQIIDGKPTVVAK	3736	42.74	1.69			590.3	568.6		1	[548.4 ... 633.38]		0.5		487.69	435.4		0.826173	[450.96 ... 525.47]		0.000585479	0.82
Outer	Q8EAK6|Q8EAK6_SHEON		YTEVQIIDGKPTVVAK	3740	44	1.43			963.38	928.7		1	[904.09 ... 1024.36]		0.5		592.73	534.7		0.615261	[550.72 ... 635.94]		3.21402e-18	0.82
Outer	Q8EAK6|Q8EAK6_SHEON		YTEVQIIDGKPTVVAK	3742	36.78	1.69			520.36	502		1	[481.96 ... 559.85]		0.5		464.32	418.7		0.892305	[428.8 ... 500.85]		0.0239393	0.82
Outer	Q8EAK6|Q8EAK6_SHEON		YTEVQIIDGKPTVVAK	3743	45.92	1.74			276.41	266.5		1	[251.26 ... 302.28]		0.5		194.37	175.3		0.703195	[174.3 ... 215.0]		5.29268e-06	0.82
Outer	Q8EAK6|Q8EAK6_SHEON		YTEVQIIDGKPTVVAK	3744	48.52	1.78			1545.64	1491		1	[1461.57 ... 1632.1]		0.5		1285.02	1158		0.831384	[1211.79 ... 1360.33]		2.55442e-05	0.82
Outer	Q8EAK6|Q8EAK6_SHEON		YTEVQIIDGKPTVVAK	3745	45.91	1.71			916.73	884.4		1	[859.53 ... 975.56]		0.5		669.04	606.8		0.729811	[623.32 ... 716.06]		4.24253e-09	0.82
Outer	Q8EAK6|Q8EAK6_SHEON		YTEVQIIDGKPTVVAK	3746	39.83	1.65			2578.19	2487		1	[2453.56 ... 2706.35]		0.5		2129.46	1919		0.825952	[2022.09 ... 2239.88]		1.41471e-06	0.82
Translation	Q8EK70|Q8EK70_SHEON	1418.56										1								0.99
Translation	Q8EK70|Q8EK70_SHEON		LLDEGR	159	22.95	1			72.37	69.76		1	[61.4 ... 83.66]		0.5		78.18	69.87		1.08028	[66.7 ... 89.99]		0.227604	1.08
Translation	Q8EK70|Q8EK70_SHEON		EHILLSR	821	21.77	1			500.75	483.6		1	[463.35 ... 539.21]		0.5		536.73	485.3		1.07185	[497.5 ... 577.07]		0.09961	1.07
Translation	Q8EK70|Q8EK70_SHEON		HTPFFK	1064	20.57	1			200.46	193		1	[180.0 ... 221.49]		0.5		131.12	117.1		0.654096	[115.43 ... 147.26]		1.78248e-06	0.66
Translation	Q8EK70|Q8EK70_SHEON		HTPFFK	1066	33.3	1			135.15	130.3		1	[119.17 ... 151.6]		0.5		156.78	139.9		1.16004	[139.25 ... 174.8]		0.0436498	0.66
Translation	Q8EK70|Q8EK70_SHEON		TVGAGVVAK	1175	47.93	1.02			52.44	50.52		1	[43.35 ... 61.79]		0.5		45.58	40.69		0.869184	[37.2 ... 54.2]		0.137528	1.07
Translation	Q8EK70|Q8EK70_SHEON		TVGAGVVAK	1176	35.62	1			41.22	39.78		1	[33.3 ... 49.35]		0.5		65.59	58.58		1.59122	[55.23 ... 76.23]		0.00048741	1.07
Translation	Q8EK70|Q8EK70_SHEON		TVGAGVVAK	1177	48.42	1			590.8	570.4		1	[548.88 ... 633.91]		0.5		633.87	572		1.0729	[589.85 ... 679.15]		0.0866469	1.07
Translation	Q8EK70|Q8EK70_SHEON		VGDEVEIVGIR	2076	54.57	1.2			1001.45	966.4		1	[940.47 ... 1064.16]		0.5		869.03	786.2		0.867772	[813.99 ... 925.64]		0.00205097	0.87
Translation	Q8EK70|Q8EK70_SHEON		ALEGEPEWEAK	2819	58.96	1.81			369.12	356.2		1	[338.68 ... 400.42]		0.5		355.9	321.1		0.964185	[326.2 ... 386.45]		0.260319	0.96
Translation	Q8EK70|Q8EK70_SHEON		TTLTAAISHVLAK	2992	46.91	2.02			320.7	308.9		1	[292.97 ... 349.21]		0.5		261.15	232.7		0.814312	[236.91 ... 286.08]		0.00199045	0.8
Translation	Q8EK70|Q8EK70_SHEON		TTLTAAISHVLAK	2993	90.99	1.66			78.06	75.2		1	[66.59 ... 89.86]		0.5		66.41	59.19		0.850756	[55.98 ... 77.14]		0.0754419	0.8
Translation	Q8EK70|Q8EK70_SHEON		TTLTAAISHVLAK	2994	84.77	1.59			177.85	171.3		1	[158.88 ... 197.36]		0.5		141.15	125.9		0.793646	[124.73 ... 158.04]		0.00429816	0.8
Translation	Q8EK70|Q8EK70_SHEON		TTLTAAISHVLAK	2995	56.49	1.93			762.04	735.4		1	[711.92 ... 813.58]		0.5		755.56	681.1		0.991497	[705.74 ... 806.79]		0.419791	0.8
Translation	Q8EK70|Q8EK70_SHEON		TTLTAAISHVLAK	2996	47.8	1.97			861.12	830.5		1	[806.44 ... 917.36]		0.5		678.08	611.7		0.78744	[631.92 ... 725.54]		5.1411e-06	0.8
Translation	Q8EK70|Q8EK70_SHEON		TTLTAAISHVLAK	2997	83.34	1.42			116.22	112.2		1	[101.64 ... 131.2]		0.5		117.49	106		1.01093	[102.81 ... 132.57]		0.445366	0.8
Translation	Q8EK70|Q8EK70_SHEON		TTLTAAISHVLAK	2998	87.67	1.75			117.13	113		1	[102.48 ... 132.19]		0.5		97.53	88.12		0.832665	[84.42 ... 111.01]		0.0318121	0.8
Translation	Q8EK70|Q8EK70_SHEON		TTLTAAISHVLAK	2999	49.6	2.12			570.36	550.3		1	[529.45 ... 612.42]		0.5		589.71	530.6		1.03393	[547.84 ... 632.76]		0.248198	0.8
Translation	Q8EK70|Q8EK70_SHEON		TTLTAAISHVLAK	3000	80.66	2.15			103.41	99.91		1	[89.83 ... 117.37]		0.5		100.44	91.45		0.971279	[87.1 ... 114.16]		0.368067	0.8
Translation	Q8EK70|Q8EK70_SHEON		TTLTAAISHVLAK	3001	51.78	1.87			1261.76	1217		1	[1189.52 ... 1336.06]		0.5		998.85	902.1		0.791632	[937.98 ... 1061.44]		8.94057e-07	0.8
Translation	Q8EK70|Q8EK70_SHEON		TTLTAAISHVLAK	3002	51.59	1.91			39.43	38.01		1	[31.71 ... 47.36]		0.5		46.1	41.14		1.16916	[37.66 ... 54.78]		0.126359	0.8
Translation	Q8EK70|Q8EK70_SHEON		TTLTAAISHVLAK	3003	40.32	1.11			270.27	260.3		1	[245.48 ... 295.76]		0.5		208.31	185.9		0.770748	[187.35 ... 229.87]		0.000393929	0.8
Translation	Q8EK70|Q8EK70_SHEON		GITINTSHIEYDTPSR	3501	69.49	7.35			53.09	51.16		1	[43.93 ... 62.5]		0.5		54.04	48.26		1.01789	[44.79 ... 63.55]		0.435162	0.95
Translation	Q8EK70|Q8EK70_SHEON		GITINTSHIEYDTPSR	3502	69.87	8.68			431.86	417.1		1	[398.04 ... 466.64]		0.5		403.52	366.9		0.934377	[371.21 ... 436.74]		0.118554	0.95
Translation	Q8EK70|Q8EK70_SHEON		GITINTSHIEYDTPSR	3503	59.95	9.63			148.28	142.9		1	[131.35 ... 165.69]		0.5		151.35	135.4		1.0207	[134.2 ... 168.99]		0.390429	0.95
Translation	Q8EK70|Q8EK70_SHEON		GITINTSHIEYDTPSR	3504	43.47	5.3			123.71	119.6		1	[108.57 ... 139.28]		0.5		120.7	110.1		0.975669	[105.79 ... 136.04]		0.379389	0.95
Translation	Q8EK70|Q8EK70_SHEON		ELLSEYDFPGDDLPVIQGSALK	4163	59.77	10.55			19.74	19.01		1	[14.5 ... 25.13]		0.5		13.67	12.17	<	0.759878	[9.37 ... 18.08]	<	0.0929015
Translation	Q8EK81|Q8EK81_SHEON	1418.56										1								0.99
Translation	Q8EK81|Q8EK81_SHEON		LLDEGR	159	22.95	1			72.37	69.76		1	[61.4 ... 83.66]		0.5		78.18	69.87		1.08028	[66.7 ... 89.99]		0.227604	1.08
Translation	Q8EK81|Q8EK81_SHEON		EHILLSR	821	21.77	1			500.75	483.6		1	[463.35 ... 539.21]		0.5		536.73	485.3		1.07185	[497.5 ... 577.07]		0.09961	1.07
Translation	Q8EK81|Q8EK81_SHEON		HTPFFK	1064	20.57	1			200.46	193		1	[180.0 ... 221.49]		0.5		131.12	117.1		0.654096	[115.43 ... 147.26]		1.78248e-06	0.66
Translation	Q8EK81|Q8EK81_SHEON		HTPFFK	1066	33.3	1			135.15	130.3		1	[119.17 ... 151.6]		0.5		156.78	139.9		1.16004	[139.25 ... 174.8]		0.0436498	0.66
Translation	Q8EK81|Q8EK81_SHEON		TVGAGVVAK	1175	47.93	1.02			52.44	50.52		1	[43.35 ... 61.79]		0.5		45.58	40.69		0.869184	[37.2 ... 54.2]		0.137528	1.07
Translation	Q8EK81|Q8EK81_SHEON		TVGAGVVAK	1176	35.62	1			41.22	39.78		1	[33.3 ... 49.35]		0.5		65.59	58.58		1.59122	[55.23 ... 76.23]		0.00048741	1.07
Translation	Q8EK81|Q8EK81_SHEON		TVGAGVVAK	1177	48.42	1			590.8	570.4		1	[548.88 ... 633.91]		0.5		633.87	572		1.0729	[589.85 ... 679.15]		0.0866469	1.07
Translation	Q8EK81|Q8EK81_SHEON		VGDEVEIVGIR	2076	54.57	1.2			1001.45	966.4		1	[940.47 ... 1064.16]		0.5		869.03	786.2		0.867772	[813.99 ... 925.64]		0.00205097	0.87
Translation	Q8EK81|Q8EK81_SHEON		ALEGEPEWEAK	2819	58.96	1.81			369.12	356.2		1	[338.68 ... 400.42]		0.5		355.9	321.1		0.964185	[326.2 ... 386.45]		0.260319	0.96
Translation	Q8EK81|Q8EK81_SHEON		TTLTAAISHVLAK	2992	46.91	2.02			320.7	308.9		1	[292.97 ... 349.21]		0.5		261.15	232.7		0.814312	[236.91 ... 286.08]		0.00199045	0.8
Translation	Q8EK81|Q8EK81_SHEON		TTLTAAISHVLAK	2993	90.99	1.66			78.06	75.2		1	[66.59 ... 89.86]		0.5		66.41	59.19		0.850756	[55.98 ... 77.14]		0.0754419	0.8
Translation	Q8EK81|Q8EK81_SHEON		TTLTAAISHVLAK	2994	84.77	1.59			177.85	171.3		1	[158.88 ... 197.36]		0.5		141.15	125.9		0.793646	[124.73 ... 158.04]		0.00429816	0.8
Translation	Q8EK81|Q8EK81_SHEON		TTLTAAISHVLAK	2995	56.49	1.93			762.04	735.4		1	[711.92 ... 813.58]		0.5		755.56	681.1		0.991497	[705.74 ... 806.79]		0.419791	0.8
Translation	Q8EK81|Q8EK81_SHEON		TTLTAAISHVLAK	2996	47.8	1.97			861.12	830.5		1	[806.44 ... 917.36]		0.5		678.08	611.7		0.78744	[631.92 ... 725.54]		5.1411e-06	0.8
Translation	Q8EK81|Q8EK81_SHEON		TTLTAAISHVLAK	2997	83.34	1.42			116.22	112.2		1	[101.64 ... 131.2]		0.5		117.49	106		1.01093	[102.81 ... 132.57]		0.445366	0.8
Translation	Q8EK81|Q8EK81_SHEON		TTLTAAISHVLAK	2998	87.67	1.75			117.13	113		1	[102.48 ... 132.19]		0.5		97.53	88.12		0.832665	[84.42 ... 111.01]		0.0318121	0.8
Translation	Q8EK81|Q8EK81_SHEON		TTLTAAISHVLAK	2999	49.6	2.12			570.36	550.3		1	[529.45 ... 612.42]		0.5		589.71	530.6		1.03393	[547.84 ... 632.76]		0.248198	0.8
Translation	Q8EK81|Q8EK81_SHEON		TTLTAAISHVLAK	3000	80.66	2.15			103.41	99.91		1	[89.83 ... 117.37]		0.5		100.44	91.45		0.971279	[87.1 ... 114.16]		0.368067	0.8
Translation	Q8EK81|Q8EK81_SHEON		TTLTAAISHVLAK	3001	51.78	1.87			1261.76	1217		1	[1189.52 ... 1336.06]		0.5		998.85	902.1		0.791632	[937.98 ... 1061.44]		8.94057e-07	0.8
Translation	Q8EK81|Q8EK81_SHEON		TTLTAAISHVLAK	3002	51.59	1.91			39.43	38.01		1	[31.71 ... 47.36]		0.5		46.1	41.14		1.16916	[37.66 ... 54.78]		0.126359	0.8
Translation	Q8EK81|Q8EK81_SHEON		TTLTAAISHVLAK	3003	40.32	1.11			270.27	260.3		1	[245.48 ... 295.76]		0.5		208.31	185.9		0.770748	[187.35 ... 229.87]		0.000393929	0.8
Translation	Q8EK81|Q8EK81_SHEON		GITINTSHIEYDTPSR	3501	69.49	7.35			53.09	51.16		1	[43.93 ... 62.5]		0.5		54.04	48.26		1.01789	[44.79 ... 63.55]		0.435162	0.95
Translation	Q8EK81|Q8EK81_SHEON		GITINTSHIEYDTPSR	3502	69.87	8.68			431.86	417.1		1	[398.04 ... 466.64]		0.5		403.52	366.9		0.934377	[371.21 ... 436.74]		0.118554	0.95
Translation	Q8EK81|Q8EK81_SHEON		GITINTSHIEYDTPSR	3503	59.95	9.63			148.28	142.9		1	[131.35 ... 165.69]		0.5		151.35	135.4		1.0207	[134.2 ... 168.99]		0.390429	0.95
Translation	Q8EK81|Q8EK81_SHEON		GITINTSHIEYDTPSR	3504	43.47	5.3			123.71	119.6		1	[108.57 ... 139.28]		0.5		120.7	110.1		0.975669	[105.79 ... 136.04]		0.379389	0.95
Translation	Q8EK81|Q8EK81_SHEON		ELLSEYDFPGDDLPVIQGSALK	4163	59.77	10.55			19.74	19.01		1	[14.5 ... 25.13]		0.5		13.67	12.17	<	0.759878	[9.37 ... 18.08]	<	0.0929015
Agglutination	Q8E9G3|Q8E9G3_SHEON	1285.19										1								0.87
Agglutination	Q8E9G3|Q8E9G3_SHEON		LLDSLK	645	26.68	1			1169.78	1129		1	[1101.46 ... 1240.03]		0.5		1122.62	1012		0.959685	[1056.33 ... 1190.78]		0.162337	0.97
Agglutination	Q8E9G3|Q8E9G3_SHEON		LLDSLK	646	34.06	1			481.9	464.4		1	[445.46 ... 519.36]		0.5		485.86	434.3		1.00822	[449.22 ... 523.54]		0.432341	0.97
Agglutination	Q8E9G3|Q8E9G3_SHEON		NHPILK	791	22.45	1			193.24	186.2		1	[173.25 ... 213.79]		0.5		186.27	166.1		0.963931	[166.74 ... 206.35]		0.3002	0.89
Agglutination	Q8E9G3|Q8E9G3_SHEON		NHPILK	796	23.8	1.1			789.17	761.4		1	[737.79 ... 842.01]		0.5		705.4	636.5		0.893851	[657.94 ... 754.2]		0.0142975	0.89
Agglutination	Q8E9G3|Q8E9G3_SHEON		NHPILK	797	23.58	1.03			276.81	267.1		1	[251.63 ... 302.7]		0.5		235.82	213.3		0.85192	[213.13 ... 259.16]		0.0136075	0.89
Agglutination	Q8E9G3|Q8E9G3_SHEON		DHVIAAK	952	25.73	1			1038.31	1002		1	[975.71 ... 1102.7]		0.5		925.13	836.2		0.890996	[867.55 ... 984.34]		0.00800501	0.87
Agglutination	Q8E9G3|Q8E9G3_SHEON		DHVIAAK	953	23.02	1			570.8	550.9		1	[529.87 ... 612.89]		0.5		438.59	398.6		0.768378	[404.42 ... 473.74]		9.13652e-06	0.87
Agglutination	Q8E9G3|Q8E9G3_SHEON		AYLNYLR	1040	23.58	1			265.5	256.3		1	[241.0 ... 290.7]		0.5		254.76	230.6		0.959548	[230.9 ... 279.29]		0.258099	0.96
Agglutination	Q8E9G3|Q8E9G3_SHEON		AYLNYLR	1049	20.13	1			80.04	77.29		1	[68.4 ... 92.02]		0.5		78.03	70.62		0.974888	[66.56 ... 89.82]		0.393816	0.96
Agglutination	Q8E9G3|Q8E9G3_SHEON		ANANVISAR	1058	26.61	1			105.88	102.3		1	[92.11 ... 120.04]		0.5		87.08	79.46		0.82244	[74.83 ... 99.67]		0.0291192	0.82
Agglutination	Q8E9G3|Q8E9G3_SHEON		GEFGISLK	1354	47.9	1.11			1036.14	1000		1	[973.63 ... 1100.43]		0.5		1043.07	940.8		1.00669	[980.25 ... 1107.66]		0.431168	0.97
Agglutination	Q8E9G3|Q8E9G3_SHEON		GEFGISLK	1355	41.52	1			746.1	719.8		1	[696.72 ... 796.87]		0.5		668.35	602.8		0.895791	[622.66 ... 715.33]		0.0170327	0.97
Agglutination	Q8E9G3|Q8E9G3_SHEON		GEFGISLK	1356	45.84	1.15			1118.88	1080		1	[1052.76 ... 1186.87]		0.5		1091.14	985.6		0.975207	[1026.22 ... 1157.9]		0.267424	0.97
Agglutination	Q8E9G3|Q8E9G3_SHEON		GEFGISLK	1357	36.39	1.03			229.87	221.4		1	[207.54 ... 252.83]		0.5		180.97	161.6		0.787271	[161.79 ... 200.69]		0.00157092	0.97
Agglutination	Q8E9G3|Q8E9G3_SHEON		GEFGISLK	1358	36.64	1			93.8	90.43		1	[80.99 ... 106.96]		0.5		71.41	64.18		0.761301	[60.53 ... 82.6]		0.00790909	0.97
Agglutination	Q8E9G3|Q8E9G3_SHEON		YNLFAGGK	1416	40.51	1			285.47	275.3		1	[259.79 ... 311.89]		0.5		232.2	209.2		0.813395	[209.72 ... 255.3]		0.00264713	0.84
Agglutination	Q8E9G3|Q8E9G3_SHEON		YNLFAGGK	1417	42.26	1			676.66	652.9		1	[630.58 ... 724.06]		0.5		592.79	535.4		0.876053	[550.78 ... 636.0]		0.00750244	0.84
Agglutination	Q8E9G3|Q8E9G3_SHEON		YNLFAGGK	1418	45.19	1			2466.83	2380		1	[2346.44 ... 2590.63]		0.5		2073.11	1870		0.840394	[1967.94 ... 2181.26]		1.055e-05	0.84
Agglutination	Q8E9G3|Q8E9G3_SHEON		YNLFAGGK	1419	41.38	1			2159.35	2083		1	[2050.81 ... 2270.96]		0.5		1821.77	1644		0.843666	[1726.53 ... 1919.71]		2.55846e-05	0.84
Agglutination	Q8E9G3|Q8E9G3_SHEON		EIYDQIK	1538	28.52	1.01			261.42	252.4		1	[237.16 ... 286.36]		0.5		230.3	208.6		0.880958	[207.94 ... 253.28]		0.0388665	0.88
Agglutination	Q8E9G3|Q8E9G3_SHEON		TDSGLGSTADLSQISGR	3347	88.49	3.33			34.44	33.18		1	[27.29 ... 41.78]		0.5		25.19	22.56		0.731417	[19.19 ... 31.35]		0.0324414	0.73
Agglutination	Q8E9G3|Q8E9G3_SHEON		KDYLQAEYDETIAK	3670	51.03	7.09			50.77	48.92		1	[41.85 ... 59.94]		0.5		47.89	42.7		0.943274	[39.26 ... 56.76]		0.311872	0.81
Agglutination	Q8E9G3|Q8E9G3_SHEON		KDYLQAEYDETIAK	3671	48.3	4.24			54	52.08		1	[44.75 ... 63.5]		0.5		45.46	40.94		0.841852	[37.09 ... 54.07]		0.0934225	0.81
Agglutination	Q8E9G3|Q8E9G3_SHEON		KDYLQAEYDETIAK	3672	48.3	4.24			54	52.08		1	[44.75 ... 63.5]		0.5		45.46	40.94		0.841852	[37.09 ... 54.07]		0.0934225	0.81
Agglutination	Q8E9G3|Q8E9G3_SHEON		KDYLQAEYDETIAK	3673	52.18	4.17			153.16	147.8		1	[135.88 ... 170.92]		0.5		109.2	99.3		0.71298	[95.17 ... 123.63]		0.000262902	0.81
Agglutination	Q8E9G3|Q8E9G3_SHEON		KDYLQAEYDETIAK	3674	48.86	4.37			378.45	365.2		1	[347.5 ... 410.28]		0.5		356.31	321.7		0.941498	[326.58 ... 386.88]		0.153435	0.81
Agglutination	Q8E9G3|Q8E9G3_SHEON		KDYLQAEYDETIAK	3675	56.3	4.31			532.96	514.1		1	[493.92 ... 573.11]		0.5		430.18	388.4		0.807153	[396.44 ... 464.86]		0.000239893	0.81
Agglutination	Q8E9G3|Q8E9G3_SHEON		KDYLQAEYDETIAK	3676	48.86	4.54			381.61	368.3		1	[350.49 ... 413.62]		0.5		331.52	300.1		0.86874	[303.17 ... 360.66]		0.014747	0.81
Agglutination	Q8E9G3|Q8E9G3_SHEON		KDYLQAEYDETIAK	3677	43.49	4.28			456.13	440.1		1	[421.04 ... 492.23]		0.5		355.71	322.2		0.779843	[326.01 ... 386.25]		7.08611e-05	0.81
Agglutination	Q8E9G3|Q8E9G3_SHEON		KDYLQAEYDETIAK	3678	36.58	3.47			133.66	129		1	[117.78 ... 149.99]		0.5		115.09	104		0.861065	[100.6 ... 129.99]		0.0516041	0.81
Agglutination	Q8E9G3|Q8E9G3_SHEON		KDYLQAEYDETIAK	3679	40.52	3.44			502.91	484.3		1	[465.4 ... 541.49]		0.5		362.83	323.1		0.721461	[332.74 ... 393.77]		2.95319e-07	0.81
Agglutination	Q8E9G3|Q8E9G3_SHEON		VVAADPVDLIQPVPDADMLPK	3949	66.49	33.56	Oxidation (M)		12.62	12.21		0	[8.51 ... 16.84]		0.5		18.63	16.83	>	1.242	[13.55 ... 23.85]	>	0.14526
Fumarate	P83223|FRDA_SHEON	1044.05										1								1.32
Fumarate	P83223|FRDA_SHEON		AIAAGVK	416	39.91	1			259.41	250.9		1	[235.27 ... 284.23]		0.5		328.19	297.4		1.26514	[300.04 ... 357.14]		0.0005396	1.27
Fumarate	P83223|FRDA_SHEON		LGIEDK	566	28.32	1			438.87	423		1	[404.68 ... 474.03]		0.5		466.21	416.3		1.0623	[430.59 ... 502.84]		0.137968	1.06
Fumarate	P83223|FRDA_SHEON		IAGASAAK	643	44.99	1			156.1	150.8		1	[138.62 ... 174.08]		0.5		192.89	174.2		1.23568	[172.93 ... 213.42]		0.00617556	1.24
Fumarate	P83223|FRDA_SHEON		VILLEK	759	35.93	1			254.53	245.9		1	[230.69 ... 279.05]		0.5		305.42	275.5		1.19994	[278.57 ... 333.03]		0.00535285	1.22
Fumarate	P83223|FRDA_SHEON		VILLEK	761	38.96	1			322.98	311.9		1	[295.12 ... 351.63]		0.5		399.34	359.7		1.23642	[367.25 ... 432.33]		0.00075129	1.22
Fumarate	P83223|FRDA_SHEON		VTGVLVK	764	38.9	1.05			211.57	204.4		1	[190.39 ... 233.34]		0.5		298.14	268		1.40918	[271.71 ... 325.32]		5.05604e-06	1.37
Fumarate	P83223|FRDA_SHEON		VTGVLVK	765	26.46	1			451.25	436		1	[416.41 ... 487.08]		0.5		585.54	527.5		1.2976	[543.88 ... 628.38]		9.60333e-06	1.37
Fumarate	P83223|FRDA_SHEON		VTGVLVK	766	25.33	1.02			828.88	800.8		1	[775.66 ... 883.6]		0.5		1167.52	1051		1.40855	[1099.3 ... 1237.68]		1.65941e-11	1.37
Fumarate	P83223|FRDA_SHEON		VTGVLVK	767	25	1.03			680.94	657.8		1	[634.65 ... 728.54]		0.5		916.4	825.8		1.34579	[859.22 ... 975.21]		2.38414e-08	1.37
Fumarate	P83223|FRDA_SHEON		VTGVLVK	768	27.58	1.25			70.36	67.81		1	[59.57 ... 81.45]		0.5		73.5	65.56		1.04463	[62.42 ... 84.88]		0.332725	1.37
Fumarate	P83223|FRDA_SHEON		TIEELAK	1181	34.46	1			47.77	46.06		1	[39.16 ... 56.63]		0.5		56.13	50.15		1.17501	[46.68 ... 65.85]		0.10274	1.17
Fumarate	P83223|FRDA_SHEON		ASAAILQQK	1651	37.73	1.45			408.31	394.4		1	[375.74 ... 441.8]		0.5		514.23	463.7		1.25941	[476.14 ... 553.4]		0.000112362	1.26
Fumarate	P83223|FRDA_SHEON		KFVPVDADK	2618	28.62	1.32			1	0		0	[-1.0 ... 2.14]		0.5		64.59	57.83	>	4.306	[54.32 ... 75.14]	>	0.5
Fumarate	P83223|FRDA_SHEON		KFVPVDADK	2619	36.43	1.4			171.31	165.2		1	[152.78 ... 190.36]		0.5		216	192.8		1.26087	[194.55 ... 238.06]		0.00244365	1.28
Fumarate	P83223|FRDA_SHEON		KFVPVDADK	2620	22.78	1.07			101.34	97.97		1	[87.93 ... 115.14]		0.5		129.48	117		1.27768	[113.9 ... 145.49]		0.00668987	1.28
Fumarate	P83223|FRDA_SHEON		KFVPVDADK	2621	36.32	1.19			403.82	390.2		1	[371.5 ... 437.06]		0.5		524.81	473.7		1.29961	[486.18 ... 564.53]		1.59578e-05	1.28
Fumarate	P83223|FRDA_SHEON		KFVPVDADK	2622	27.46	1.28			825.1	796.9		1	[772.06 ... 879.64]		0.5		1054.5	949.9		1.27803	[991.19 ... 1119.61]		9.32034e-07	1.28
Fumarate	P83223|FRDA_SHEON		GEYTGYYVIK	2683	51.78	1.86			111.18	107.2		1	[96.99 ... 125.77]		0.5		134.12	119.7		1.20633	[118.21 ... 150.49]		0.0234464	1.21
Fumarate	P83223|FRDA_SHEON		LGGNAISDIVTYGR	2922	59.09	1.57			27.2	26.24		1	[20.94 ... 33.63]		0.5		39.53	35.45		1.45331	[31.8 ... 47.48]		0.011867	1.45
Fumarate	P83223|FRDA_SHEON		AIEGYVHLNIVK	3049	36.08	1.84			121.37	117.3		1	[106.4 ... 136.76]		0.5		182.16	164		1.50087	[162.9 ... 201.96]		8.03272e-06	1.59
Fumarate	P83223|FRDA_SHEON		AIEGYVHLNIVK	3050	30.55	1.86			211.25	204.1		1	[190.09 ... 233.0]		0.5		327.19	294.1		1.54883	[299.09 ... 356.08]		8.96382e-09	1.59
Fumarate	P83223|FRDA_SHEON		AIEGYVHLNIVK	3051	28.46	1.8			217.47	210.2		1	[195.93 ... 239.63]		0.5		363.12	326.7		1.66975	[333.02 ... 394.08]		1.12427e-11	1.59
Fumarate	P83223|FRDA_SHEON		TGKPITGLYAAGEVTGGVHGANR	3956	56.54	11.01			32.7	31.64		1	[25.76 ... 39.84]		0.5		56.84	51.16		1.73823	[47.31 ... 66.63]		0.000165837	1.57
Fumarate	P83223|FRDA_SHEON		TGKPITGLYAAGEVTGGVHGANR	3957	47.2	3.77			184.83	178.4		1	[165.39 ... 204.81]		0.5		299.82	267.8		1.62214	[273.29 ... 327.09]		1.22962e-09	1.57
Fumarate	P83223|FRDA_SHEON		TGKPITGLYAAGEVTGGVHGANR	3958	62.03	4.5			209.11	202.4		1	[188.09 ... 230.72]		0.5		319.38	288.9		1.52733	[291.73 ... 347.81]		2.81704e-08	1.57
Fumarate	P83223|FRDA_SHEON		TGKPITGLYAAGEVTGGVHGANR	3959	43.09	3.3			103.29	99.97		1	[89.72 ... 117.24]		0.5		158.04	142.9		1.53006	[140.42 ... 176.15]		1.00189e-05	1.57
Fumarate	P83223|FRDA_SHEON		TGKPITGLYAAGEVTGGVHGANR	3960	36.71	10.17			6.62	6.4		0	[3.69 ... 9.61]		0.5		8.19	7.41	><	1	[4.92 ... 11.54]	><	0.5
Fumarate	P83223|FRDA_SHEON		TGKPITGLYAAGEVTGGVHGANR	3961	37.34	3.86			16.58	16.02		1	[11.81 ... 21.48]		0.5		33.35	29.8		2.01146	[26.33 ... 40.56]		0.000259689	1.57
Cold	Q8EDG5|Q8EDG5_SHEON	985										1								1.18
Cold	Q8EDG5|Q8EDG5_SHEON		WFNSDK	1153	30.16	1.01			1269.33	1226		1	[1196.77 ... 1343.96]		0.5		1543.48	1392		1.21598	[1459.49 ... 1629.84]		9.96255e-06	1.19
Cold	Q8EDG5|Q8EDG5_SHEON		WFNSDK	1154	29.94	1.12			1639.94	1584		1	[1552.03 ... 1730.36]		0.5		1925.04	1738		1.17385	[1825.69 ... 2027.2]		9.05737e-05	1.19
Cold	Q8EDG5|Q8EDG5_SHEON		WFNSDK	1155	29.85	1.11			1390.71	1343		1	[1313.04 ... 1470.58]		0.5		1660.96	1498		1.19433	[1572.19 ... 1752.25]		3.51689e-05	1.19
Cold	Q8EDG5|Q8EDG5_SHEON		WFNSDK	1156	32.97	1.02			1232.95	1190		1	[1161.93 ... 1305.98]		0.5		1286.65	1160		1.04355	[1213.35 ... 1362.03]		0.149105	1.19
Cold	Q8EDG5|Q8EDG5_SHEON		WFNSDK	1157	33.08	1			3227.6	3117		1	[3078.7 ... 3380.72]		0.5		3981.99	3588		1.23373	[3805.65 ... 4163.32]		1.34012e-08	1.19
Cold	Q8EDG5|Q8EDG5_SHEON		WFNSDK	1159	29.66	1			390.57	376.9		1	[358.96 ... 423.08]		0.5		383.62	345.8		0.982205	[352.39 ... 415.74]		0.367737	1.19
Cold	Q8EDG5|Q8EDG5_SHEON		WFNSDK	1160	30.03	1.03			2399.44	2317		1	[2281.63 ... 2520.59]		0.5		2778.54	2506		1.158	[2646.35 ... 2914.49]		9.56861e-05	1.19
Cold	Q8EDG5|Q8EDG5_SHEON		SQVTGVVK	1247	39.87	1.15			283.73	274.2		1	[258.14 ... 310.04]		0.5		403.06	363.4		1.42058	[370.77 ... 436.25]		3.35137e-07	1.16
Cold	Q8EDG5|Q8EDG5_SHEON		SQVTGVVK	1249	45.9	1.14			1603	1548		1	[1516.58 ... 1691.86]		0.5		1887.68	1702		1.17759	[1789.82 ... 1988.31]		7.37835e-05	1.16
Cold	Q8EDG5|Q8EDG5_SHEON		SQVTGVVK	1251	54.27	1.02			833.4	805.7		1	[779.99 ... 888.34]		0.5		1233.67	1113		1.48029	[1162.62 ... 1306.73]		1.37764e-14	1.16
Cold	Q8EDG5|Q8EDG5_SHEON		SQVTGVVK	1252	40.73	1.42			177.26	170.9		1	[158.33 ... 196.72]		0.5		209.43	186.9		1.18148	[188.4 ... 231.07]		0.0183644	1.16
Cold	Q8EDG5|Q8EDG5_SHEON		SQVTGVVK	1253	49.38	1.17			1093.64	1054		1	[1028.62 ... 1160.51]		0.5		1127.12	1007		1.03061	[1060.64 ... 1195.48]		0.23098	1.16
Cold	Q8EDG5|Q8EDG5_SHEON		AINSDGFK	1361	63.69	1			930.67	899.1		1	[872.84 ... 990.14]		0.5		1198.57	1081		1.28786	[1129.02 ... 1270.09]		2.01526e-07	1.29
Cold	Q8EDG5|Q8EDG5_SHEON		VSFTVTQGQK	2374	55.31	1.09			401.72	387.4		1	[369.51 ... 434.84]		0.5		510.97	456.1		1.27196	[473.05 ... 549.97]		6.58266e-05	1.14
Cold	Q8EDG5|Q8EDG5_SHEON		VSFTVTQGQK	2375	51.93	1.19			743.83	717.9		1	[694.56 ... 794.49]		0.5		825.05	742.9		1.10919	[772.02 ... 879.59]		0.0195481	1.14
Cold	Q8EDG5|Q8EDG5_SHEON		VSFTVTQGQK	2376	56.6	1.32			114.49	110.6		1	[100.04 ... 129.34]		0.5		135.22	122		1.18106	[119.23 ... 151.67]		0.0362347	1.14
Cold	Q8EDG5|Q8EDG5_SHEON		VSFTVTQGQK	2377	60.93	1.22			134.52	129.9		1	[118.58 ... 150.91]		0.5		146.93	132.5		1.09225	[130.09 ... 164.24]		0.145302	1.14
Cold	Q8EDG5|Q8EDG5_SHEON		VSFTVTQGQK	2378	53.25	1.08			1890.39	1825		1	[1792.42 ... 1991.14]		0.5		2165.12	1951		1.14533	[2056.35 ... 2276.96]		0.0004811	1.14
Cold	Q8EDG5|Q8EDG5_SHEON		GFGFIEQESGPDVFVHFR	3777	51.76	14.11			3.41	3.3		0	[1.3 ... 5.53]		0.5		8.13	7.27	><	1	[4.87 ... 11.47]	><	0.5
Cold	Q8EDG5|Q8EDG5_SHEON		GFGFIEQESGPDVFVHFR	3778	37.12	9.07			6.53	6.31		0	[3.62 ... 9.5]		0.5		11.62	10.38	><	1	[7.68 ... 15.65]	><	0.5
Cold	Q8EDG5|Q8EDG5_SHEON		GFGFIEQESGPDVFVHFR	3779	58.14	18.94			14.25	13.78		0	[9.86 ... 18.76]		0.5		13.25	12.11	><	1	[9.03 ... 17.58]	><	0.5
Cold	Q8EDG5|Q8EDG5_SHEON		GFGFIEQESGPDVFVHFR	3780	50.43	22.32			22.39	21.59		1	[16.77 ... 28.16]		0.5		27.75	24.77		1.23939	[21.42 ... 34.26]		0.109028	1.23
5'-nucleotidase	Q8EFH1|Q8EFH1_SHEON	887.26										1								0.61
5'-nucleotidase	Q8EFH1|Q8EFH1_SHEON		VLVGEK	472	40.35	1			533.15	513.4		1	[494.1 ... 573.3]		0.5		379.81	338.2		0.712389	[348.79 ... 411.72]		7.25297e-08	0.73
5'-nucleotidase	Q8EFH1|Q8EFH1_SHEON		VLVGEK	473	28.68	1			1067.88	1030		1	[1003.98 ... 1133.59]		0.5		795.94	719.4		0.745346	[744.24 ... 849.1]		8.71796e-09	0.73
5'-nucleotidase	Q8EFH1|Q8EFH1_SHEON		VLVGEK	474	31.95	1			88.48	85.32		1	[76.12 ... 101.19]		0.5		52.78	47.79		0.596519	[43.65 ... 62.16]		2.66142e-05	0.73
5'-nucleotidase	Q8EFH1|Q8EFH1_SHEON		VLVGEK	475	28.86	1			473.18	456.2		1	[437.2 ... 510.19]		0.5		334.01	300.7		0.705884	[305.53 ... 363.3]		1.04517e-07	0.73
5'-nucleotidase	Q8EFH1|Q8EFH1_SHEON		TLVDQIR	702	28.5	1			117.75	113.6		1	[103.06 ... 132.86]		0.5		85.12	77.2		0.722887	[73.04 ... 97.54]		0.00116801	0.72
5'-nucleotidase	Q8EFH1|Q8EFH1_SHEON		YFDAYK	1202	25.36	1			621.4	599.1		1	[577.98 ... 666.05]		0.5		404.35	364.7		0.650708	[371.99 ... 437.62]		5.20922e-12	0.61
5'-nucleotidase	Q8EFH1|Q8EFH1_SHEON		YFDAYK	1204	22.78	1			680.17	655.8		1	[633.92 ... 727.74]		0.5		424.16	383.2		0.623609	[390.74 ... 458.51]		1.49064e-14	0.61
5'-nucleotidase	Q8EFH1|Q8EFH1_SHEON		YFDAYK	1207	23.16	1			1135.86	1095		1	[1069.01 ... 1204.62]		0.5		725.42	654		0.638653	[677.01 ... 775.19]		2.19557e-17	0.61
5'-nucleotidase	Q8EFH1|Q8EFH1_SHEON		YFDAYK	1208	23.24	1			1566.44	1510		1	[1481.52 ... 1653.77]		0.5		888.76	804.4		0.567376	[832.82 ... 946.29]		9.96129e-30	0.61
5'-nucleotidase	Q8EFH1|Q8EFH1_SHEON		YFDAYK	1209	20.57	1			1534.39	1479		1	[1450.78 ... 1620.37]		0.5		912.79	824.8		0.594888	[855.77 ... 971.43]		1.75929e-25	0.61
5'-nucleotidase	Q8EFH1|Q8EFH1_SHEON		LVPVNLVK	1453	67.56	1			231.43	223.1		1	[209.01 ... 254.49]		0.5		126.99	114.9		0.548719	[111.6 ... 142.81]		3.004e-11	0.55
5'-nucleotidase	Q8EFH1|Q8EFH1_SHEON		IEPDTELK	1701	49.71	1			846.41	815.8		1	[792.4 ... 901.96]		0.5		474.63	428.9		0.560757	[438.57 ... 511.71]		1.48133e-22	0.56
5'-nucleotidase	Q8EFH1|Q8EFH1_SHEON		AFSATATYK	1763	61.65	1			1247.05	1202		1	[1175.43 ... 1320.7]		0.5		715.73	647.1		0.573938	[667.79 ... 765.03]		1.10536e-25	0.59
5'-nucleotidase	Q8EFH1|Q8EFH1_SHEON		AFSATATYK	1764	61.79	1			1169.81	1128		1	[1101.49 ... 1240.06]		0.5		793.08	717		0.677956	[741.52 ... 846.11]		4.99119e-14	0.59
5'-nucleotidase	Q8EFH1|Q8EFH1_SHEON		AFSATATYK	1769	74.42	1			352.81	340.2		1	[323.27 ... 383.18]		0.5		209.21	189.8		0.592982	[188.19 ... 230.83]		8.19051e-12	0.59
5'-nucleotidase	Q8EFH1|Q8EFH1_SHEON		KEVANVIK	2091	43.23	1.2			164.77	158.9		1	[146.69 ... 183.36]		0.5		102.44	93		0.621715	[88.94 ... 116.33]		9.82983e-07	0.62
5'-nucleotidase	Q8EFH1|Q8EFH1_SHEON		TFTILHTNDNHGR	3106	46.19	2.15			90.82	87.41		1	[78.27 ... 103.74]		0.5		44.27	39.32		0.487448	[36.03 ... 52.75]		5.18931e-08	0.65
5'-nucleotidase	Q8EFH1|Q8EFH1_SHEON		TFTILHTNDNHGR	3107	32.95	2.51			78.71	75.79		1	[67.18 ... 90.57]		0.5		53.61	47.72		0.681108	[44.4 ... 63.07]		0.00125852	0.65
5'-nucleotidase	Q8EFH1|Q8EFH1_SHEON		TFTILHTNDNHGR	3108	31.39	1.99			28.86	27.79		1	[22.39 ... 35.52]		0.5		11.62	10.4	<	0.519751	[7.68 ... 15.65]	<	0.000930803
5'-nucleotidase	Q8EFH1|Q8EFH1_SHEON		TFTILHTNDNHGR	3109	31.28	2.93			52.14	50.19		1	[43.08 ... 61.45]		0.5		29.92	26.61		0.57384	[23.32 ... 36.71]		0.000249915	0.65
5'-nucleotidase	Q8EFH1|Q8EFH1_SHEON		TFTILHTNDNHGR	3110	31.05	1.68			81.68	78.78		1	[69.89 ... 93.8]		0.5		58.35	52.73		0.714373	[48.68 ... 68.29]		0.00307868	0.65
5'-nucleotidase	Q8EFH1|Q8EFH1_SHEON		IGNPEYISELEFR	3157	55.1	1.95			60.25	58.06		1	[50.4 ... 70.38]		0.5		34.62	31.16		0.574606	[27.45 ... 41.99]		0.000116196	0.57
5'-nucleotidase	Q8EFH1|Q8EFH1_SHEON		FWENKDGEYGLAAQK	3734	27.49	1			58.43	56.26		1	[48.75 ... 68.38]		0.5		38.96	34.68		0.666781	[31.3 ... 46.84]		0.00242325	0.67
Hypothetical	Q8EJQ8|Q8EJQ8_SHEON	832.3										1								0.75
Hypothetical	Q8EJQ8|Q8EJQ8_SHEON		ELIIK	372	27.29	1			401.27	387		1	[369.08 ... 434.36]		0.5		263.44	238.9		0.656516	[239.06 ... 288.51]		2.93025e-09	0.66
Hypothetical	Q8EJQ8|Q8EJQ8_SHEON		VLEQYR	541	29.38	1			93.01	89.83		1	[80.27 ... 106.11]		0.5		102.49	92.47		1.10192	[88.98 ... 116.37]		0.155795	1.1
Hypothetical	Q8EJQ8|Q8EJQ8_SHEON		LVTLHK	736	40.46	1.09			131.51	126.8		1	[115.79 ... 147.68]		0.5		99.04	89.08		0.753099	[85.81 ... 112.64]		0.00238957	0.76
Hypothetical	Q8EJQ8|Q8EJQ8_SHEON		LVTLHK	737	37.91	1.06			186.95	180.3		1	[167.37 ... 207.08]		0.5		131.09	118.7		0.701204	[115.4 ... 147.22]		5.26815e-05	0.76
Hypothetical	Q8EJQ8|Q8EJQ8_SHEON		LVTLHK	738	35.4	1			56.36	54.38		1	[46.88 ... 66.1]		0.5		64.53	58.02		1.14496	[54.27 ... 75.07]		0.125915	0.76
Hypothetical	Q8EJQ8|Q8EJQ8_SHEON		LVTLHK	739	35.4	1			56.36	54.38		1	[46.88 ... 66.1]		0.5		64.53	58.02		1.14496	[54.27 ... 75.07]		0.125915	0.76
Hypothetical	Q8EJQ8|Q8EJQ8_SHEON		LVTLHK	740	40.35	1			132.23	127.4		1	[116.45 ... 148.45]		0.5		122.03	108.8		0.922862	[107.02 ... 137.47]		0.174766	0.76
Hypothetical	Q8EJQ8|Q8EJQ8_SHEON		LVTLHK	741	40.57	1			303.15	292.3		1	[276.43 ... 330.62]		0.5		228.13	205.3		0.752532	[205.91 ... 250.97]		8.32077e-05	0.76
Hypothetical	Q8EJQ8|Q8EJQ8_SHEON		SLLLTPK	1059	33.53	1.99			282.6	272.3		1	[257.08 ... 308.85]		0.5		266.14	237.3		0.941755	[241.6 ... 291.38]		0.176214	0.94
Hypothetical	Q8EJQ8|Q8EJQ8_SHEON		TGFPQIK	1124	34.1	1			384.84	371.5		1	[353.54 ... 417.02]		0.5		324.11	294.1		0.842194	[296.19 ... 352.82]		0.00462579	0.84
Hypothetical	Q8EJQ8|Q8EJQ8_SHEON		GHEIDWK	1460	24.33	1.48			168.48	162.3		1	[150.15 ... 187.34]		0.5		143.06	127.5		0.849122	[126.5 ... 160.09]		0.0281869	0.86
Hypothetical	Q8EJQ8|Q8EJQ8_SHEON		GHEIDWK	1461	31.4	1.37			90.55	87.23		1	[78.01 ... 103.44]		0.5		78.91	70.34		0.871452	[67.37 ... 90.79]		0.0939393	0.86
Hypothetical	Q8EJQ8|Q8EJQ8_SHEON		SNLLQMILR	1690	33.15	1.51			1	0		0	[-1.0 ... 2.14]		0.5		30.34	27.36	>	2.02267	[23.68 ... 37.18]	>	0.000393769
Hypothetical	Q8EJQ8|Q8EJQ8_SHEON		SNLLQMILR	1693	20.19	1			43.75	42.18		1	[35.56 ... 52.17]		0.5		50.36	45.06		1.15109	[41.48 ... 59.49]		0.140368	0.75
Hypothetical	Q8EJQ8|Q8EJQ8_SHEON		SNLLQMILR	1694	31.3	1			135.34	130.5		1	[119.34 ... 151.8]		0.5		101.72	91.53		0.751589	[88.27 ... 115.54]		0.00206353	0.75
Hypothetical	Q8EJQ8|Q8EJQ8_SHEON		SNLLQMILR	1695	33.8	1.02			95.34	92.04		1	[82.41 ... 108.63]		0.5		68.09	62.15		0.714181	[57.5 ... 78.97]		0.00183704	0.75
Hypothetical	Q8EJQ8|Q8EJQ8_SHEON		YFVPDFAK	1873	51.32	1			652.65	629.4		1	[607.72 ... 698.86]		0.5		477.51	431.5		0.731648	[441.31 ... 514.75]		1.04112e-07	0.73
Hypothetical	Q8EJQ8|Q8EJQ8_SHEON		YFVPDFAK	1874	31.6	1.04			57.71	55.64		1	[48.1 ... 67.58]		0.5		43.18	38.85		0.748224	[35.05 ... 51.53]		0.0170565	0.73
Hypothetical	Q8EJQ8|Q8EJQ8_SHEON		YFVPDFAK	1875	26.61	1.06			123.42	119		1	[108.3 ... 138.97]		0.5		71.59	64.86		0.580052	[60.69 ... 82.8]		8.32354e-07	0.73
Hypothetical	Q8EJQ8|Q8EJQ8_SHEON		GAFGFFTSSHTYR	3025	30.15	6.91			17.08	16.42		1	[12.24 ... 22.06]		0.5		1	0	<	0.87822	[-1.0 ... 2.14]	<	0.257472
Hypothetical	Q8EJQ8|Q8EJQ8_SHEON		GAFGFFTSSHTYR	3027	24.36	4.89			36.93	35.67		1	[29.49 ... 44.57]		0.5		33.09	30.19		0.896019	[26.1 ... 40.28]		0.221954	0.91
Hypothetical	Q8EJQ8|Q8EJQ8_SHEON		FATTFEPYDLAALR	3230	62.38	2.22			299.71	289		1	[273.19 ... 326.98]		0.5		210.15	190		0.701178	[189.07 ... 231.83]		2.59256e-06	0.7
Hypothetical	Q8EJQ8|Q8EJQ8_SHEON		FGALYNIEQNNSLR	3295	41.04	2.57			86.16	83.09		1	[73.99 ... 98.67]		0.5		70.19	63.14		0.814647	[59.42 ... 81.27]		0.0336163	0.83
Hypothetical	Q8EJQ8|Q8EJQ8_SHEON		FGALYNIEQNNSLR	3296	36.28	3.11			50.98	49.11		1	[42.04 ... 60.17]		0.5		44.23	39.42		0.867595	[35.99 ... 52.7]		0.137236	0.83
Molybdenum	Q8EAN5|Q8EAN5_SHEON	804.37										1								0.9
Molybdenum	Q8EAN5|Q8EAN5_SHEON		ITLLK	277	22.81	1			248.46	239.9		1	[224.98 ... 272.59]		0.5		289.32	260.7		1.16445	[263.4 ... 315.97]		0.0161279	0.9
Molybdenum	Q8EAN5|Q8EAN5_SHEON		ITLLK	278	26.05	1			633.06	611		1	[589.07 ... 678.29]		0.5		635.12	573.2		1.00325	[591.03 ... 680.45]		0.470173	0.9
Molybdenum	Q8EAN5|Q8EAN5_SHEON		ITLLK	279	28.03	1			83.99	80.95		1	[72.0 ... 96.31]		0.5		88.62	79.05		1.05513	[76.24 ... 101.34]		0.287206	0.9
Molybdenum	Q8EAN5|Q8EAN5_SHEON		ITLLK	280	26.81	1			86.11	83.11		1	[73.94 ... 98.61]		0.5		63.86	57.99		0.74161	[53.67 ... 74.34]		0.00573314	0.9
Molybdenum	Q8EAN5|Q8EAN5_SHEON		ITLLK	281	26.11	1			1187.57	1146		1	[1118.49 ... 1258.61]		0.5		1073.56	969.9		0.903997	[1009.41 ... 1139.53]		0.0136202	0.9
Molybdenum	Q8EAN5|Q8EAN5_SHEON		ITLLK	282	25.72	1			278.51	268.3		1	[253.23 ... 304.5]		0.5		241.4	215.5		0.866755	[218.36 ... 265.09]		0.0226535	0.9
Molybdenum	Q8EAN5|Q8EAN5_SHEON		ITLLK	283	23.68	1			1293.4	1248		1	[1219.81 ... 1369.07]		0.5		1138.83	1029		0.880493	[1071.84 ... 1207.71]		0.00276598	0.9
Molybdenum	Q8EAN5|Q8EAN5_SHEON		VVFEK	390	27.82	1			237.21	228.5		1	[214.43 ... 260.64]		0.5		198.22	176.9		0.835631	[177.9 ... 219.11]		0.0101165	0.9
Molybdenum	Q8EAN5|Q8EAN5_SHEON		VVFEK	392	27.85	1			244.52	235.6		1	[221.29 ... 268.41]		0.5		229.74	205.1		0.939555	[207.42 ... 252.69]		0.179164	0.9
Molybdenum	Q8EAN5|Q8EAN5_SHEON		VVFEK	395	27.83	1			361.27	348.6		1	[331.26 ... 392.12]		0.5		316.49	286.1		0.876048	[289.0 ... 344.76]		0.02131	0.9
Molybdenum	Q8EAN5|Q8EAN5_SHEON		VVFEK	397	28.06	1			176.08	170		1	[157.23 ... 195.47]		0.5		181.87	164.4		1.03288	[162.64 ... 201.66]		0.324142	0.9
Molybdenum	Q8EAN5|Q8EAN5_SHEON		VVFEK	398	27.67	1			56.01	54.01		1	[46.56 ... 65.71]		0.5		44.8	40.32		0.799857	[36.5 ... 53.34]		0.046911	0.9
Molybdenum	Q8EAN5|Q8EAN5_SHEON		TAEPLLAR	849	31.77	1			696.02	672.2		1	[649.01 ... 744.36]		0.5		650.57	590.5		0.9347	[605.74 ... 696.68]		0.0891201	0.93
Molybdenum	Q8EAN5|Q8EAN5_SHEON		TAEPLLAR	850	29.73	1			65.43	63.34		1	[55.09 ... 76.06]		0.5		90.89	82.48		1.38912	[78.33 ... 103.81]		0.00258533	0.93
Molybdenum	Q8EAN5|Q8EAN5_SHEON		TAEPLLAR	851	29.69	1			178.87	172.7		1	[159.84 ... 198.45]		0.5		158.42	143.6		0.885671	[140.77 ... 176.56]		0.0668683	0.93
Molybdenum	Q8EAN5|Q8EAN5_SHEON		NTLVLIAEK	1917	58.34	1.08			126.85	122.2		1	[111.47 ... 142.66]		0.5		109.94	97.99		0.866693	[95.85 ... 124.43]		0.0619717	0.87
Molybdenum	Q8EAN5|Q8EAN5_SHEON		QALENLNLWK	2758	55.29	1			84.86	81.9		1	[72.81 ... 97.26]		0.5		50.68	46.3		0.597219	[41.77 ... 59.84]		3.61474e-05	0.85
Molybdenum	Q8EAN5|Q8EAN5_SHEON		QALENLNLWK	2760	51.62	1.3			179.27	172.7		1	[160.21 ... 198.88]		0.5		154.59	138.1		0.862331	[137.22 ... 172.46]		0.0370012	0.85
Molybdenum	Q8EAN5|Q8EAN5_SHEON		QALENLNLWK	2761	49.51	1.46			39.35	37.92		1	[31.64 ... 47.27]		0.5		40.49	36.17		1.02897	[32.65 ... 48.54]		0.409685	0.85
Molybdenum	Q8EAN5|Q8EAN5_SHEON		QALENLNLWK	2762	26.23	1			12.96	12.52		0	[8.78 ... 17.24]		0.5		26.88	24.02	>	1.792	[20.66 ... 33.27]	>	0.00284756
Molybdenum	Q8EAN5|Q8EAN5_SHEON		QALENLNLWK	2763	51.34	1.33			39.54	38.15		1	[31.81 ... 47.48]		0.5		27.1	24.61		0.685382	[20.85 ... 33.52]		0.0113139	0.85
Molybdenum	Q8EAN5|Q8EAN5_SHEON		LAVGDPDHVPAGQYAK	3475	40.85	5.56			560.54	540.7		1	[520.12 ... 602.1]		0.5		504.66	454.8		0.90031	[467.05 ... 543.33]		0.0300916	0.9
Molybdenum	Q8EAN5|Q8EAN5_SHEON		AALALVEQGEAPLGIVYSTDAK	3912	61.56	24.99			46.83	45.22		1	[38.31 ... 55.58]		0.5		46.28	41.95		0.988255	[37.82 ... 54.97]		0.458946	0.99
Decaheme	Q8EG33|Q8EG33_SHEON	779.64										1								0.72
Decaheme	Q8EG33|Q8EG33_SHEON		IIGYGGK	731	37.31	1			471	454.2		1	[435.13 ... 507.89]		0.5		345.79	312.2		0.734161	[316.64 ... 375.76]		1.57074e-06	0.73
Decaheme	Q8EG33|Q8EG33_SHEON		FSNIGIK	1077	41.47	1			1011.36	974.9		1	[949.94 ... 1074.52]		0.5		617.68	557		0.610742	[574.44 ... 662.14]		3.92472e-19	0.67
Decaheme	Q8EG33|Q8EG33_SHEON		FSNIGIK	1078	35.19	1			677.01	652		1	[630.9 ... 724.42]		0.5		510.19	454.8		0.753593	[472.31 ... 549.15]		7.93914e-07	0.67
Decaheme	Q8EG33|Q8EG33_SHEON		FSNIGIK	1079	41.48	1			1232.9	1189		1	[1161.88 ... 1305.93]		0.5		834.62	755.7		0.676957	[781.15 ... 889.62]		1.84687e-14	0.67
Decaheme	Q8EG33|Q8EG33_SHEON		GFALSNSK	1264	50.02	1			412.46	398		1	[379.68 ... 446.18]		0.5		299.58	272		0.726325	[273.07 ... 326.85]		2.01579e-06	0.76
Decaheme	Q8EG33|Q8EG33_SHEON		GFALSNSK	1265	49.11	1			623.69	600.7		1	[580.16 ... 668.46]		0.5		486.38	433.3		0.779843	[449.72 ... 524.09]		1.48444e-05	0.76
Decaheme	Q8EG33|Q8EG33_SHEON		VPTSFAWK	1671	41.05	1			62.34	60.15		1	[52.29 ... 72.67]		0.5		49.2	44.49		0.78922	[40.44 ... 58.21]		0.0332652	0.75
Decaheme	Q8EG33|Q8EG33_SHEON		VPTSFAWK	1674	38.52	1.02			304.42	293.5		1	[277.63 ... 331.98]		0.5		207.2	187		0.680639	[186.31 ... 228.69]		4.45033e-07	0.75
Decaheme	Q8EG33|Q8EG33_SHEON		VPTSFAWK	1675	41.1	1			123.86	119.5		1	[108.7 ... 139.44]		0.5		110.97	100.2		0.895931	[96.8 ... 125.55]		0.113347	0.75
Decaheme	Q8EG33|Q8EG33_SHEON		VPTSFAWK	1677	38.57	1.06			627.49	605.3		1	[583.78 ... 672.45]		0.5		481.75	434.9		0.767741	[445.32 ... 519.21]		4.97862e-06	0.75
Decaheme	Q8EG33|Q8EG33_SHEON		VPTSFAWK	1678	27.89	1			114.99	110.7		1	[100.51 ... 129.88]		0.5		70.17	62.42		0.610227	[59.39 ... 81.24]		8.48205e-06	0.75
Decaheme	Q8EG33|Q8EG33_SHEON		SNVVTGIALGR	1689	50.95	1			320.72	309.4		1	[292.99 ... 349.23]		0.5		224.15	203		0.698896	[202.18 ... 246.74]		1.31359e-06	0.7
Decaheme	Q8EG33|Q8EG33_SHEON		FGIAQLTPVK	2252	28.31	1.49			41.29	39.83		1	[33.37 ... 49.43]		0.5		37.76	33.95		0.914507	[30.23 ... 45.5]		0.252436	0.71
Decaheme	Q8EG33|Q8EG33_SHEON		FGIAQLTPVK	2253	43.45	1.8			413.05	398.4		1	[380.23 ... 446.8]		0.5		288.89	261.8		0.699407	[263.0 ... 315.51]		1.78959e-07	0.71
Decaheme	Q8EG33|Q8EG33_SHEON		FGIAQLTPVK	2254	45.87	2.61			106.15	102.4		1	[92.36 ... 120.34]		0.5		79.17	71.54		0.745831	[67.6 ... 91.07]		0.0035997	0.71
Decaheme	Q8EG33|Q8EG33_SHEON		YAYIQDQPFR	2582	40.47	1.33			408.33	393.8		1	[375.76 ... 441.82]		0.5		296.47	267.9		0.726055	[270.14 ... 323.55]		2.11397e-06	0.72
Decaheme	Q8EG33|Q8EG33_SHEON		YAYIQDQPFR	2583	43.13	1.51			174.03	168		1	[155.32 ... 193.27]		0.5		123.63	112.6		0.710395	[108.49 ... 139.2]		0.00012539	0.72
Decaheme	Q8EG33|Q8EG33_SHEON		HTFDATGAQVPAPYK	3429	42.97	5.71			180.37	174.1		1	[161.24 ... 200.05]		0.5		148.42	134.4		0.822864	[131.48 ... 165.84]		0.0113949	0.82
Decaheme	Q8EG33|Q8EG33_SHEON		KEPGTVPSGVDNLNPSTQFQANVESANK	4251	42.78	1.79			118.32	113.9		1	[103.59 ... 133.48]		0.5		67.7	60.4		0.572177	[57.15 ... 78.54]		7.45814e-07	0.57
Collagenase	Q8EJ34|Q8EJ34_SHEON	770.72										1								1.13
Collagenase	Q8EJ34|Q8EJ34_SHEON		LFNLK	436	23.36	1			809.81	780.6		1	[757.48 ... 863.63]		0.5		892.54	797.8		1.10216	[836.43 ... 950.24]		0.0233034	1.07
Collagenase	Q8EJ34|Q8EJ34_SHEON		LFNLK	439	30.68	1			806.77	778.7		1	[754.57 ... 860.44]		0.5		863.75	778.1		1.07063	[808.95 ... 920.11]		0.0751367	1.07
Collagenase	Q8EJ34|Q8EJ34_SHEON		LFNLK	441	26.68	1			814.05	785.1		1	[761.52 ... 868.07]		0.5		758.98	682.2		0.932351	[709.01 ... 810.38]		0.0735451	1.07
Collagenase	Q8EJ34|Q8EJ34_SHEON		QILTFLR	937	21.29	1			81.56	78.58		1	[69.78 ... 93.67]		0.5		73.81	65.92		0.904978	[62.71 ... 85.23]		0.169744	0.9
Collagenase	Q8EJ34|Q8EJ34_SHEON		ESFSFTANR	1587	29.06	1			85.44	82.55		1	[73.34 ... 97.89]		0.5		93.05	84.27		1.08907	[80.31 ... 106.15]		0.191924	1.09
Collagenase	Q8EJ34|Q8EJ34_SHEON		YNLFGDFSR	1821	25.16	1			471.34	455.7		1	[435.45 ... 508.24]		0.5		613.65	555.4		1.30193	[570.61 ... 657.91]		5.85968e-06	1.28
Collagenase	Q8EJ34|Q8EJ34_SHEON		YNLFGDFSR	1822	40.56	1			380.78	367.8		1	[349.7 ... 412.74]		0.5		458.24	412.9		1.20342	[423.03 ... 494.44]		0.0016802	1.28
Collagenase	Q8EJ34|Q8EJ34_SHEON		YNLFGDFSR	1823	33.55	1			171.33	165.7		1	[152.8 ... 190.39]		0.5		238.18	215.2		1.39018	[215.34 ... 261.67]		3.87119e-05	1.28
Collagenase	Q8EJ34|Q8EJ34_SHEON		YNLFGDFSR	1824	32.09	1.08			168.58	162.6		1	[150.24 ... 187.45]		0.5		224.77	201		1.33331	[202.77 ... 247.41]		0.000286836	1.28
Collagenase	Q8EJ34|Q8EJ34_SHEON		YNLFGDFSR	1825	29.45	1.1			119.27	115.2		1	[104.46 ... 134.49]		0.5		150.47	135.7		1.26159	[133.39 ... 168.05]		0.00634846	1.28
Collagenase	Q8EJ34|Q8EJ34_SHEON		FIAYEAEWR	2071	46.53	1.27			263.61	254.9		1	[239.22 ... 288.69]		0.5		399.88	360.9		1.51694	[367.77 ... 432.9]		4.09886e-09	1.48
Collagenase	Q8EJ34|Q8EJ34_SHEON		FIAYEAEWR	2072	62.06	1.45			129.8	125.5		1	[114.21 ... 145.84]		0.5		175.54	158.8		1.35239	[156.73 ... 194.89]		0.000486687	1.48
Collagenase	Q8EJ34|Q8EJ34_SHEON		DHAILDALNQFQLNHR	3626	51.4	5.21			1	0		0	[-1.0 ... 2.14]		0.5		24.17	21.64	>	1.61133	[18.3 ... 30.19]	>	0.0119255
Collagenase	Q8EJ34|Q8EJ34_SHEON		DHAILDALNQFQLNHR	3627	75.7	7.07			64.13	61.84		1	[53.91 ... 74.63]		0.5		80.88	72.19		1.26119	[69.16 ... 92.93]		0.0233181	1.25
Collagenase	Q8EJ34|Q8EJ34_SHEON		DHAILDALNQFQLNHR	3628	33.72	3.05			4.53	4.35		0	[2.11 ... 6.98]		0.5		1	0	><	1	[-1.0 ... 2.14]	><	0.5
Collagenase	Q8EJ34|Q8EJ34_SHEON		DHAILDALNQFQLNHR	3629	34.36	2.11			13.92	13.41		0	[9.58 ... 18.37]		0.5		13.13	11.77	><	1	[8.93 ... 17.45]	><	0.5
Collagenase	Q8EJ34|Q8EJ34_SHEON		DHAILDALNQFQLNHR	3632	34.78	4.29			1	0		0	[-1.0 ... 2.14]		0.5		17.28	15.5	>	1.152	[12.4 ... 22.28]	>	0.240536
Collagenase	Q8EJ34|Q8EJ34_SHEON		DHAILDALNQFQLNHR	3633	33.27	3.67			11.79	11.36		0	[7.82 ... 15.85]		0.5		12.93	11.54	><	1	[8.77 ... 17.21]	><	0.5
Collagenase	Q8EJ34|Q8EJ34_SHEON		APQYTGVDNQGIESHIYFVR	3883	58.9	3.44			90.5	87.66		1	[77.97 ... 103.38]		0.5		101.16	92.78		1.11779	[87.76 ... 114.94]		0.127491	1.12
Collagenase	Q8EJ34|Q8EJ34_SHEON		APQYTGVDNQGIESHIYFVR	3884	48.12	3.76			13.99	13.48		0	[9.64 ... 18.45]		0.5		12.84	11.48	><	1	[8.69 ... 17.1]	><	0.5
Azurin	Q8CVD5|Q8CVD5_SHEON	746.58										1								1.53
Azurin	Q8CVD5|Q8CVD5_SHEON		AIMQGSFK	1447	54.05	1			47.77	46.17		1	[39.16 ... 56.63]		0.5		57.31	51.88		1.19971	[47.74 ... 67.15]		0.0780818	1.79
Azurin	Q8CVD5|Q8CVD5_SHEON		AIMQGSFK	1448	50.77	1			193.18	187		1	[173.2 ... 213.74]		0.5		384.29	346.3		1.98928	[353.02 ... 416.45]		1.01356e-18	1.79
Azurin	Q8CVD5|Q8CVD5_SHEON		AIMQGSFK	1449	50.85	1			295.96	286.3		1	[269.66 ... 323.01]		0.5		525.15	473.2		1.7744	[486.5 ... 564.89]		4.61137e-17	1.79
Azurin	Q8CVD5|Q8CVD5_SHEON		AIMQGSFK	1450	50.2	1			233.74	225.9		1	[211.17 ... 256.94]		0.5		346.32	311.5		1.48165	[317.15 ... 376.32]		8.60671e-08	1.79
Azurin	Q8CVD5|Q8CVD5_SHEON		AAMGHNWVLTK	2749	43.93	1.54			51.24	49.6		1	[42.27 ... 60.46]		0.5		87.98	79.37		1.71702	[75.65 ... 100.64]		1.43495e-05	1.49
Azurin	Q8CVD5|Q8CVD5_SHEON		AAMGHNWVLTK	2750	43.93	1.54			51.24	49.6		1	[42.27 ... 60.46]		0.5		87.98	79.37		1.71702	[75.65 ... 100.64]		1.43495e-05	1.49
Azurin	Q8CVD5|Q8CVD5_SHEON		AAMGHNWVLTK	2751	36.97	1.33			1	0		0	[-1.0 ... 2.14]		0.5		92.37	82.71	>	6.158	[79.69 ... 105.42]	>	0.5
Azurin	Q8CVD5|Q8CVD5_SHEON		AAMGHNWVLTK	2752	69.18	1.7			27.01	26.06		1	[20.77 ... 33.41]		0.5		40.89	36.52		1.51388	[33.01 ... 48.99]		0.00627597	1.49
Azurin	Q8CVD5|Q8CVD5_SHEON		AAMGHNWVLTK	2753	69.18	1.7			27.01	26.06		1	[20.77 ... 33.41]		0.5		40.89	36.52		1.51388	[33.01 ... 48.99]		0.00627597	1.49
Azurin	Q8CVD5|Q8CVD5_SHEON		AAMGHNWVLTK	2754	31.52	1.37			87.78	84.94		1	[75.48 ... 100.44]		0.5		125.54	113.6		1.43017	[110.26 ... 141.25]		0.000355068	1.49
Azurin	Q8CVD5|Q8CVD5_SHEON		AAMGHNWVLTK	2755	49.19	1.96			31.7	30.57		1	[24.88 ... 38.71]		0.5		39.59	35.34		1.2489	[31.86 ... 47.55]		0.0720499	1.49
Azurin	Q8CVD5|Q8CVD5_SHEON		AAMGHNWVLTK	2756	28.86	1.2			97.32	94.03		1	[84.23 ... 110.78]		0.5		118.77	107.5		1.22041	[104.0 ... 133.96]		0.0224794	1.49
Azurin	Q8CVD5|Q8CVD5_SHEON		AAMGHNWVLTK	2757	30.38	1.38			49.71	48.11		1	[40.9 ... 58.77]		0.5		131.2	117.3		2.63931	[115.5 ... 147.34]		5.51706e-15	1.49
Azurin	Q8CVD5|Q8CVD5_SHEON		AAMGHNWVLTK	2796	32.31	1.5	Oxidation (M)		30.19	29.23		1	[23.55 ... 37.01]		0.5		55.14	49.74		1.82643	[45.79 ... 64.76]		7.26799e-05	1.49
Azurin	Q8CVD5|Q8CVD5_SHEON		AAMGHNWVLTK	2797	32.31	1.5	Oxidation (M)		30.19	29.23		1	[23.55 ... 37.01]		0.5		55.14	49.74		1.82643	[45.79 ... 64.76]		7.26799e-05	1.49
Azurin	Q8CVD5|Q8CVD5_SHEON		EVTLTLTHTGTLPK	3339	36.29	5.91			344.93	333.5		1	[315.84 ... 374.85]		0.5		516.03	465.6		1.49604	[477.85 ... 555.29]		6.55159e-10	1.51
Azurin	Q8CVD5|Q8CVD5_SHEON		EVTLTLTHTGTLPK	3340	36.66	5.21			389.09	376		1	[357.56 ... 421.51]		0.5		595.07	535.6		1.52939	[552.94 ... 638.39]		1.52017e-11	1.51
Prophage	Q8ED08|Q8ED08_SHEON	732.02										1								0.64
Prophage	Q8ED08|Q8ED08_SHEON		YGLMLK	827	24.34	1			218.99	210.9		1	[197.35 ... 241.25]		0.5		162.8	145		0.743413	[144.86 ... 181.26]		0.000228693	0.66
Prophage	Q8ED08|Q8ED08_SHEON		YGLMLK	837	21.63	1			491.53	474		1	[454.6 ... 529.51]		0.5		303.08	274.4		0.616605	[276.36 ... 330.55]		1.13511e-12	0.66
Prophage	Q8ED08|Q8ED08_SHEON		YGLMLK	839	23.47	1			695.06	670.6		1	[648.09 ... 743.35]		0.5		514.18	465.9		0.739763	[476.09 ... 553.35]		1.52808e-07	0.66
Prophage	Q8ED08|Q8ED08_SHEON		YGLMLK	842	21.3	1			1369.95	1319		1	[1293.15 ... 1448.93]		0.5		891.38	793.3		0.650666	[835.32 ... 949.03]		9.70601e-18	0.66
Prophage	Q8ED08|Q8ED08_SHEON		QILDDSK	1254	36.76	1			208.46	200.7		1	[187.48 ... 230.03]		0.5		133.7	119.3		0.64137	[117.82 ... 150.03]		5.15938e-07	0.64
Prophage	Q8ED08|Q8ED08_SHEON		TIAHLFK	1297	39.31	1.4			132.1	127.2		1	[116.34 ... 148.32]		0.5		89.7	79.85		0.679031	[77.23 ... 102.52]		0.000112741	0.68
Prophage	Q8ED08|Q8ED08_SHEON		TIAHLFK	1298	35.34	1.45			140.32	135.1		1	[123.96 ... 157.15]		0.5		89.01	79.2		0.634336	[76.6 ... 101.76]		7.59149e-06	0.68
Prophage	Q8ED08|Q8ED08_SHEON		TIAHLFK	1299	32.77	1.39			111.95	107.9		1	[97.7 ... 126.6]		0.5		66.34	59.78		0.592586	[55.92 ... 77.06]		3.97166e-06	0.68
Prophage	Q8ED08|Q8ED08_SHEON		TIAHLFK	1300	23.9	1.08			187.91	181.3		1	[168.27 ... 208.11]		0.5		128.78	116.8		0.685328	[113.26 ... 144.74]		2.06506e-05	0.68
Prophage	Q8ED08|Q8ED08_SHEON		TIAHLFK	1301	23.9	1.08			187.91	181.3		1	[168.27 ... 208.11]		0.5		128.78	116.8		0.685328	[113.26 ... 144.74]		2.06506e-05	0.68
Prophage	Q8ED08|Q8ED08_SHEON		TIAHLFK	1302	32.8	1.39			381.87	368.5		1	[350.73 ... 413.89]		0.5		273.29	248.3		0.715662	[248.32 ... 298.97]		1.42397e-06	0.68
Prophage	Q8ED08|Q8ED08_SHEON		TIAHLFK	1303	35.87	1.35			220.66	212.7		1	[198.91 ... 243.03]		0.5		149.36	134.5		0.676878	[132.35 ... 166.85]		4.11159e-06	0.68
Prophage	Q8ED08|Q8ED08_SHEON		TIAHLFK	1305	50.67	1			604.84	583.1		1	[562.23 ... 648.66]		0.5		411.07	370.9		0.679634	[378.36 ... 444.71]		4.27218e-10	0.68
Prophage	Q8ED08|Q8ED08_SHEON		TIAHLFK	1306	34.84	1			150.06	144.5		1	[133.0 ... 167.6]		0.5		105.22	93.68		0.701186	[91.49 ... 119.33]		0.000166779	0.68
Prophage	Q8ED08|Q8ED08_SHEON		TIAHLFK	1307	47.12	1.29			354.49	341.9		1	[324.86 ... 384.96]		0.5		236.97	214.4		0.668481	[214.2 ... 260.38]		3.73612e-08	0.68
Prophage	Q8ED08|Q8ED08_SHEON		MAGIVAGPER	1373	26.88	1			70.31	67.69		1	[59.52 ... 81.4]		0.5		45.45	40.51		0.646423	[37.08 ... 54.06]		0.000649408	0.63
Prophage	Q8ED08|Q8ED08_SHEON		MAGIVAGPER	1374	25.93	1			45.08	43.43		1	[36.75 ... 53.64]		0.5		41.22	36.84		0.914374	[33.31 ... 49.36]		0.245215	0.63
Prophage	Q8ED08|Q8ED08_SHEON		MAGIVAGPER	1424	40.52	1.14	Oxidation (M)		66.52	64.12		1	[56.08 ... 77.25]		0.5		36.55	33.05		0.549459	[29.15 ... 44.14]		2.31624e-05	0.63
Prophage	Q8ED08|Q8ED08_SHEON		QLQSFINAR	1664	32.23	1			248.6	239.6		1	[225.12 ... 272.75]		0.5		121.42	109.9		0.488415	[106.45 ... 136.82]		3.81115e-15	0.49
Prophage	Q8ED08|Q8ED08_SHEON		LALAVYRPEAFVK	3232	29.73	1			1164.48	1123		1	[1096.39 ... 1234.51]		0.5		663.13	602		0.569464	[617.69 ... 709.85]		2.12503e-25	0.61
Prophage	Q8ED08|Q8ED08_SHEON		LALAVYRPEAFVK	3234	23.64	1			2150.4	2074		1	[2042.21 ... 2261.66]		0.5		1321.44	1201		0.614509	[1246.67 ... 1398.33]		1.2591e-26	0.61
Prophage	Q8ED08|Q8ED08_SHEON		LALAVYRPEAFVK	3236	21.13	1			1030.75	993.5		1	[968.48 ... 1094.79]		0.5		569.89	515.4		0.552889	[529.0 ... 611.94]		6.90736e-26	0.61
Prophage	Q8ED08|Q8ED08_SHEON		LALAVYRPEAFVK	3237	26.89	1			3674.33	3543		1	[3509.1 ... 3844.24]		0.5		2276.65	2063		0.61961	[2163.56 ... 2392.94]		2.76292e-32	0.61
Prophage	Q8ED08|Q8ED08_SHEON		LALAVYRPEAFVK	3239	21.05	1			1888.06	1821		1	[1790.18 ... 1988.71]		0.5		1290.46	1169		0.683485	[1217.0 ... 1366.01]		8.93263e-17	0.61
Thiol:disulfide	Q8EJX3|Q8EJX3_SHEON	688.28										1								1.05
Thiol:disulfide	Q8EJX3|Q8EJX3_SHEON		IDTALFTAIHDK	3036	38.34	3.26			205.87	198.3		1	[185.06 ... 227.27]		0.5		167.44	149.2		0.813329	[149.18 ... 186.22]		0.00613005	1.05
Thiol:disulfide	Q8EJX3|Q8EJX3_SHEON		IDTALFTAIHDK	3037	48.11	3.31			200.83	193.5		1	[180.34 ... 221.89]		0.5		188.08	167.7		0.936513	[168.43 ... 208.29]		0.183962	1.05
Thiol:disulfide	Q8EJX3|Q8EJX3_SHEON		IDTALFTAIHDK	3038	26.39	3.41			236.42	227.9		1	[213.69 ... 259.8]		0.5		263.27	235.3		1.11357	[238.9 ... 288.33]		0.06307	1.05
Thiol:disulfide	Q8EJX3|Q8EJX3_SHEON		IDTALFTAIHDK	3039	29.04	3.09			442.93	426.9		1	[408.52 ... 478.31]		0.5		467.71	418		1.05595	[432.01 ... 504.43]		0.160366	1.05
Thiol:disulfide	Q8EJX3|Q8EJX3_SHEON		AFAVAHQLNVNEK	3183	34.14	2.51			217.98	210.4		1	[196.4 ... 240.17]		0.5		224.3	202		1.02899	[202.32 ... 246.9]		0.33114	1.01
Thiol:disulfide	Q8EJX3|Q8EJX3_SHEON		AFAVAHQLNVNEK	3185	40.92	2.69			373.67	360.6		1	[342.98 ... 405.23]		0.5		374.82	338		1.00308	[344.07 ... 406.44]		0.476024	1.01
Thiol:disulfide	Q8EJX3|Q8EJX3_SHEON		AFAVAHQLNVNEK	3186	38.82	1.95			181.59	175.1		1	[162.38 ... 201.36]		0.5		130	117.4		0.715898	[114.39 ... 146.06]		0.000134058	1.01
Thiol:disulfide	Q8EJX3|Q8EJX3_SHEON		AFAVAHQLNVNEK	3187	37.82	2.85			826.53	797.9		1	[773.43 ... 881.14]		0.5		877.24	791.6		1.06135	[821.82 ... 934.23]		0.100555	1.01
Thiol:disulfide	Q8EJX3|Q8EJX3_SHEON		AFAVAHQLNVNEK	3191	31.15	3.01			872.28	842		1	[817.09 ... 929.04]		0.5		831.22	751.5		0.952928	[777.9 ... 886.05]		0.145447	1.01
Thiol:disulfide	Q8EJX3|Q8EJX3_SHEON		ILAEKPAGVEFNQAHVDFIGK	4167	60.46	2.27			52.77	50.91		1	[43.65 ... 62.15]		0.5		50.11	45.08		0.949593	[41.26 ... 59.22]		0.328643	1.13
Thiol:disulfide	Q8EJX3|Q8EJX3_SHEON		ILAEKPAGVEFNQAHVDFIGK	4168	52.47	2.43			78.04	75.45		1	[66.57 ... 89.84]		0.5		93.05	84.67		1.19234	[80.3 ... 106.15]		0.0496433	1.13
Thiol:disulfide	Q8EJX3|Q8EJX3_SHEON		ILAEKPAGVEFNQAHVDFIGK	4169	64.94	2.21			317.84	306.3		1	[290.28 ... 346.19]		0.5		318.32	283.9		1.00151	[290.73 ... 346.69]		0.488818	1.13
Thiol:disulfide	Q8EJX3|Q8EJX3_SHEON		ILAEKPAGVEFNQAHVDFIGK	4170	32.51	2.31			482.39	465.8		1	[445.93 ... 519.89]		0.5		544.56	491.6		1.12888	[504.93 ... 585.3]		0.0171163	1.13
Thiol:disulfide	Q8EJX3|Q8EJX3_SHEON		ILAEKPAGVEFNQAHVDFIGK	4171	37	1.99			192.27	185.4		1	[172.35 ... 212.76]		0.5		236.89	211.8		1.23207	[214.12 ... 260.29]		0.004059	1.13
Thiol:disulfide	Q8EJX3|Q8EJX3_SHEON		ILAEKPAGVEFNQAHVDFIGK	4172	36.77	2.09			17.97	17.29		1	[12.99 ... 23.09]		0.5		1	0	<	0.834725	[-1.0 ... 2.14]	<	0.186956
Thiol:disulfide	Q8EJX3|Q8EJX3_SHEON		ILAEKPAGVEFNQAHVDFIGK	4173	36.58	2.14			166.07	160.4		1	[147.9 ... 184.75]		0.5		216.75	194.9		1.30517	[195.25 ... 238.86]		0.000734778	1.13
Thiol:disulfide	Q8EJX3|Q8EJX3_SHEON		ILAEKPAGVEFNQAHVDFIGK	4174	42.82	2.42			270.59	261.3		1	[245.78 ... 296.1]		0.5		300.27	271.4		1.10969	[273.72 ... 327.58]		0.0607248	1.13
MSHA	Q8EA04|Q8EA04_SHEON	610.14										1								1.24
MSHA	Q8EA04|Q8EA04_SHEON		AALAGK	60	31.47	1			286.56	277.1		1	[260.81 ... 313.04]		0.5		372.76	337.9		1.30081	[342.12 ... 404.26]		8.62832e-05	1.24
MSHA	Q8EA04|Q8EA04_SHEON		AALAGK	61	30.09	1			402.58	388.9		1	[370.32 ... 435.75]		0.5		482.13	435.5		1.1976	[445.68 ... 519.61]		0.00181808	1.24
MSHA	Q8EA04|Q8EA04_SHEON		ASALQGLK	1105	46.66	1			1073.03	1036		1	[1008.91 ... 1138.98]		0.5		1266.68	1141		1.18047	[1194.23 ... 1341.19]		0.000228488	1.24
MSHA	Q8EA04|Q8EA04_SHEON		ASALQGLK	1106	37.88	1			4494.91	4342		1	[4300.28 ... 4695.06]		0.5		5588.44	5044		1.24328	[5355.52 ... 5827.96]		5.16617e-10	1.24
MSHA	Q8EA04|Q8EA04_SHEON		ASALQGLK	1107	39.83	1			3309.24	3197		1	[3157.34 ... 3465.46]		0.5		4104.14	3705		1.24021	[3923.42 ... 4289.98]		5.28382e-09	1.24
MSHA	Q8EA04|Q8EA04_SHEON		ASALQGLK	1108	36.01	1			972.54	940.7		1	[912.85 ... 1033.94]		0.5		1611.3	1454		1.6568	[1524.55 ... 1700.52]		6.22327e-25	1.24
MSHA	Q8EA04|Q8EA04_SHEON		ASALQGLK	1109	41.64	1			1995.57	1928		1	[1893.44 ... 2100.59]		0.5		2807.95	2530		1.40709	[2674.65 ... 2945.03]		1.81423e-16	1.24
MSHA	Q8EA04|Q8EA04_SHEON		ASALQGLK	1111	39.86	1.18			189.45	182.7		1	[169.71 ... 209.75]		0.5		241.61	216.2		1.27532	[218.55 ... 265.31]		0.00115726	1.24
MSHA	Q8EA04|Q8EA04_SHEON		ASALQGLK	1112	37.72	1			239.02	231		1	[216.12 ... 262.56]		0.5		310.41	280		1.29868	[283.27 ... 338.31]		0.000213055	1.24
MSHA	Q8EA04|Q8EA04_SHEON		ASALQGLK	1113	38.04	1			110.36	106.5		1	[96.24 ... 124.89]		0.5		169.08	151		1.53208	[150.7 ... 187.97]		5.90617e-06	1.24
MSHA	Q8EA04|Q8EA04_SHEON		FINLQGDAR	1487	27.49	1.9			346.03	334.1		1	[316.87 ... 376.01]		0.5		330.72	299.5		0.955755	[302.42 ... 359.82]		0.221499	0.96
MSHA	Q8EA04|Q8EA04_SHEON		GAIQGANSLVFSK	2921	78.85	2.69			110.2	106.5		1	[96.08 ... 124.71]		0.5		155.75	140.6		1.41334	[138.29 ... 173.7]		0.000188105	1.4
MSHA	Q8EA04|Q8EA04_SHEON		GAIQGANSLVFSK	2923	51.82	3.75			15.25	14.78		1	[10.69 ... 19.92]		0.5		18.93	17.39		1.24131	[13.8 ... 24.19]		0.144297	1.4
MSHA	Q8EA04|Q8EA04_SHEON		ADPQPVTADWIIDPTAGTPGTAK	4149	72.78	15.18			282.63	272.8		1	[257.11 ... 308.87]		0.5		314.19	283		1.11167	[286.84 ... 342.32]		0.0554073	1.11
Cytochrome	Q8EBS9|Q8EBS9_SHEON	589.79										1								0.96
Cytochrome	Q8EBS9|Q8EBS9_SHEON		ADFDAK	555	21.44	1			230.72	222.6		1	[208.34 ... 253.73]		0.5		198.72	179.6		0.861304	[178.38 ... 219.65]		0.0252143	0.86
Cytochrome	Q8EBS9|Q8EBS9_SHEON		GDTEALAK	1192	40.96	1			280.51	270.8		1	[255.11 ... 306.63]		0.5		277.9	251.2		0.990696	[252.66 ... 303.86]		0.435667	0.99
Cytochrome	Q8EBS9|Q8EBS9_SHEON		KPFDAETFAMR	2970	35.8	1			48.28	46.53		1	[39.61 ... 57.19]		0.5		50.08	44.81		1.03728	[41.23 ... 59.18]		0.376386	0.95
Cytochrome	Q8EBS9|Q8EBS9_SHEON		KPFDAETFAMR	2971	35.8	1			48.28	46.53		1	[39.61 ... 57.19]		0.5		50.08	44.81		1.03728	[41.23 ... 59.18]		0.376386	0.95
Cytochrome	Q8EBS9|Q8EBS9_SHEON		KPFDAETFAMR	2972	42.14	1.06			1	0		0	[-1.0 ... 2.14]		0.5		38.13	34.89	>	2.542	[30.56 ... 45.92]	>	2.95963e-06
Cytochrome	Q8EBS9|Q8EBS9_SHEON		KPFDAETFAMR	2977	43.1	1			364.56	352.2		1	[334.38 ... 395.6]		0.5		366.03	331.7		1.00403	[335.77 ... 397.16]		0.469019	0.95
Cytochrome	Q8EBS9|Q8EBS9_SHEON		KPFDAETFAMR	2978	47.5	1			318.46	307.5		1	[290.86 ... 346.84]		0.5		299.32	270.8		0.939898	[272.82 ... 326.57]		0.160206	0.95
Cytochrome	Q8EBS9|Q8EBS9_SHEON		KPFDAETFAMR	2981	40.12	1			184.46	178.1		1	[165.05 ... 204.42]		0.5		165.3	149.7		0.896129	[147.18 ... 183.93]		0.0831312	0.95
Cytochrome	Q8EBS9|Q8EBS9_SHEON		KPFDAETFAMR	2982	45.01	1			185.3	178.7		1	[165.84 ... 205.32]		0.5		158.7	142.6		0.856449	[141.03 ... 176.86]		0.0300487	0.95
Cytochrome	Q8EBS9|Q8EBS9_SHEON		NVAALSHIPFEGFIDGSDK	3807	54.87	5.66			151.28	146		1	[134.14 ... 168.91]		0.5		137.86	124.7		0.91129	[121.68 ... 154.5]		0.131927	0.9
Cytochrome	Q8EBS9|Q8EBS9_SHEON		NVAALSHIPFEGFIDGSDK	3808	56.36	5.69			28.41	27.4		1	[22.0 ... 35.0]		0.5		18.04	16.34		0.634988	[13.05 ... 23.17]		0.010174	0.9
Cytochrome	Q8EBS9|Q8EBS9_SHEON		NVAALSHIPFEGFIDGSDKGDTEALAK	4235	47.52	5.15			92.32	89.19		1	[79.64 ... 105.36]		0.5		89.74	81.41		0.972054	[77.27 ... 102.56]		0.376522	1.03
Cytochrome	Q8EBS9|Q8EBS9_SHEON		NVAALSHIPFEGFIDGSDKGDTEALAK	4236	38.33	5.54			32.6	31.43		1	[25.67 ... 39.72]		0.5		39.32	35.09		1.20613	[31.61 ... 47.24]		0.104192	1.03
Cytochrome	Q8EBS9|Q8EBS9_SHEON		NVAALSHIPFEGFIDGSDKGDTEALAK	4237	40.84	5.05			214.95	207.5		1	[193.56 ... 236.95]		0.5		222.42	200.4		1.03475	[200.56 ... 244.9]		0.303843	1.03
Elongation	Q8EIJ7|EFG2_SHEON	564.66										1								1.72
Elongation	Q8EIJ7|EFG2_SHEON		ALAFK	128	28.6	1			105.99	102.3		1	[92.21 ... 120.16]		0.5		169.85	152		1.60251	[151.43 ... 188.8]		8.83596e-07	1.49
Elongation	Q8EIJ7|EFG2_SHEON		ALAFK	129	31.55	1			173.06	167.2		1	[154.42 ... 192.24]		0.5		250.09	225.1		1.44511	[226.52 ... 274.33]		4.79098e-06	1.49
Elongation	Q8EIJ7|EFG2_SHEON		VVEQVK	704	22.99	1			36.11	34.84		1	[28.77 ... 43.66]		0.5		51.56	46.04		1.42786	[42.56 ... 60.81]		0.00797306	1.43
Elongation	Q8EIJ7|EFG2_SHEON		IIFVNK	881	38.71	1			129.68	125.1		1	[114.1 ... 145.71]		0.5		180.66	161.7		1.39312	[161.5 ... 200.36]		0.00015172	1.78
Elongation	Q8EIJ7|EFG2_SHEON		IIFVNK	884	42.71	1			447.34	432.9		1	[412.7 ... 482.96]		0.5		813.52	732.2		1.81857	[761.01 ... 867.51]		2.73724e-23	1.78
Elongation	Q8EIJ7|EFG2_SHEON		IIFVNK	885	35.47	1			307.35	297.3		1	[280.39 ... 335.08]		0.5		539.3	485.9		1.75468	[499.95 ... 579.78]		8.37477e-17	1.78
Elongation	Q8EIJ7|EFG2_SHEON		FGALTFVR	1022	23.38	1			102.21	98.75		1	[88.73 ... 116.08]		0.5		140.63	126.6		1.37589	[124.24 ... 157.48]		0.000691072	1.74
Elongation	Q8EIJ7|EFG2_SHEON		FGALTFVR	1028	21.82	1			541.88	524.4		1	[502.39 ... 582.49]		0.5		949.97	857.1		1.7531	[891.28 ... 1010.33]		7.45835e-23	1.74
Elongation	Q8EIJ7|EFG2_SHEON		FGALTFVR	1029	20.65	1			150.6	145.7		1	[133.5 ... 168.18]		0.5		263.93	237.5		1.75252	[239.52 ... 289.03]		4.66729e-11	1.74
Elongation	Q8EIJ7|EFG2_SHEON		EFWPAVEK	1935	37.21	1.09			153.2	147.7		1	[135.92 ... 170.97]		0.5		179.2	160.2		1.16971	[160.14 ... 198.8]		0.0302438	1.54
Elongation	Q8EIJ7|EFG2_SHEON		EFWPAVEK	1936	26.55	1.31			159.6	154.3		1	[141.87 ... 177.82]		0.5		253.42	228.4		1.58784	[229.64 ... 277.87]		3.0691e-08	1.54
Elongation	Q8EIJ7|EFG2_SHEON		GMGELHLDIK	2418	22.28	1.86			37.6	36.35		1	[30.09 ... 45.32]		0.5		58.06	52.24		1.54415	[48.42 ... 67.98]		0.00145735	1.63
Elongation	Q8EIJ7|EFG2_SHEON		GMGELHLDIK	2422	44.05	1.71			45.24	43.71		1	[36.89 ... 53.82]		0.5		77.28	69.23		1.70822	[65.87 ... 89.01]		3.94539e-05	1.63
Elongation	Q8EIJ7|EFG2_SHEON		NIGIFAHVDAGK	2788	40.15	1			38.3	36.91		1	[30.71 ... 46.1]		0.5		38.91	34.7		1.01593	[31.25 ... 46.78]		0.449903	1.32
Elongation	Q8EIJ7|EFG2_SHEON		NIGIFAHVDAGK	2789	43.97	1.31			152.89	147.9		1	[135.64 ... 170.64]		0.5		251.24	226.3		1.64327	[227.6 ... 275.56]		4.73798e-09	1.32
Elongation	Q8EIJ7|EFG2_SHEON		NIGIFAHVDAGK	2790	37.83	1.47			317.42	306.6		1	[289.88 ... 345.74]		0.5		412.15	371.4		1.29844	[379.37 ... 445.85]		5.85078e-05	1.32
Elongation	Q8EIJ7|EFG2_SHEON		IEYIIRPGEPNSGFVFK	3791	24.21	1.04			70.35	68.13		1	[59.56 ... 81.45]		0.5		133.92	120.7		1.90362	[118.02 ... 150.27]		7.37219e-09	1.59
Elongation	Q8EIJ7|EFG2_SHEON		IEYIIRPGEPNSGFVFK	3792	22.53	1.12			122.35	118.3		1	[107.31 ... 137.82]		0.5		184.23	166.2		1.50576	[164.84 ... 204.17]		6.49424e-06	1.59
Cysteine	Q8ED64|Q8ED64_SHEON	483.77										1								1.37
Cysteine	Q8ED64|Q8ED64_SHEON		QSAPEK	519	38.82	1			41.84	40.3		1	[33.86 ... 50.04]		0.5		34.49	30.88		0.824331	[27.34 ... 41.84]		0.0930386	0.82
Cysteine	Q8ED64|Q8ED64_SHEON		NPSFSVK	1076	51.88	1.06			237.71	229.7		1	[214.89 ... 261.17]		0.5		321.92	290.3		1.35426	[294.12 ... 350.5]		2.41632e-05	1.35
Cysteine	Q8ED64|Q8ED64_SHEON		TIVVVLPSAAER	2414	47.09	2.87			117.92	113.8		1	[103.22 ... 133.04]		0.5		182.93	163.8		1.55131	[163.62 ... 202.78]		1.93216e-06	1.49
Cysteine	Q8ED64|Q8ED64_SHEON		TIVVVLPSAAER	2415	35.73	2.33			91.88	88.77		1	[79.23 ... 104.88]		0.5		127.85	115		1.39149	[112.4 ... 143.74]		0.000724455	1.49
Cysteine	Q8ED64|Q8ED64_SHEON		LTLTMPNTMSLER	3058	48.76	1.94			43.13	41.55		1	[35.01 ... 51.49]		0.5		35.81	31.91		0.830281	[28.5 ... 43.32]		0.0974094	0.86
Cysteine	Q8ED64|Q8ED64_SHEON		LTLTMPNTMSLER	3059	40.07	1.51			18.43	17.78		1	[13.38 ... 23.62]		0.5		26.49	23.65		1.43733	[20.32 ... 32.82]		0.0301639	0.86
Cysteine	Q8ED64|Q8ED64_SHEON		YILLQQFNNPANPEIHEK	3896	49.93	8.56			26.1	25.28		1	[19.98 ... 32.39]		0.5		30.89	28.27		1.18352	[24.17 ... 37.8]		0.148803	1.07
Cysteine	Q8ED64|Q8ED64_SHEON		YILLQQFNNPANPEIHEK	3897	57.34	7.69			206.4	199.3		1	[185.56 ... 227.83]		0.5		222.33	200.8		1.07718	[200.47 ... 244.8]		0.148571	1.07
Cysteine	Q8ED64|Q8ED64_SHEON		YILLQQFNNPANPEIHEK	3898	61.8	7.45			58.81	56.89		1	[49.09 ... 68.79]		0.5		83.42	75.44		1.41847	[71.49 ... 95.7]		0.00215951	1.07
Cysteine	Q8ED64|Q8ED64_SHEON		YILLQQFNNPANPEIHEK	3899	52.35	8			90.07	86.91		1	[77.57 ... 102.92]		0.5		78.51	70.98		0.871655	[67.0 ... 90.35]		0.0946135	1.07
MSHA	Q8EA03|Q8EA03_SHEON	463.72										1								1.38
MSHA	Q8EA03|Q8EA03_SHEON		SQWEVDGR	1315	27.33	1.77			125.38	121.4		1	[110.11 ... 141.08]		0.5		198.34	179.5		1.58191	[178.02 ... 219.23]		4.0349e-07	1.47
MSHA	Q8EA03|Q8EA03_SHEON		SQWEVDGR	1316	28.71	2.19			61.64	59.62		1	[51.65 ... 71.91]		0.5		85.83	77.59		1.39244	[73.69 ... 98.32]		0.00293866	1.47
MSHA	Q8EA03|Q8EA03_SHEON		SQWEVDGR	1317	28.35	1.89			92.4	89.35		1	[79.71 ... 105.45]		0.5		115.88	105.1		1.25411	[101.33 ... 130.84]		0.0131713	1.47
MSHA	Q8EA03|Q8EA03_SHEON		NVLYSQDAR	1593	39.89	1.95			816.03	788.2		1	[763.4 ... 870.14]		0.5		870.16	786.3		1.06633	[815.06 ... 926.82]		0.0860975	1.07
MSHA	Q8EA03|Q8EA03_SHEON		NVLYSQDAR	1594	35.72	1.66			102.75	99.36		1	[89.22 ... 116.66]		0.5		144.57	130.5		1.40701	[127.9 ... 161.7]		0.00030911	1.07
MSHA	Q8EA03|Q8EA03_SHEON		NVLYSQDAR	1595	37.88	1.73			146.01	141.2		1	[129.24 ... 163.25]		0.5		210.64	190.4		1.44264	[189.53 ... 232.36]		1.61591e-05	1.07
MSHA	Q8EA03|Q8EA03_SHEON		GVVYNPGTGK	1889	50.78	2.78			626.66	605.4		1	[582.98 ... 671.57]		0.5		846.7	763		1.35113	[792.67 ... 902.26]		3.21695e-08	1.37
MSHA	Q8EA03|Q8EA03_SHEON		GVVYNPGTGK	1890	52.47	3			51.51	49.72		1	[42.52 ... 60.76]		0.5		50.94	45.99		0.988934	[42.0 ... 60.13]		0.459441	1.37
MSHA	Q8EA03|Q8EA03_SHEON		GVVYNPGTGK	1891	36.99	3.69			56.05	54.15		1	[46.6 ... 65.76]		0.5		72.5	65.3		1.29349	[61.52 ... 83.79]		0.0184363	1.37
MSHA	Q8EA03|Q8EA03_SHEON		GVVYNPGTGK	1892	42.45	3.01			46.84	45.17		1	[38.32 ... 55.59]		0.5		60.96	54.42		1.30145	[51.04 ... 71.16]		0.0230127	1.37
MSHA	Q8EA03|Q8EA03_SHEON		GVVYNPGTGK	1893	45.37	2.7			782.22	756		1	[731.16 ... 834.72]		0.5		1084.83	979.1		1.38686	[1020.19 ... 1151.31]		2.24845e-10	1.37
MSHA	Q8EA03|Q8EA03_SHEON		VLSFTQTPFTP	2373	37.78	4.18			38.07	36.64		1	[30.5 ... 45.84]		0.5		1	0	<	0.394011	[-1.0 ... 2.14]	<	3.08482e-06
Succinyl-CoA	Q8EFN8|SUCC_SHEON	455.51										1								0.96
Succinyl-CoA	Q8EFN8|SUCC_SHEON		IGIDGNALFR	1652	24.54	1.05			54.08	52.17		1	[44.83 ... 63.6]		0.5		36.16	32.89		0.668639	[28.82 ... 43.72]		0.00328692	0.67
Succinyl-CoA	Q8EFN8|SUCC_SHEON		IGGNLWVVK	1868	41.08	1.27			87.97	84.94		1	[75.65 ... 100.64]		0.5		91.17	82.25		1.03638	[78.58 ... 104.11]		0.348773	0.98
Succinyl-CoA	Q8EFN8|SUCC_SHEON		IGGNLWVVK	1869	30.37	1.45			227.53	219.3		1	[205.35 ... 250.34]		0.5		241.02	215		1.05929	[218.0 ... 264.69]		0.197439	0.98
Succinyl-CoA	Q8EFN8|SUCC_SHEON		IGGNLWVVK	1870	40.97	1.36			66.51	64.09		1	[56.07 ... 77.25]		0.5		63.13	56.32		0.949181	[53.0 ... 73.54]		0.31153	0.98
Succinyl-CoA	Q8EFN8|SUCC_SHEON		IGGNLWVVK	1871	41.34	1.3			290.33	280.1		1	[264.35 ... 317.04]		0.5		263.31	237.6		0.906933	[238.94 ... 288.37]		0.0737557	0.98
Succinyl-CoA	Q8EFN8|SUCC_SHEON		AFAEYWLGK	2299	46.17	2.09			64.16	61.87		1	[53.94 ... 74.67]		0.5		79.59	71.21		1.24049	[67.98 ... 91.52]		0.0317646	0.95
Succinyl-CoA	Q8EFN8|SUCC_SHEON		AFAEYWLGK	2300	49.76	2.1			83.25	80.35		1	[71.33 ... 95.51]		0.5		79.91	72.02		0.95988	[68.27 ... 91.87]		0.334295	0.95
Succinyl-CoA	Q8EFN8|SUCC_SHEON		AFAEYWLGK	2301	49.46	1.95			84.48	81.39		1	[72.45 ... 96.84]		0.5		76.27	67.99		0.902817	[64.95 ... 87.9]		0.161447	0.95
Succinyl-CoA	Q8EFN8|SUCC_SHEON		AFAEYWLGK	2303	43.76	1			83.52	80.47		1	[71.58 ... 95.8]		0.5		76.59	68.28		0.917026	[65.24 ... 88.25]		0.197888	0.95
Succinyl-CoA	Q8EFN8|SUCC_SHEON		AVLVNIFGGIVR	2425	45.15	2.88			33.05	31.88		1	[26.06 ... 40.22]		0.5		34.01	30.53		1.02905	[26.91 ... 41.3]		0.415421	1.03
Succinyl-CoA	Q8EFN8|SUCC_SHEON		VAEETPELIHK	2840	42.91	2.29			173	167		1	[154.36 ... 192.17]		0.5		160.06	144.8		0.925202	[142.3 ... 178.32]		0.159003	0.93
Succinyl-CoA	Q8EFN7|Q8EFN7_SHEON	447.16										1								0.88
Succinyl-CoA	Q8EFN7|Q8EFN7_SHEON		FAALEAAGVTTVR	2615	62.06	1.85			98.53	95		1	[85.34 ... 112.09]		0.5		61.08	55.19		0.619913	[51.14 ... 71.29]		3.90676e-05	0.94
Succinyl-CoA	Q8EFN7|Q8EFN7_SHEON		FAALEAAGVTTVR	2616	31.67	1.06			123.34	119		1	[108.22 ... 138.88]		0.5		122.73	110.3		0.995054	[107.66 ... 138.22]		0.473998	0.94
Succinyl-CoA	Q8EFN7|Q8EFN7_SHEON		FAALEAAGVTTVR	2617	74.51	1.86			84.69	81.74		1	[72.64 ... 97.07]		0.5		72.89	65.92		0.860668	[61.87 ... 84.22]		0.0827658	0.94
Succinyl-CoA	Q8EFN7|Q8EFN7_SHEON		GGSEHLGLPVFNTVK	3375	46.13	5.64			51.28	49.48		1	[42.31 ... 60.51]		0.5		49.07	44.2		0.956903	[40.32 ... 58.06]		0.352197	0.81
Succinyl-CoA	Q8EFN7|Q8EFN7_SHEON		GGSEHLGLPVFNTVK	3376	40.58	6.01			103.1	99.57		1	[89.54 ... 117.03]		0.5		89.65	81.54		0.869544	[77.19 ... 102.46]		0.0807116	0.81
Succinyl-CoA	Q8EFN7|Q8EFN7_SHEON		GGSEHLGLPVFNTVK	3377	36.95	5.6			85.48	82.44		1	[73.37 ... 97.93]		0.5		112.72	100.8		1.31867	[98.41 ... 127.43]		0.00448922	0.81
Succinyl-CoA	Q8EFN7|Q8EFN7_SHEON		GGSEHLGLPVFNTVK	3378	49.73	5.84			156.79	151		1	[139.26 ... 174.82]		0.5		118.56	105.6		0.756171	[103.8 ... 133.73]		0.00150785	0.81
Succinyl-CoA	Q8EFN7|Q8EFN7_SHEON		AHVTKPVVSYIAGVTAPAGK	3856	57.37	12.61			33.98	32.75		1	[26.89 ... 41.28]		0.5		34.2	30.5		1.00647	[27.08 ... 41.51]		0.48071	0.99
Succinyl-CoA	Q8EFN7|Q8EFN7_SHEON		AHVTKPVVSYIAGVTAPAGK	3857	48.16	7.49			15.89	15.31		1	[11.23 ... 20.67]		0.5		15.33	13.67		0.964758	[10.76 ... 20.02]		0.424574	0.99
Phosphoenolpyruvate	Q8EKD3|PPCK_SHEON	444.37										1								0.95
Phosphoenolpyruvate	Q8EKD3|PPCK_SHEON		VLLAGLK	756	36.14	1.07			213.68	206.3		1	[192.37 ... 235.59]		0.5		215.66	194.6		1.00927	[194.23 ... 237.7]		0.441884	1.01
Phosphoenolpyruvate	Q8EKD3|PPCK_SHEON		VTTQYAWHQLFAR	3231	28.71	2.43			21.45	20.68		1	[15.96 ... 27.09]		0.5		18.37	16.5		0.85641	[13.33 ... 23.54]		0.201276	0.68
Phosphoenolpyruvate	Q8EKD3|PPCK_SHEON		VTTQYAWHQLFAR	3233	25.07	1.32			38.64	37.33		1	[31.01 ... 46.48]		0.5		24.1	22.3		0.623706	[18.25 ... 30.12]		0.0033572	0.68
Phosphoenolpyruvate	Q8EKD3|PPCK_SHEON		FGTVLENVVMDEHR	3309	53.26	5.33			39.41	38.1		1	[31.7 ... 47.34]		0.5		36.92	33.67		0.936818	[29.49 ... 44.57]		0.311814	1.19
Phosphoenolpyruvate	Q8EKD3|PPCK_SHEON		FGTVLENVVMDEHR	3346	27.55	4.01	Oxidation (M)		35.93	34.69		1	[28.61 ... 43.45]		0.5		49.6	44.48		1.38046	[40.8 ... 58.65]		0.014426	1.19
Phosphoenolpyruvate	Q8EKD3|PPCK_SHEON		EQAAYHFLSGYTAK	3405	31.35	4.34			166.39	160.3		1	[148.2 ... 185.1]		0.5		148.71	133.1		0.893744	[131.75 ... 166.15]		0.0859567	0.89
Phosphoenolpyruvate	Q8EKD3|PPCK_SHEON		EQAAYHFLSGYTAK	3406	27.55	4.62			123.15	118.9		1	[108.05 ... 138.68]		0.5		110.32	99.85		0.895818	[96.2 ... 124.84]		0.1134	0.89
Phosphoenolpyruvate	Q8EKD3|PPCK_SHEON		VHYNPSTAQLVEFALLR	3655	40.47	7.2			16	15.42		1	[11.33 ... 20.81]		0.5		14.89	13.28	<	0.9375	[10.4 ... 19.51]	<	0.368894
Phosphoenolpyruvate	Q8EKD3|PPCK_SHEON		VHYNPSTAQLVEFALLR	3657	40.22	5.38			20.36	19.62		1	[15.03 ... 25.84]		0.5		18.64	16.62		0.915521	[13.56 ... 23.86]		0.310632	1.09
Phosphoenolpyruvate	Q8EKD3|PPCK_SHEON		VHYNPSTAQLVEFALLR	3658	36.86	6.02			14.04	13.57		0	[9.69 ... 18.52]		0.5		21.87	19.66	>	1.458	[16.32 ... 27.57]	>	0.0364524
Phosphoenolpyruvate	Q8EKD3|PPCK_SHEON		VHYNPSTAQLVEFALLR	3659	45.57	4.41			13.94	13.46		0	[9.6 ... 18.39]		0.5		25.93	23.17	>	1.72867	[19.84 ... 32.2]	>	0.00475508
Phosphoenolpyruvate	Q8EKD3|PPCK_SHEON		VHYNPSTAQLVEFALLR	3660	51.62	6.67			38.55	37.26		1	[30.93 ... 46.38]		0.5		44.2	40.02		1.14656	[35.97 ... 52.67]		0.158469	1.09
Superoxide	Q8ED83|Q8ED83_SHEON	442.88										1								0.98
Superoxide	Q8ED83|Q8ED83_SHEON		SLEEIIK	1310	37.84	1.02			168.2	162.2		1	[149.89 ... 187.04]		0.5		145.55	130.7		0.865339	[128.81 ... 162.76]		0.0433934	0.84
Superoxide	Q8ED83|Q8ED83_SHEON		SLEEIIK	1311	38.14	1.05			276.62	267.7		1	[251.46 ... 302.5]		0.5		473.39	427.4		1.71134	[437.4 ... 510.41]		1.48113e-14	0.84
Superoxide	Q8ED83|Q8ED83_SHEON		SLEEIIK	1312	38.16	1.02			558.02	538.1		1	[517.72 ... 599.46]		0.5		463	416.1		0.829719	[427.55 ... 499.47]		0.000874836	0.84
Superoxide	Q8ED83|Q8ED83_SHEON		AAFGSFDAFK	2147	66.24	1.06			315.16	304.6		1	[287.75 ... 343.35]		0.5		452.96	407.7		1.43724	[418.03 ... 488.89]		5.54239e-08	1.01
Superoxide	Q8ED83|Q8ED83_SHEON		AAFGSFDAFK	2148	60.14	1.23			655.07	631.3		1	[610.02 ... 701.4]		0.5		665.91	595.2		1.01655	[620.34 ... 712.78]		0.357932	1.01
Superoxide	Q8ED83|Q8ED83_SHEON		AAFGSFDAFK	2149	50.62	1.01			115.22	111		1	[100.72 ... 130.13]		0.5		100.97	90.35		0.876324	[87.58 ... 114.73]		0.0828632	1.01
Superoxide	Q8ED83|Q8ED83_SHEON		AAFGSFDAFK	2150	56.14	1.6			60.26	58.08		1	[50.4 ... 70.39]		0.5		65.28	58.24		1.08331	[54.96 ... 75.9]		0.235393	1.01
Superoxide	Q8ED83|Q8ED83_SHEON		AAFGSFDAFK	2151	53.8	1.17			58.6	56.5		1	[48.91 ... 68.57]		0.5		69.37	61.91		1.18379	[58.67 ... 80.38]		0.0767507	1.01
Superoxide	Q8ED83|Q8ED83_SHEON		AFELPALPYAK	2736	41.8	3.5			73.48	70.87		1	[62.41 ... 84.86]		0.5		97.89	87.39		1.3322	[84.75 ... 111.4]		0.00523559	1.33
Outer	Q8EHK6|Q8EHK6_SHEON	437.14										1								0.89
Outer	Q8EHK6|Q8EHK6_SHEON		AYNDVYLLK	2384	46.45	1.65			354.32	341.7		1	[324.7 ... 384.78]		0.5		264.14	238.6		0.745484	[239.72 ... 289.26]		2.30132e-05	0.75
Outer	Q8EHK6|Q8EHK6_SHEON		GFAHYFTATYK	2956	42.92	1.92			40.06	38.67		1	[32.28 ... 48.07]		0.5		26.36	24.06		0.658013	[20.21 ... 32.68]		0.00630921	0.89
Outer	Q8EHK6|Q8EHK6_SHEON		GFAHYFTATYK	2957	22.78	4.29			252.16	243.3		1	[228.46 ... 276.53]		0.5		205.28	185.4		0.814086	[184.51 ... 226.64]		0.00381026	0.89
Outer	Q8EHK6|Q8EHK6_SHEON		GFAHYFTATYK	2958	34.07	4.93			95.94	92.47		1	[82.96 ... 109.29]		0.5		67.78	60.99		0.706483	[57.23 ... 78.64]		0.00139026	0.89
Outer	Q8EHK6|Q8EHK6_SHEON		GFAHYFTATYK	2959	38.82	2.84			72.26	69.72		1	[61.3 ... 83.53]		0.5		53.55	48.59		0.741074	[44.35 ... 63.01]		0.00883028	0.89
Outer	Q8EHK6|Q8EHK6_SHEON		GFAHYFTATYK	2960	33.24	3.94			41.4	39.84		1	[33.46 ... 49.55]		0.5		19.57	17.41		0.472705	[14.35 ... 24.93]		3.18935e-05	0.89
Outer	Q8EHK6|Q8EHK6_SHEON		GFAHYFTATYK	2961	33.24	3.94			41.4	39.84		1	[33.46 ... 49.55]		0.5		19.57	17.41		0.472705	[14.35 ... 24.93]		3.18935e-05	0.89
Outer	Q8EHK6|Q8EHK6_SHEON		GFAHYFTATYK	2962	46.68	3.17			119.51	115.2		1	[104.69 ... 134.76]		0.5		130.69	116.6		1.09355	[115.03 ... 146.8]		0.152319	0.89
Outer	Q8EHK6|Q8EHK6_SHEON		GFAHYFTATYK	2963	23.79	4.52			92.77	89.36		1	[80.05 ... 105.85]		0.5		75.32	67.11		0.8119	[64.08 ... 86.87]		0.028195	0.89
Outer	Q8EHK6|Q8EHK6_SHEON		GFAHYFTATYK	2964	28.58	2.91			763.1	736.2		1	[712.94 ... 814.7]		0.5		683.23	616		0.895335	[636.83 ... 730.94]		0.0161334	0.89
Outer	Q8EHK6|Q8EHK6_SHEON		GFAHYFTATYK	2965	20.74	2.6			970.23	935.9		1	[910.63 ... 1031.51]		0.5		875.76	788.8		0.902631	[820.41 ... 932.68]		0.0166445	0.89
Outer	Q8EHK6|Q8EHK6_SHEON		GFAHYFTATYK	2966	33.64	2.6			68.04	65.54		1	[57.46 ... 78.92]		0.5		55.96	49.87		0.822457	[46.53 ... 65.67]		0.0538299	0.89
Outer	Q8EHK6|Q8EHK6_SHEON		GFAHYFTATYK	2967	32.19	4.14			151.49	146		1	[134.33 ... 169.13]		0.5		156.84	139.9		1.03532	[139.31 ... 174.87]		0.321859	0.89
Nucleoside	Q8EEU0|NDK_SHEON	415.5										1								0.92
Nucleoside	Q8EEU0|NDK_SHEON		MLHLTK	924	31.72	1.42			1	0		0	[-1.0 ... 2.14]		0.5		34.62	31.28	>	2.308	[27.45 ... 41.98]	>	2.8545e-05
Nucleoside	Q8EEU0|NDK_SHEON		MLHLTK	926	33.87	1.24			1	0		0	[-1.0 ... 2.14]		0.5		26.49	24.13	>	1.766	[20.32 ... 32.83]	>	0.00352237
Nucleoside	Q8EEU0|NDK_SHEON		FETAGLK	1006	37.38	1			758.19	731.7		1	[708.25 ... 809.54]		0.5		738.09	664.8		0.973489	[689.09 ... 788.48]		0.275158	0.99
Nucleoside	Q8EEU0|NDK_SHEON		FETAGLK	1007	24.17	1.11			70.85	68.29		1	[60.01 ... 81.99]		0.5		77.45	69.1		1.09315	[66.03 ... 89.2]		0.19855	0.99
Nucleoside	Q8EEU0|NDK_SHEON		FETAGLK	1008	36.83	1			332.47	320.4		1	[304.07 ... 361.66]		0.5		336.8	300.7		1.01302	[308.16 ... 366.25]		0.406737	0.99
Nucleoside	Q8EEU0|NDK_SHEON		NHIGAIYNR	1579	33.87	1			145.98	140.9		1	[129.21 ... 163.22]		0.5		129.91	117.4		0.889916	[114.3 ... 145.95]		0.0885275	0.89
Nucleoside	Q8EEU0|NDK_SHEON		EQAEGFYAEHSER	3149	28.74	1			605.67	584.6		1	[563.02 ... 649.53]		0.5		490.78	445.2		0.810309	[453.89 ... 528.72]		0.000182015	0.82
Nucleoside	Q8EEU0|NDK_SHEON		EQAEGFYAEHSER	3150	59.5	2.12			165.6	159.9		1	[147.46 ... 184.25]		0.5		153.26	138.7		0.925483	[135.98 ... 171.04]		0.163604	0.82
Nucleoside	Q8EEU0|NDK_SHEON		TFSIIKPDAVAK	3168	35.81	1			633.04	610.8		1	[589.05 ... 678.27]		0.5		539.92	487.1		0.8529	[500.53 ... 580.42]		0.00244637	0.9
Nucleoside	Q8EEU0|NDK_SHEON		TFSIIKPDAVAK	3169	22.85	1			730.37	704.8		1	[681.74 ... 780.39]		0.5		657.48	593.7		0.900201	[612.31 ... 703.93]		0.0215094	0.9
Nucleoside	Q8EEU0|NDK_SHEON		TFSIIKPDAVAK	3170	24.22	1			983.61	949.2		1	[923.42 ... 1045.51]		0.5		931.15	840.6		0.946666	[873.3 ... 990.64]		0.110911	0.9
Nucleoside	Q8EEU0|NDK_SHEON		TFSIIKPDAVAK	3171	23.31	1			156.55	151.2		1	[139.04 ... 174.56]		0.5		153	138.5		0.977324	[135.74 ... 170.76]		0.377153	0.9
Nucleoside	Q8EEU0|NDK_SHEON		TFSIIKPDAVAK	3172	23.23	1			1110.61	1071		1	[1044.85 ... 1178.24]		0.5		850.23	765.6		0.765552	[796.04 ... 905.95]		8.87515e-08	0.9
Long-chain	Q8ECN7|Q8ECN7_SHEON	400.54										1								0.92
Long-chain	Q8ECN7|Q8ECN7_SHEON		FDQITAK	1259	36.24	1			444.12	428.6		1	[409.65 ... 479.56]		0.5		417.18	376.5		0.939341	[384.14 ... 451.15]		0.133842	0.94
Long-chain	Q8ECN7|Q8ECN7_SHEON		AFAGDAVIADNATVLSR	3370	67.62	3.16			32.31	31.26		1	[25.41 ... 39.39]		0.5		21.74	20.28		0.672857	[16.21 ... 27.42]		0.0143881	0.67
Long-chain	Q8ECN7|Q8ECN7_SHEON		VIPNIFYIHPIDDK	3518	49.91	3.3			92.5	89.09		1	[79.8 ... 105.55]		0.5		73	65.15		0.789189	[61.97 ... 84.34]		0.0167132	0.79
Long-chain	Q8ECN7|Q8ECN7_SHEON		VIPNIFYIHPIDDK	3519	47.14	3.13			20.65	19.91		1	[15.27 ... 26.17]		0.5		24.77	22.11		1.19952	[18.83 ... 30.88]		0.153667	0.79
Long-chain	Q8ECN7|Q8ECN7_SHEON		VIPNIFYIHPIDDK	3520	41.97	3.7			79.11	76.33		1	[67.54 ... 91.0]		0.5		60.93	55.13		0.770193	[51.01 ... 71.13]		0.0145372	0.79
Long-chain	Q8ECN7|Q8ECN7_SHEON		VIPNIFYIHPIDDK	3521	53.95	2.45			28.49	27.44		1	[22.07 ... 35.1]		0.5		20.93	18.64		0.734644	[15.51 ... 26.49]		0.0453497	0.79
Long-chain	Q8ECN7|Q8ECN7_SHEON		VIPNIFYIHPIDDK	3522	38.29	3.37			135.31	130.8		1	[119.31 ... 151.76]		0.5		167.22	151.2		1.23583	[148.97 ... 185.99]		0.00856372	0.79
Long-chain	Q8ECN7|Q8ECN7_SHEON		FALHYTAQYTQWSK	3579	31.66	2.47			36.37	35.12		1	[29.0 ... 43.94]		0.5		33.49	30.34		0.920814	[26.45 ... 40.72]		0.278025	0.77
Long-chain	Q8ECN7|Q8ECN7_SHEON		FALHYTAQYTQWSK	3580	33.76	2.58			115.27	111.2		1	[100.77 ... 130.18]		0.5		86.25	78.08		0.748243	[74.07 ... 98.77]		0.00304314	0.77
Thioredoxin	Q8EJQ6|Q8EJQ6_SHEON	391.06										1								0.98
Thioredoxin	Q8EJQ6|Q8EJQ6_SHEON		VTIAK	63	23.52	1			150.66	145.5		1	[133.56 ... 168.24]		0.5		154.82	139.9		1.02761	[137.43 ... 172.71]		0.356885	0.94
Thioredoxin	Q8EJQ6|Q8EJQ6_SHEON		VTIAK	66	22.89	1			189.39	182.8		1	[169.65 ... 209.68]		0.5		168.08	151.9		0.887481	[149.77 ... 186.91]		0.0661502	0.94
Thioredoxin	Q8EJQ6|Q8EJQ6_SHEON		GIPTLLLFK	1925	42.6	2.21			55.42	53.5		1	[46.04 ... 65.07]		0.5		53.08	48.09		0.957777	[43.93 ... 62.49]		0.350795	0.99
Thioredoxin	Q8EJQ6|Q8EJQ6_SHEON		GIPTLLLFK	1926	69.86	2.1			44.79	43.16		1	[36.49 ... 53.32]		0.5		43.78	39.07		0.97745	[35.59 ... 52.2]		0.423797	0.99
Thioredoxin	Q8EJQ6|Q8EJQ6_SHEON		GIPTLLLFK	1927	45.27	2.32			157.37	151.9		1	[139.8 ... 175.44]		0.5		149.84	135.2		0.952151	[132.8 ... 167.37]		0.262311	0.99
Thioredoxin	Q8EJQ6|Q8EJQ6_SHEON		GIPTLLLFK	1929	39.58	2.17			44.52	42.98		1	[36.25 ... 53.03]		0.5		67.6	60.47		1.51842	[57.06 ... 78.43]		0.00112293	0.99
Thioredoxin	Q8EJQ6|Q8EJQ6_SHEON		GIPTLLLFK	1930	42.81	3.82			19.9	19.24		1	[14.63 ... 25.31]		0.5		27.1	24.48		1.36181	[20.85 ... 33.52]		0.0484398	0.99
Thioredoxin	Q8EJQ6|Q8EJQ6_SHEON		GIPTLLLFK	1931	61.92	1.95			51.26	49.49		1	[42.29 ... 60.48]		0.5		48.69	43.99		0.949863	[39.98 ... 57.64]		0.330753	0.99
Thioredoxin	Q8EJQ6|Q8EJQ6_SHEON		GIPTLLLFK	1932	42.61	2.61			107.48	103.6		1	[93.58 ... 121.77]		0.5		117.47	104.8		1.09295	[102.8 ... 132.55]		0.16281	0.99
Malate	P82177|MDH_SHEON	389.31										1								1.53
Malate	P82177|MDH_SHEON		NLIEK	374	23.52	1			364.96	352.9		1	[334.75 ... 396.02]		0.5		429.5	389.5		1.17684	[395.81 ... 464.15]		0.00513147	1.18
Malate	P82177|MDH_SHEON		FGMSLVR	548	23.04	1			44.04	42.53		1	[35.82 ... 52.49]		0.5		81.37	72.7		1.84764	[69.61 ... 93.46]		3.4224e-06	1.48
Malate	P82177|MDH_SHEON		FGMSLVR	549	24.51	1			327.66	316.7		1	[299.54 ... 356.58]		0.5		481.85	433.6		1.47058	[445.42 ... 519.32]		5.53322e-09	1.48
Malate	P82177|MDH_SHEON		LGVDFVK	1073	30.35	1			498.52	482.3		1	[461.23 ... 536.87]		0.5		791	713.4		1.5867	[739.53 ... 843.92]		3.40055e-15	1.58
Malate	P82177|MDH_SHEON		LGVDFVK	1075	23.45	1.19			23.73	22.95		1	[17.92 ... 29.69]		0.5		24.12	22.01		1.01643	[18.27 ... 30.14]		0.456964	1.58
Malate	P82177|MDH_SHEON		GLNVADVK	1242	42.92	1.31			142.74	137.7		1	[126.2 ... 159.74]		0.5		201.1	179.9		1.40886	[180.6 ... 222.18]		5.67169e-05	1.51
Malate	P82177|MDH_SHEON		GLNVADVK	1243	40.89	1.11			407.25	393		1	[374.74 ... 440.68]		0.5		625.34	559.4		1.53552	[581.73 ... 670.19]		5.1622e-12	1.51
Malate	P82177|MDH_SHEON		LFGVTTLDVIR	2310	56.49	1.11			60.44	58.29		1	[50.57 ... 70.59]		0.5		78.11	69.73		1.29236	[66.64 ... 89.92]		0.0161743	1.54
Malate	P82177|MDH_SHEON		LFGVTTLDVIR	2311	68.39	1.62			91.09	88.22		1	[78.51 ... 104.03]		0.5		147.76	134		1.62213	[130.86 ... 165.13]		1.74212e-06	1.54
Malate	P82177|MDH_SHEON		SDLFNINAGIVR	2635	55.75	2.88			23.09	22.28		1	[17.38 ... 28.97]		0.5		26.51	23.76		1.14812	[20.34 ... 32.86]		0.205082	1.15
Phosphoenolpyruvate	Q8EDU9|Q8EDU9_SHEON	369.88										1								1
Phosphoenolpyruvate	Q8EDU9|Q8EDU9_SHEON		YISESFR	958	22.69	1			88.68	85.78		1	[76.3 ... 101.4]		0.5		125.89	113.8		1.4196	[110.59 ... 141.63]		0.000434449	1.42
Phosphoenolpyruvate	Q8EDU9|Q8EDU9_SHEON		LEFIINR	978	28.29	1			298.97	288.9		1	[272.49 ... 326.19]		0.5		296.83	269.5		0.992842	[270.47 ... 323.93]		0.449006	1
Phosphoenolpyruvate	Q8EDU9|Q8EDU9_SHEON		LEFIINR	979	22.51	1			145.49	140.4		1	[128.76 ... 162.7]		0.5		147.26	132.7		1.01217	[130.4 ... 164.6]		0.434171	1
Phosphoenolpyruvate	Q8EDU9|Q8EDU9_SHEON		LEFIINR	980	24.9	1			70.42	67.86		1	[59.62 ... 81.52]		0.5		70.74	63.29		1.00454	[59.91 ... 81.87]		0.480903	1
Phosphoenolpyruvate	Q8EDU9|Q8EDU9_SHEON		LPNEGVGLAR	1451	33.85	1.03			68.13	65.61		1	[57.54 ... 79.02]		0.5		49.96	44.49		0.733304	[41.12 ... 59.04]		0.00843428	0.73
Phosphoenolpyruvate	Q8EDU9|Q8EDU9_SHEON		GFDSVLVAIK	2107	32.9	1.94			70.81	68.19		1	[59.98 ... 81.94]		0.5		52.88	47.1		0.746787	[43.75 ... 62.27]		0.0106532	1.11
Phosphoenolpyruvate	Q8EDU9|Q8EDU9_SHEON		GFDSVLVAIK	2108	49.75	2.03			146.69	141.7		1	[129.87 ... 163.98]		0.5		164.91	148.9		1.12421	[146.82 ... 183.51]		0.0788898	1.11
Phosphoenolpyruvate	Q8EDU9|Q8EDU9_SHEON		HVFASLFNDR	2157	26.46	1			54.43	52.54		1	[45.14 ... 63.97]		0.5		90.67	80.99		1.66581	[78.12 ... 103.57]		2.69969e-05	0.94
Phosphoenolpyruvate	Q8EDU9|Q8EDU9_SHEON		HVFASLFNDR	2158	44.07	1			145.86	140.8		1	[129.1 ... 163.1]		0.5		133.26	120.4		0.913616	[117.41 ... 149.56]		0.140854	0.94
Phosphoenolpyruvate	Q8EDU9|Q8EDU9_SHEON		HVFASLFNDR	2159	43.56	1			49.66	47.88		1	[40.85 ... 58.71]		0.5		59.96	53.51		1.20741	[50.13 ... 70.06]		0.0685163	0.94
Phosphoenolpyruvate	Q8EDU9|Q8EDU9_SHEON		DSGIISHLFDER	2805	40.9	4.6			67.3	65.04		1	[56.79 ... 78.11]		0.5		65.25	59.31		0.969539	[54.93 ... 75.86]		0.380983	0.97
NrfJ-related	Q8EC20|Q8EC20_SHEON	362.16										1								1.04
NrfJ-related	Q8EC20|Q8EC20_SHEON		LLFVGK	585	30.65	1.04			410.27	396.2		1	[377.6 ... 443.87]		0.5		484.58	436.3		1.18112	[448.01 ... 522.19]		0.00333504	1.04
NrfJ-related	Q8EC20|Q8EC20_SHEON		LLFVGK	588	26.75	1.04			1065.81	1029		1	[1002.0 ... 1131.43]		0.5		1118.64	1010		1.04957	[1052.53 ... 1186.62]		0.129816	1.04
NrfJ-related	Q8EC20|Q8EC20_SHEON		LLFVGK	590	26.81	1.01			731.16	705		1	[682.49 ... 781.21]		0.5		890.6	796		1.21806	[834.58 ... 948.21]		9.03397e-05	1.04
NrfJ-related	Q8EC20|Q8EC20_SHEON		LLFVGK	591	25.37	1.02			776.36	749.6		1	[725.58 ... 828.59]		0.5		836	754.8		1.07682	[782.46 ... 891.05]		0.0625845	1.04
NrfJ-related	Q8EC20|Q8EC20_SHEON		LLFVGK	592	27.11	1			41.61	40.09		1	[33.65 ... 49.79]		0.5		37.19	33.15		0.893776	[29.72 ... 44.86]		0.205776	1.04
NrfJ-related	Q8EC20|Q8EC20_SHEON		LLFVGK	593	30.77	1			1571.29	1516		1	[1486.16 ... 1658.82]		0.5		1484.61	1338		0.944835	[1403.04 ... 1568.48]		0.0795626	1.04
NrfJ-related	Q8EC20|Q8EC20_SHEON		LLFVGK	594	27.03	1.22			527.36	509		1	[488.61 ... 567.22]		0.5		556.96	502		1.05613	[516.71 ... 598.34]		0.147634	1.04
NrfJ-related	Q8EC20|Q8EC20_SHEON		LLFVGK	595	25.45	1.02			2125.52	2052		1	[2018.3 ... 2235.78]		0.5		2232.64	2012		1.0504	[2121.26 ... 2347.18]		0.0910284	1.04
NrfJ-related	Q8EC20|Q8EC20_SHEON		LLFVGK	596	24.6	1			90.24	87.2		1	[77.73 ... 103.1]		0.5		129.5	116.6		1.43506	[113.92 ... 145.51]		0.000277973	1.04
NrfJ-related	Q8EC20|Q8EC20_SHEON		LLFVGK	597	24.57	1			1921.96	1855		1	[1822.74 ... 2023.99]		0.5		1915.32	1728		0.996545	[1816.37 ... 2017.09]		0.457623	1.04
NrfJ-related	Q8EC20|Q8EC20_SHEON		VAVVEQMWMNQFTSK	3650	53.62	6.91			27.72	26.8		1	[21.4 ... 34.23]		0.5		34.19	30.91		1.23341	[27.07 ... 41.5]		0.0950245	1.33
NrfJ-related	Q8EC20|Q8EC20_SHEON		VAVVEQMWMNQFTSK	3656	39.43	3.25	Oxidation (M)		24.83	24.01		1	[18.88 ... 30.95]		0.5		36.58	32.96		1.47322	[29.19 ... 44.18]		0.0119968	1.33
Chitinase	Q8EA24|Q8EA24_SHEON	344.86										1								0.99
Chitinase	Q8EA24|Q8EA24_SHEON		KGQEHDLANEIIR	3348	41.35	4.58			35.66	34.37		1	[28.37 ... 43.16]		0.5		36.78	32.81		1.03141	[29.36 ... 44.41]		0.406319	1
Chitinase	Q8EA24|Q8EA24_SHEON		KGQEHDLANEIIR	3349	41.35	4.58			35.66	34.37		1	[28.37 ... 43.16]		0.5		36.78	32.81		1.03141	[29.36 ... 44.41]		0.406319	1
Chitinase	Q8EA24|Q8EA24_SHEON		KGQEHDLANEIIR	3350	41.13	3.22			310.13	299.3		1	[283.0 ... 338.02]		0.5		302.61	272.6		0.975752	[275.93 ... 330.06]		0.336919	1
Chitinase	Q8EA24|Q8EA24_SHEON		KGQEHDLANEIIR	3351	43.35	3.94			151.14	145.7		1	[134.01 ... 168.76]		0.5		171.31	153		1.13345	[152.78 ... 190.36]		0.0644371	1
Chitinase	Q8EA24|Q8EA24_SHEON		KGQEHDLANEIIR	3352	42.18	4.27			55.06	53.04		1	[45.71 ... 64.67]		0.5		46.9	41.8		0.851798	[38.38 ... 55.66]		0.105387	1
Chitinase	Q8EA24|Q8EA24_SHEON		KGQEHDLANEIIR	3353	44.88	4.18			86.29	83.34		1	[74.11 ... 98.81]		0.5		80.63	73.1		0.934407	[68.93 ... 92.65]		0.2454	1
Chitinase	Q8EA24|Q8EA24_SHEON		KGQEHDLANEIIR	3354	29.56	1.97			20.78	20.01		1	[15.39 ... 26.32]		0.5		13.9	12.46	<	0.721848	[9.57 ... 18.35]	<	0.0594926
Chitinase	Q8EA24|Q8EA24_SHEON		NFLITMAPEFPYLTTGGK	3804	61.06	6.54	Oxidation (M)		36.22	34.88		1	[28.86 ... 43.78]		0.5		26.69	23.77		0.736886	[20.49 ... 33.06]		0.032504	0.74
Hypothetical	Q8EF23|Q8EF23_SHEON	337.4										1								1.16
Hypothetical	Q8EF23|Q8EF23_SHEON		MQLFVK	999	25.37	1.01			776.37	749.5		1	[725.59 ... 828.6]		0.5		881.95	793.3		1.13599	[826.32 ... 939.16]		0.00577579	1.16
Hypothetical	Q8EF23|Q8EF23_SHEON		MQLFVK	1009	24.95	1.03			3776.94	3641		1	[3607.99 ... 3950.67]		0.5		4281.53	3826		1.1336	[4094.48 ... 4473.89]		0.0002292	1.16
Hypothetical	Q8EF23|Q8EF23_SHEON		MQLFVK	1010	25.31	1.01			2252.73	2172		1	[2140.57 ... 2368.07]		0.5		2694.06	2408		1.19591	[2565.05 ... 2826.73]		4.3871e-06	1.16
Hypothetical	Q8EF23|Q8EF23_SHEON		MQLFVK	1011	24.65	1			335.91	325		1	[307.32 ... 365.31]		0.5		585.63	527.8		1.74341	[543.97 ... 628.48]		2.73622e-17	1.16
Hypothetical	Q8EF23|Q8EF23_SHEON		MQLFVK	1012	24.74	1.04			380.1	367.2		1	[349.07 ... 412.02]		0.5		427.85	387.2		1.12562	[394.24 ... 462.41]		0.0266683	1.16
Hypothetical	Q8EF23|Q8EF23_SHEON		MQLFVK	1013	25.34	1			2353.98	2270		1	[2237.91 ... 2473.33]		0.5		2967.59	2653		1.26067	[2828.32 ... 3110.8]		4.40877e-09	1.16
Hypothetical	Q8EF23|Q8EF23_SHEON		MQLFVK	1014	32.15	1.07			174.76	168.8		1	[156.0 ... 194.05]		0.5		215.48	194.4		1.23301	[194.06 ... 237.51]		0.00503495	1.16
Hypothetical	Q8EF23|Q8EF23_SHEON		MQLFVK	1016	25.2	1			6122.87	5911		1	[5871.53 ... 6381.33]		0.5		6965.43	6276		1.13761	[6685.36 ... 7253.43]		5.05534e-05	1.16
Hypothetical	Q8EF23|Q8EF23_SHEON		MQLFVK	1018	25.27	1.02			6993.63	6743		1	[6712.61 ... 7282.62]		0.5		8342.38	7445		1.19285	[8016.04 ... 8677.98]		4.76686e-08	1.16
Hypothetical	Q8EF23|Q8EF23_SHEON		MQLFVK	1086	20.42	1.29	Oxidation (M)		382.66	369.3		1	[351.48 ... 414.72]		0.5		460.68	413.7		1.20389	[425.34 ... 497.02]		0.00162703	1.16
Hypothetical	Q8EF23|Q8EF23_SHEON		MQLFVK	1089	21.88	1.26	Oxidation (M)		1606.64	1551		1	[1520.07 ... 1695.66]		0.5		1687.34	1523		1.05023	[1597.51 ... 1779.73]		0.104876	1.16
Hypothetical	Q8EF23|Q8EF23_SHEON		MQLFVK	1090	20.01	1.18	Oxidation (M)		636.25	614.3		1	[592.11 ... 681.64]		0.5		652.37	588.6		1.02534	[607.45 ... 698.57]		0.295678	1.16
Hypothetical	Q8EF23|Q8EF23_SHEON		MQLFVK	1091	20.13	1.37	Oxidation (M)		97.12	93.58		1	[84.05 ... 110.56]		0.5		91.82	82.02		0.945428	[79.18 ... 104.82]		0.272281	1.16
Hypothetical	Q8EF23|Q8EF23_SHEON		MQLFVK	1092	21.98	1.22	Oxidation (M)		84.12	81.09		1	[72.12 ... 96.45]		0.5		94.62	84.63		1.12482	[81.75 ... 107.85]		0.121772	1.16
Oligopeptidase	Q8E8G5|Q8E8G5_SHEON	333.66										1								1.01
Oligopeptidase	Q8E8G5|Q8E8G5_SHEON		QLEFSLFDFR	2593	32.65	4.03			19.78	19.11		1	[14.53 ... 25.18]		0.5		18.69	16.95		0.944894	[13.6 ... 23.91]		0.372395	0.94
Oligopeptidase	Q8E8G5|Q8E8G5_SHEON		FFDIFDETGEHR	3077	33.12	8.01			35.74	34.44		1	[28.44 ... 43.25]		0.5		33.39	29.77		0.934247	[26.37 ... 40.61]		0.311665	0.95
Oligopeptidase	Q8E8G5|Q8E8G5_SHEON		FFDIFDETGEHR	3078	43.77	4.11			33.4	32.16		1	[26.37 ... 40.62]		0.5		23.77	21.2		0.711677	[17.96 ... 29.74]		0.0253649	0.95
Oligopeptidase	Q8E8G5|Q8E8G5_SHEON		FFDIFDETGEHR	3079	45.67	5.61			63.27	61.1		1	[53.13 ... 73.7]		0.5		64.14	57.94		1.01375	[53.92 ... 74.64]		0.446622	0.95
Oligopeptidase	Q8E8G5|Q8E8G5_SHEON		HELAQLLGFDSFAEK	3546	53.7	3.61			23.18	22.39		1	[17.45 ... 29.07]		0.5		24.12	21.81		1.04055	[18.27 ... 30.14]		0.400444	1.12
Oligopeptidase	Q8E8G5|Q8E8G5_SHEON		HELAQLLGFDSFAEK	3547	38.57	4.27			41.4	39.92		1	[33.47 ... 49.56]		0.5		50.81	45.35		1.22729	[41.89 ... 59.99]		0.0668206	1.12
Oligopeptidase	Q8E8G5|Q8E8G5_SHEON		HELAQLLGFDSFAEK	3549	39.46	4.1			41.38	39.95		1	[33.45 ... 49.53]		0.5		39.39	35.77		0.951909	[31.67 ... 47.31]		0.349645	1.12
Oligopeptidase	Q8E8G5|Q8E8G5_SHEON		HELAQLLGFDSFAEK	3550	46.72	3.98			16.09	15.53		1	[11.4 ... 20.91]		0.5		24.92	22.26		1.54879	[18.96 ... 31.05]		0.0163778	1.12
Decaheme	Q8EG34|Q8EG34_SHEON	320.25										1								0.73
Decaheme	Q8EG34|Q8EG34_SHEON		GALELK	427	27.09	1			344.37	332.2		1	[315.31 ... 374.26]		0.5		239.5	217.3		0.695473	[216.58 ... 263.08]		5.67193e-07	0.7
Decaheme	Q8EG34|Q8EG34_SHEON		DSIFAIK	1140	39.08	1			662.91	639.3		1	[617.49 ... 709.63]		0.5		458.36	413.9		0.691436	[423.15 ... 494.57]		7.09549e-10	0.72
Decaheme	Q8EG34|Q8EG34_SHEON		DSIFAIK	1141	39.5	1.21			356.54	343.4		1	[326.8 ... 387.13]		0.5		280.78	250.6		0.787513	[255.37 ... 306.91]		0.000334464	0.72
Decaheme	Q8EG34|Q8EG34_SHEON		LVYTTTK	1280	27.12	1			677.21	653.5		1	[631.1 ... 724.63]		0.5		471.72	429.2		0.696564	[435.81 ... 508.65]		1.1005e-09	0.73
Decaheme	Q8EG34|Q8EG34_SHEON		LVYTTTK	1281	45.88	1			709.42	684.1		1	[661.77 ... 758.42]		0.5		541.11	487.2		0.76275	[501.66 ... 581.68]		1.44975e-06	0.73
Decaheme	Q8EG34|Q8EG34_SHEON		FNVVSAAGK	1502	47.29	1			88.98	85.96		1	[76.58 ... 101.74]		0.5		70.21	64.09		0.789054	[59.44 ... 81.29]		0.0179583	0.79
Decaheme	Q8EG34|Q8EG34_SHEON		FDAFDSNK	1691	44.35	1			302.67	291.5		1	[275.98 ... 330.12]		0.5		230.67	205.7		0.762117	[208.29 ... 253.68]		0.00014967	0.76
Decaheme	Q8EG34|Q8EG34_SHEON		LADGTTVPVAEMVEDFDGQGNAPQYTK	4231	49.94	26.05			6.63	6.4		0	[3.7 ... 9.63]		0.5		8.51	7.6	><	1	[5.17 ... 11.93]	><	0.5
Uridine	Q8E9X9|Q8E9X9_SHEON	303.21										1								0.75
Uridine	Q8E9X9|Q8E9X9_SHEON		ADVFHLGLTK	2392	50.13	1.86			77.89	74.99		1	[66.43 ... 89.68]		0.5		48.22	42.9		0.619078	[39.56 ... 57.12]		0.000148136	0.75
Uridine	Q8E9X9|Q8E9X9_SHEON		ADVFHLGLTK	2393	30.29	2.97			143.55	138.6		1	[126.96 ... 160.62]		0.5		135.04	122.1		0.940718	[119.06 ... 151.47]		0.225531	0.75
Uridine	Q8E9X9|Q8E9X9_SHEON		ADVFHLGLTK	2394	30.16	3.08			190.09	183.1		1	[170.31 ... 210.43]		0.5		155.45	138.7		0.817771	[138.02 ... 173.38]		0.00861715	0.75
Uridine	Q8E9X9|Q8E9X9_SHEON		ADVFHLGLTK	2395	35.67	2.73			123.62	119.2		1	[108.48 ... 139.18]		0.5		82.13	74.14		0.664375	[70.31 ... 94.29]		8.13345e-05	0.75
Uridine	Q8E9X9|Q8E9X9_SHEON		ADVFHLGLTK	2396	29.04	2.51			106.03	102.1		1	[92.25 ... 120.21]		0.5		72.73	64.75		0.685938	[61.73 ... 84.05]		0.000440442	0.75
Uridine	Q8E9X9|Q8E9X9_SHEON		ADVFHLGLTK	2398	29.88	2.64			184.43	177.6		1	[165.02 ... 204.38]		0.5		133.29	118.9		0.722713	[117.44 ... 149.59]		0.000175804	0.75
Uridine	Q8E9X9|Q8E9X9_SHEON		KTEVSAVSIVVAAAK	3442	49.69	5.79			66.7	64.25		1	[56.24 ... 77.45]		0.5		55.38	49.35		0.830285	[46.0 ... 65.02]		0.0629566	0.78
Uridine	Q8E9X9|Q8E9X9_SHEON		KTEVSAVSIVVAAAK	3445	48.35	3.57			58.94	56.76		1	[49.22 ... 68.95]		0.5		41.37	36.83		0.7019	[33.43 ... 49.52]		0.00575607	0.78
OmpA	Q8EBH3|Q8EBH3_SHEON	292.22										1								0.97
OmpA	Q8EBH3|Q8EBH3_SHEON		RIEAIVTTTEK	2823	21.97	1.8			77.04	74.3		1	[65.65 ... 88.74]		0.5		75.97	68.13		0.986111	[64.68 ... 87.58]		0.44086	0.97
OmpA	Q8EBH3|Q8EBH3_SHEON		RIEAIVTTTEK	2824	21.42	2.98			305.42	294.7		1	[278.57 ... 333.03]		0.5		289.6	261.2		0.948202	[263.67 ... 316.26]		0.196447	0.97
OmpA	Q8EBH3|Q8EBH3_SHEON		RIEAIVTTTEK	2825	22.46	2.84			181.5	175.2		1	[162.28 ... 201.25]		0.5		192.23	173.1		1.05912	[172.31 ... 212.72]		0.215315	0.97
OmpA	Q8EBH3|Q8EBH3_SHEON		RIEAIVTTTEK	2826	21.45	2.3			120.85	116.4		1	[105.92 ... 136.2]		0.5		96.1	85.62		0.795201	[83.11 ... 109.46]		0.0113577	0.97
OmpA	Q8EBH3|Q8EBH3_SHEON		GATLGLVGVWPLGNR	3070	74.13	4.8			74.49	71.79		1	[63.33 ... 85.97]		0.5		75.26	67.18		1.01034	[64.03 ... 86.8]		0.456783	0.98
OmpA	Q8EBH3|Q8EBH3_SHEON		GATLGLVGVWPLGNR	3071	52.51	9.28			1	0		0	[-1.0 ... 2.14]		0.5		1.23	1.1	><	1	[-1.0 ... 2.49]	><	0.5
OmpA	Q8EBH3|Q8EBH3_SHEON		GATLGLVGVWPLGNR	3072	78.28	5.82			41.37	39.85		1	[33.44 ... 49.52]		0.5		35.21	31.38		0.8511	[27.97 ... 42.65]		0.130176	0.98
Elongation	Q8EGH4|EFTS_SHEON	290.63										1								1.07
Elongation	Q8EGH4|EFTS_SHEON		VALVAK	351	29.22	1			307.88	296.8		1	[280.88 ... 335.63]		0.5		351.08	313.8		1.14031	[321.64 ... 381.35]		0.0229668	1.14
Elongation	Q8EGH4|EFTS_SHEON		IGENINVR	1056	23.15	1			51.52	49.77		1	[42.52 ... 60.77]		0.5		61.11	55.18		1.18614	[51.18 ... 71.33]		0.0845797	1.19
Elongation	Q8EGH4|EFTS_SHEON		AISAAQVK	1110	32.6	1			176.59	170.5		1	[157.7 ... 196.01]		0.5		175.52	158.5		0.993941	[156.71 ... 194.87]		0.464084	0.99
Elongation	Q8EGH4|EFTS_SHEON		VTLEDLK	1250	32.47	1			130.37	125.8		1	[114.74 ... 146.46]		0.5		119.23	107.6		0.914551	[104.43 ... 134.46]		0.152747	0.91
Elongation	Q8EGH4|EFTS_SHEON		RVEYIDGAK	2134	36.23	1.65			53.58	51.63		1	[44.38 ... 63.04]		0.5		51.09	45.56		0.953527	[42.14 ... 60.3]		0.339482	0.88
Elongation	Q8EGH4|EFTS_SHEON		RVEYIDGAK	2135	21.46	1.35			45.81	44.11		1	[37.4 ... 54.46]		0.5		30.38	27.04		0.663174	[23.72 ... 37.22]		0.00480209	0.88
Elongation	Q8EGH4|EFTS_SHEON		KAGNIAADGTILIK	3359	36.04	5.19			16.2	15.61		1	[11.49 ... 21.03]		0.5		16.09	14.35		0.99321	[11.4 ... 20.91]		0.48516	0.99
Elongation	Q8EGH4|EFTS_SHEON		KEEDFAAEVAAQIAASK	3774	42.41	9.46			19.16	18.58		1	[14.0 ... 24.46]		0.5		22.14	20.41		1.15553	[16.55 ... 27.87]		0.213027	1.12
Elongation	Q8EGH4|EFTS_SHEON		KEEDFAAEVAAQIAASK	3775	37.05	6.34			19.08	18.44		1	[13.93 ... 24.37]		0.5		20.55	18.63		1.07704	[15.19 ... 26.06]		0.336348	1.12
30S	P59183|RS3_SHEON	279.1										1								0.76
30S	P59183|RS3_SHEON		VWIFK	668	24.16	1			29.07	27.97		1	[22.57 ... 35.74]		0.5		1	0	<	0.515996	[-1.0 ... 2.14]	<	0.000828434
30S	P59183|RS3_SHEON		VWIFK	669	25.53	1			52.91	50.95		1	[43.78 ... 62.31]		0.5		35.65	31.73		0.673786	[28.36 ... 43.14]		0.00398036	0.77
30S	P59183|RS3_SHEON		VWIFK	673	22.42	1			79.92	77.02		1	[68.28 ... 91.88]		0.5		81.91	73.06		1.0249	[70.1 ... 94.05]		0.396279	0.77
30S	P59183|RS3_SHEON		VWIFK	676	25.09	1			177.91	171.5		1	[158.93 ... 197.42]		0.5		143.27	128.5		0.805295	[126.69 ... 160.31]		0.00651156	0.77
30S	P59183|RS3_SHEON		VWIFK	679	26.19	1			131.32	126.7		1	[115.61 ... 147.47]		0.5		115.62	104.2		0.880445	[101.09 ... 130.56]		0.079926	0.77
30S	P59183|RS3_SHEON		VWIFK	680	25.96	1			267.01	257.1		1	[242.42 ... 292.3]		0.5		181.87	161.9		0.681136	[162.63 ... 201.65]		1.33455e-06	0.77
30S	P59183|RS3_SHEON		KGEDVEVLR	2085	27.92	1			94.94	91.61		1	[82.05 ... 108.21]		0.5		77.15	69.7		0.812618	[65.76 ... 88.87]		0.0276524	0.81
30S	P59183|RS3_SHEON		LVADSIAQQLER	2684	46.74	1.16			179.54	172.9		1	[160.46 ... 199.16]		0.5		131.49	117.1		0.732372	[115.77 ... 147.65]		0.000318305	0.73
30S	P59183|RS3_SHEON		LAGTPAQINIAEIR	2986	55.09	1.9			40.07	38.58		1	[32.28 ... 48.07]		0.5		27.68	24.67		0.690791	[21.35 ... 34.17]		0.0121246	0.69
Ribosomal	Q8EBU6|Q8EBU6_SHEON	277.31										1								1.13
Ribosomal	Q8EBU6|Q8EBU6_SHEON		EHVNEK	954	24.45	1			98.52	95.19		1	[85.33 ... 112.08]		0.5		129.47	116.6		1.31415	[113.9 ... 145.48]		0.00329342	1.31
Ribosomal	Q8EBU6|Q8EBU6_SHEON		KLDAALK	1520	27.72	1			104.62	100.9		1	[90.95 ... 118.68]		0.5		135.88	121.3		1.2988	[119.84 ... 152.38]		0.00388812	1.21
Ribosomal	Q8EBU6|Q8EBU6_SHEON		KLDAALK	1522	26.65	1			142.04	137.3		1	[125.56 ... 159.0]		0.5		185.11	167.1		1.30322	[165.66 ... 205.12]		0.00135373	1.21
Ribosomal	Q8EBU6|Q8EBU6_SHEON		KLDAALK	1529	35.28	1			143.03	138.1		1	[126.47 ... 160.06]		0.5		177.99	160.2		1.24442	[159.01 ... 197.5]		0.00612793	1.21
Ribosomal	Q8EBU6|Q8EBU6_SHEON		EHGEFQVEIR	2386	26.18	1.05			187.72	181.2		1	[168.09 ... 207.9]		0.5		167.25	151.2		0.890955	[149.0 ... 186.02]		0.0725249	1.02
Ribosomal	Q8EBU6|Q8EBU6_SHEON		EHGEFQVEIR	2387	25.37	1.02			405.2	391.5		1	[372.8 ... 438.51]		0.5		424.05	385		1.04652	[390.64 ... 458.4]		0.206166	1.02
Ribosomal	Q8EBU6|Q8EBU6_SHEON		INLSGHHVDVTDSVK	3451	41.61	1.88			11.92	11.55		0	[7.93 ... 16.01]		0.5		30.4	27.28	>	2.02667	[23.74 ... 37.25]	>	0.000378966
Ribosomal	Q8EBU6|Q8EBU6_SHEON		INLSGHHVDVTDSVK	3452	41.61	1.88			11.92	11.55		0	[7.93 ... 16.01]		0.5		30.4	27.28	>	2.02667	[23.74 ... 37.25]	>	0.000378966
Ribosomal	Q8EBU6|Q8EBU6_SHEON		INLSGHHVDVTDSVK	3453	28.44	2.59			29.68	28.61		1	[23.11 ... 36.44]		0.5		31.95	28.5		1.07648	[25.1 ... 38.99]		0.307479	1.08
Hypothetical	Q8EE07|Q8EE07_SHEON	258.64										1								0.84
Hypothetical	Q8EE07|Q8EE07_SHEON		DGGVFGVVEHR	2019	30.34	2.75			31.88	30.73		1	[25.03 ... 38.91]		0.5		23.26	20.91		0.729611	[17.52 ... 29.16]		0.0359165	0.83
Hypothetical	Q8EE07|Q8EE07_SHEON		DGGVFGVVEHR	2020	31.64	3.74			80.99	77.95		1	[69.26 ... 93.05]		0.5		42.12	37.57		0.520064	[34.11 ... 50.36]		1.175e-06	0.83
Hypothetical	Q8EE07|Q8EE07_SHEON		DGGVFGVVEHR	2021	32.04	3.96			114.23	110.4		1	[99.8 ... 129.06]		0.5		94.42	86.36		0.826578	[81.56 ... 107.63]		0.028556	0.83
Hypothetical	Q8EE07|Q8EE07_SHEON		DGGVFGVVEHR	2022	32.88	2.98			75.59	72.98		1	[64.33 ... 87.16]		0.5		68.47	61.98		0.905808	[57.85 ... 79.39]		0.17861	0.83
Hypothetical	Q8EE07|Q8EE07_SHEON		DGGVFGVVEHR	2023	31.78	4.32			185.94	179.1		1	[166.43 ... 206.0]		0.5		153.03	136.6		0.823007	[135.76 ... 170.79]		0.0107746	0.83
Hypothetical	Q8EE07|Q8EE07_SHEON		GVWTLPPSFALGDTDKEK	3851	47.95	9.68			12.99	12.52		0	[8.81 ... 17.27]		0.5		15.15	13.52	>	1.01	[10.61 ... 19.81]	>	0.478605
Hypothetical	Q8EE07|Q8EE07_SHEON		GVWTLPPSFALGDTDKEK	3852	30.71	4.05			28.42	27.35		1	[22.0 ... 35.02]		0.5		12.82	11.38	<	0.527797	[8.67 ... 17.08]	<	0.00119995
Hypothetical	Q8EE07|Q8EE07_SHEON		GVWTLPPSFALGDTDKEK	3853	21.3	7.41			40.35	38.88		1	[32.53 ... 48.39]		0.5		38.02	33.9		0.942255	[30.46 ... 45.79]		0.324485	0.94
60	Q8CX48|CH60_SHEON	247.2										1								1.44
60	Q8CX48|CH60_SHEON		VTLGPK	371	29.45	1			46.46	44.77		1	[37.98 ... 55.17]		0.5		47.12	42.23		1.01421	[38.58 ... 55.91]		0.450729	1.01
60	Q8CX48|CH60_SHEON		LAGGVAVIK	1289	28.69	1			696.75	673.3		1	[649.7 ... 745.13]		0.5		989.82	892.5		1.42062	[929.36 ... 1052.01]		4.35652e-11	1.46
60	Q8CX48|CH60_SHEON		LAGGVAVIK	1290	28.77	1			1488	1438		1	[1406.3 ... 1572.02]		0.5		2173.36	1958		1.46059	[2064.27 ... 2285.53]		1.16456e-17	1.46
60	Q8CX48|CH60_SHEON		LAGGVAVIK	1292	28.66	1			292.93	283		1	[266.81 ... 319.8]		0.5		450.15	403.9		1.53672	[415.37 ... 485.92]		3.85107e-10	1.46
60	Q8CX48|CH60_SHEON		LAGGVAVIK	1293	30.27	1			1372.59	1325		1	[1295.67 ... 1451.68]		0.5		1404.54	1268		1.02328	[1326.3 ... 1485.0]		0.272561	1.46
60	Q8CX48|CH60_SHEON		SFGSPLITK	1722	32.1	1			561.59	542.5		1	[521.12 ... 603.21]		0.5		742.69	669.5		1.32248	[693.48 ... 793.3]		5.42824e-07	1.32
60	Q8CX48|CH60_SHEON		AAVEEGVVPGGGVALIR	3196	69.26	6.3			69.89	67.48		1	[59.15 ... 80.95]		0.5		55.96	50.81		0.800687	[46.52 ... 65.66]		0.0346254	0.8
50S	Q8EH70|RL19_SHEON	244.82										1								0.83
50S	Q8EH70|RL19_SHEON		GLHSAFTVR	1340	24.15	1			49.05	47.23		1	[40.3 ... 58.04]		0.5		34.66	30.86		0.706626	[27.49 ... 42.03]		0.010323	0.7
50S	Q8EH70|RL19_SHEON		GLHSAFTVR	1341	24.15	1			49.05	47.23		1	[40.3 ... 58.04]		0.5		34.66	30.86		0.706626	[27.49 ... 42.03]		0.010323	0.7
50S	Q8EH70|RL19_SHEON		AFQTHSPLIASIEVK	3476	51.68	2.15			72.53	69.95		1	[61.55 ... 83.83]		0.5		53.48	48.22		0.73735	[44.29 ... 62.93]		0.0079827	0.85
50S	Q8EH70|RL19_SHEON		AFQTHSPLIASIEVK	3478	55.26	2.7			143.69	138.8		1	[127.08 ... 160.76]		0.5		165.68	149.5		1.15304	[147.54 ... 184.34]		0.0464068	0.85
50S	Q8EH70|RL19_SHEON		AFQTHSPLIASIEVK	3479	46.8	1.72			87.88	84.66		1	[75.57 ... 100.54]		0.5		76.26	68.09		0.867774	[64.94 ... 87.89]		0.0903173	0.85
50S	Q8EH70|RL19_SHEON		AFQTHSPLIASIEVK	3480	42.78	1.77			184.06	177.3		1	[164.68 ... 203.99]		0.5		154.4	137.6		0.838857	[137.04 ... 172.26]		0.0181639	0.85
Acetyl-coenzyme	Q8EDK3|ACSA_SHEON	241.7										1								1.43
Acetyl-coenzyme	Q8EDK3|ACSA_SHEON		FVLTYFK	1589	39.17	1			52.27	50.55		1	[43.19 ... 61.59]		0.5		74.49	67.27		1.4251	[63.33 ... 85.96]		0.00285233	1.44
Acetyl-coenzyme	Q8EDK3|ACSA_SHEON		FVLTYFK	1590	42.05	1			74.94	72.24		1	[63.74 ... 86.46]		0.5		83.38	74.6		1.11262	[71.45 ... 95.65]		0.153418	1.44
Acetyl-coenzyme	Q8EDK3|ACSA_SHEON		FVLTYFK	1591	34.93	1			57.75	55.74		1	[48.14 ... 67.63]		0.5		92.57	82.68		1.60294	[79.86 ... 105.63]		6.82927e-05	1.44
Acetyl-coenzyme	Q8EDK3|ACSA_SHEON		FVLTYFK	1592	45.8	1			95.44	92.08		1	[82.5 ... 108.74]		0.5		139.65	124.7		1.46322	[123.33 ... 156.42]		0.000103499	1.44
Acetyl-coenzyme	Q8EDK3|ACSA_SHEON		VNILYTAPTLIR	2765	26.26	1.52			44.76	43.19		1	[36.46 ... 53.29]		0.5		42.5	38.28		0.949508	[34.44 ... 50.78]		0.338353	0.95
Acetyl-coenzyme	Q8EDK3|ACSA_SHEON		IGAVHSVVFGGFSPDSIASR	3691	53.49	4.9			19.49	18.77		1	[14.29 ... 24.84]		0.5		12.82	11.41	<	0.769625	[8.67 ... 17.08]	<	0.102914
10	Q8CX49|CH10_SHEON	228.85										1								1.87
10	Q8CX49|CH10_SHEON		VGDVVIFNEGYGVK	3298	37.06	6.33			10.51	10.13		0	[6.78 ... 14.34]		0.5		10.19	9.08	><	1	[6.52 ... 13.95]	><	0.5
10	Q8CX49|CH10_SHEON		RLEVESTSAGGIVLTGSAAEK	3838	45.03	6.22			13.98	13.51		0	[9.64 ... 18.45]		0.5		27.47	24.55	>	1.83133	[21.18 ... 33.94]	>	0.00204757
10	Q8CX49|CH10_SHEON		RLEVESTSAGGIVLTGSAAEK	3839	50.91	6.47			81.33	78.78		1	[69.57 ... 93.42]		0.5		149.51	135.2		1.83831	[132.49 ... 167.01]		8.37945e-09	1.87
10	Q8CX49|CH10_SHEON		RLEVESTSAGGIVLTGSAAEK	3840	53.15	6.53			85.33	82.73		1	[73.23 ... 97.77]		0.5		175.76	159.2		2.05977	[156.93 ... 195.12]		2.79968e-12	1.87
10	Q8CX49|CH10_SHEON		RLEVESTSAGGIVLTGSAAEK	3841	42.7	7.73			116.28	112.6		1	[101.7 ... 131.27]		0.5		206.58	186.8		1.77657	[185.72 ... 228.02]		6.90964e-10	1.87
GlcNac-binding	Q8EHY2|GBPA_SHEON	227.05										1								0.65
GlcNac-binding	Q8EHY2|GBPA_SHEON		SYVAGTK	846	30.08	1			280.05	270.1		1	[254.68 ... 306.14]		0.5		217.82	196.3		0.77779	[196.25 ... 240.0]		0.000497523	0.81
GlcNac-binding	Q8EHY2|GBPA_SHEON		SYVAGTK	847	29.46	1			158.68	152.9		1	[141.02 ... 176.84]		0.5		152.18	135.7		0.959037	[134.97 ... 169.87]		0.290589	0.81
GlcNac-binding	Q8EHY2|GBPA_SHEON		NEIFAAPK	1483	29.73	2.4			51.41	49.57		1	[42.42 ... 60.65]		0.5		62.64	55.91		1.21844	[52.57 ... 73.01]		0.0576054	0.64
GlcNac-binding	Q8EHY2|GBPA_SHEON		NEIFAAPK	1493	34.23	3.08			667.53	643.5		1	[621.88 ... 714.47]		0.5		426.44	385.1		0.638833	[392.91 ... 460.92]		2.73942e-13	0.64
GlcNac-binding	Q8EHY2|GBPA_SHEON		SGWNDFSWQFTANHVTR	3756	52.86	4.29			24.52	23.66		1	[18.61 ... 30.6]		0.5		22.03	19.84		0.89845	[16.46 ... 27.75]		0.262391	0.56
GlcNac-binding	Q8EHY2|GBPA_SHEON		SGWNDFSWQFTANHVTR	3757	50.69	4.93			71.14	68.62		1	[60.28 ... 82.31]		0.5		38.7	35.26		0.543998	[31.07 ... 46.55]		1.12827e-05	0.56
Conserved	Q8E9C8|Q8E9C8_SHEON	223.92										1								0.82
Conserved	Q8E9C8|Q8E9C8_SHEON		LFAFNAETR	1623	57.61	1			20.99	20.28		1	[15.56 ... 26.56]		0.5		43.78	39.13		2.08576	[35.59 ... 52.21]		2.72189e-05	0.82
Conserved	Q8E9C8|Q8E9C8_SHEON		LFAFNAETR	1624	62.49	1			82.42	79.5		1	[70.57 ... 94.6]		0.5		67.29	60.81		0.816428	[56.78 ... 78.1]		0.0372234	0.82
Conserved	Q8E9C8|Q8E9C8_SHEON		LVVTTWAHPK	2574	33.73	1.56			85.41	82.47		1	[73.31 ... 97.86]		0.5		66.24	60.25		0.775553	[55.83 ... 76.95]		0.0140716	0.78
Conserved	Q8E9C8|Q8E9C8_SHEON		VYFGGFDLGSGIR	2801	48.94	1.75			50.56	48.7		1	[41.66 ... 59.71]		0.5		41.08	36.6		0.8125	[33.18 ... 49.2]		0.0648459	0.81
Conserved	Q8E9C8|Q8E9C8_SHEON		RPGQLYIYDVTK	3198	21.15	1.77			74.58	72.1		1	[63.41 ... 86.06]		0.5		65.33	59.76		0.875972	[55.0 ... 75.95]		0.117786	0.88
Adenylate	Q8EFF5|KAD_SHEON	221.25										1								0.9
Adenylate	Q8EFF5|KAD_SHEON		GFLLDGFPR	1435	35.35	1.54			59.4	57.32		1	[49.63 ... 69.45]		0.5		38.88	35.35		0.654545	[31.22 ... 46.75]		0.00162642	0.98
Adenylate	Q8EFF5|KAD_SHEON		GFLLDGFPR	1438	39.67	1.38			65.05	62.68		1	[54.75 ... 75.65]		0.5		61.78	55.09		0.949731	[51.78 ... 72.06]		0.315169	0.98
Adenylate	Q8EFF5|KAD_SHEON		GFLLDGFPR	1439	27.12	1.66			76.08	73.47		1	[64.78 ... 87.7]		0.5		75.26	68.05		0.989222	[64.03 ... 86.81]		0.454032	0.98
Adenylate	Q8EFF5|KAD_SHEON		GFLLDGFPR	1440	25.76	2.07			36.89	35.52		1	[29.45 ... 44.52]		0.5		26.8	24.04		0.726484	[20.59 ... 33.18]		0.0267972	0.98
Adenylate	Q8EFF5|KAD_SHEON		GFLLDGFPR	1441	27.05	2.71			65.04	63.01		1	[54.74 ... 75.64]		0.5		76.85	70.37		1.18158	[65.48 ... 88.54]		0.0711053	0.98
Adenylate	Q8EFF5|KAD_SHEON		GFLLDGFPR	1442	34.34	3.1			54.73	52.99		1	[45.42 ... 64.31]		0.5		51.75	47.65		0.945551	[42.73 ... 61.03]		0.313556	0.98
Adenylate	Q8EFF5|KAD_SHEON		LGIYHEQTKPLVEYYGK	3903	31.96	1.88			117.17	113		1	[102.52 ... 132.23]		0.5		94.35	84.92		0.80524	[81.51 ... 107.57]		0.0159509	0.81
Sulfate	Q8EBC6|Q8EBC6_SHEON	214.46										1								1.18
Sulfate	Q8EBC6|Q8EBC6_SHEON		LLAGFNYR	1229	25.49	1			440.81	426.1		1	[406.51 ... 476.07]		0.5		517.69	469.3		1.17441	[479.43 ... 557.04]		0.00366267	1.17
Sulfate	Q8EBC6|Q8EBC6_SHEON		LVFPNPK	1236	36.6	1.9			75.06	72.45		1	[63.85 ... 86.58]		0.5		53.65	48.87		0.714762	[44.44 ... 63.12]		0.00403015	0.71
Sulfate	Q8EBC6|Q8EBC6_SHEON		GATTSFVER	1262	30.98	1			35.4	34.12		1	[28.14 ... 42.87]		0.5		36.4	32.58		1.02825	[29.02 ... 43.98]		0.41618	1.41
Sulfate	Q8EBC6|Q8EBC6_SHEON		GATTSFVER	1263	30.31	1			40.41	39		1	[32.59 ... 48.46]		0.5		62.42	55.75		1.54467	[52.36 ... 72.76]		0.00109437	1.41
Sulfate	Q8EBC6|Q8EBC6_SHEON		YTYLAALGFAQK	3042	66.92	1.5			63.82	61.62		1	[53.63 ... 74.3]		0.5		72.87	65.66		1.14181	[61.85 ... 84.19]		0.119525	1.14
Sulfate	Q8EBC6|Q8EBC6_SHEON		NYGKDNEASLDAFLK	3669	24.16	1.41			27.91	26.99		1	[21.56 ... 34.44]		0.5		46.02	41.39		1.64887	[37.59 ... 54.68]		0.00116463	1.65
Periplasmic	Q8E875|Q8E875_SHEON	211.31										1								0.8
Periplasmic	Q8E875|Q8E875_SHEON		IVDFLNR	870	22.26	1.25			35.89	34.58		1	[28.57 ... 43.41]		0.5		33.67	30.05		0.938144	[26.61 ... 40.92]		0.321554	0.94
Periplasmic	Q8E875|Q8E875_SHEON		HPEFYDVK	2031	31.65	1.14			107.87	103.9		1	[93.94 ... 122.19]		0.5		87.15	77.65		0.807917	[74.9 ... 99.74]		0.0199003	0.81
Periplasmic	Q8E875|Q8E875_SHEON		YLATLVNTEGR	2351	52.62	1			64.93	62.53		1	[54.63 ... 75.51]		0.5		49.23	43.85		0.758201	[40.47 ... 58.24]		0.0165882	0.76
Periplasmic	Q8E875|Q8E875_SHEON		ASVLIIHGEEDKR	3225	28	2.57			54.66	52.64		1	[45.35 ... 64.23]		0.5		42.39	37.76		0.775521	[34.34 ... 50.65]		0.0317667	0.78
Periplasmic	Q8E875|Q8E875_SHEON		RAPLAYSQFLIDHAGVPR	3705	42.13	10.68			7.87	7.59		0	[4.66 ... 11.14]		0.5		10.49	9.37	><	1	[6.76 ... 14.31]	><	0.5
Periplasmic	Q8E875|Q8E875_SHEON		IDEDYPNYLYLKPDSVDAK	4162	34.65	3.81			22.09	21.28		1	[16.51 ... 27.82]		0.5		19.97	17.8		0.904029	[14.69 ... 25.39]		0.28196	0.9
Enoyl-CoA	Q8EGC4|Q8EGC4_SHEON	200.81										1								0.88
Enoyl-CoA	Q8EGC4|Q8EGC4_SHEON		HFGEAFETLSQFR	3159	43.44	1.68			25.5	24.57		1	[19.46 ... 31.71]		0.5		22.92	20.43		0.898824	[17.22 ... 28.77]		0.25956	0.88
Enoyl-CoA	Q8EGC4|Q8EGC4_SHEON		HFGEAFETLSQFR	3160	60.42	2.27			31.63	30.48		1	[24.81 ... 38.63]		0.5		32.83	29.28		1.03794	[25.87 ... 39.98]		0.39378	0.88
Enoyl-CoA	Q8EGC4|Q8EGC4_SHEON		HFGEAFETLSQFR	3161	50.84	2.04			16.26	15.73		1	[11.55 ... 21.11]		0.5		19.4	17.67		1.19311	[14.21 ... 24.74]		0.184351	0.88
Enoyl-CoA	Q8EGC4|Q8EGC4_SHEON		HFGEAFETLSQFR	3162	46.11	1.98			62.83	60.68		1	[52.73 ... 73.21]		0.5		50.87	46.29		0.809645	[41.94 ... 60.05]		0.0475118	0.88
2',3'-cyclic-nucleotide	Q8EBF3|Q8EBF3_SHEON	199.03										1								0.9
2',3'-cyclic-nucleotide	Q8EBF3|Q8EBF3_SHEON		GALTFK	449	24.15	1			888.61	857.4		1	[832.68 ... 946.13]		0.5		826.51	744.2		0.930116	[773.41 ... 881.12]		0.0632106	0.9
2',3'-cyclic-nucleotide	Q8EBF3|Q8EBF3_SHEON		GALTFK	452	24.21	1			2345.54	2263		1	[2229.8 ... 2464.56]		0.5		2060.01	1860		0.878267	[1955.35 ... 2167.63]		0.000630223	0.9
2',3'-cyclic-nucleotide	Q8EBF3|Q8EBF3_SHEON		GALTFK	454	24.41	1			1306.27	1261		1	[1232.15 ... 1382.5]		0.5		1414.41	1275		1.08279	[1335.75 ... 1495.29]		0.0314707	0.9
2',3'-cyclic-nucleotide	Q8EBF3|Q8EBF3_SHEON		GALTFK	455	24.17	1			505.71	488		1	[468.05 ... 544.43]		0.5		440.95	398.5		0.871942	[406.65 ... 476.23]		0.0104141	0.9
2',3'-cyclic-nucleotide	Q8EBF3|Q8EBF3_SHEON		GALTFK	459	24.3	1			4138.72	3994		1	[3956.77 ... 4325.83]		0.5		3736.35	3377		0.902779	[3568.87 ... 3908.58]		0.00190197	0.9
2',3'-cyclic-nucleotide	Q8EBF3|Q8EBF3_SHEON		WGDNLGVVDFK	2810	46.47	1.83			48.77	46.94		1	[40.05 ... 57.73]		0.5		26.37	23.44		0.540701	[20.22 ... 32.69]		0.000119678	0.54
2',3'-cyclic-nucleotide	Q8EBF3|Q8EBF3_SHEON		DINAIMFGHSHSIFPDAK	3802	31.32	2.36			30.94	29.84		1	[24.21 ... 37.85]		0.5		22.53	20.35		0.728184	[16.89 ... 28.32]		0.0368143	0.73
50S	Q8EK65|RL2_SHEON	185.76										1								0.83
50S	Q8EK65|RL2_SHEON		GKPFAGLLAK	2564	24.28	1			107.61	103.7		1	[93.7 ... 121.91]		0.5		106.74	95.45		0.991915	[92.9 ... 120.97]		0.460236	0.75
50S	Q8EK65|RL2_SHEON		GKPFAGLLAK	2565	37.4	1.1			58.2	56.15		1	[48.55 ... 68.13]		0.5		56.14	50.45		0.964605	[46.68 ... 65.86]		0.37044	0.75
50S	Q8EK65|RL2_SHEON		GKPFAGLLAK	2567	25.92	1			89.4	86.2		1	[76.96 ... 102.2]		0.5		55.86	50.46		0.624832	[46.43 ... 65.55]		8.6921e-05	0.75
50S	Q8EK65|RL2_SHEON		GKPFAGLLAK	2568	21.84	1			214.79	207.2		1	[193.41 ... 236.77]		0.5		157.17	142.1		0.731738	[139.62 ... 175.22]		0.000135006	0.75
50S	Q8EK65|RL2_SHEON		TAHIALVLYADGER	3113	21.02	2.77			39	37.65		1	[31.33 ... 46.89]		0.5		37.58	33.91		0.96359	[30.07 ... 45.3]		0.386536	0.96
50S	Q8EK65|RL2_SHEON		ATFGEVGNAEHMLR	3114	55.3	1.21			226.97	219		1	[204.82 ... 249.74]		0.5		193.72	174.8		0.853505	[173.7 ... 214.31]		0.0201985	0.85
Transketolase	Q8EIB3|Q8EIB3_SHEON	178.75										1								1.78
Transketolase	Q8EIB3|Q8EIB3_SHEON		TLAAQFNR	1067	21.56	1			31.01	29.88		1	[24.27 ... 37.94]		0.5		29.23	26.06		0.942599	[22.71 ... 35.92]		0.341964	0.94
Transketolase	Q8EIB3|Q8EIB3_SHEON		HFGFTVENVLNAAK	3371	36.61	2.1			48.68	46.93		1	[39.97 ... 57.63]		0.5		50.32	45.16		1.03369	[41.45 ... 59.44]		0.386707	1.09
Transketolase	Q8EIB3|Q8EIB3_SHEON		HFGFTVENVLNAAK	3372	30.07	1.33			24.63	23.77		1	[18.7 ... 30.71]		0.5		40.1	35.82		1.6281	[32.31 ... 48.11]		0.00237093	1.09
Transketolase	Q8EIB3|Q8EIB3_SHEON		IAIEAAHTDFWYK	3390	43.32	1.43			135.01	130.7		1	[119.03 ... 151.44]		0.5		247.47	223.4		1.83298	[224.06 ... 271.55]		7.0907e-12	1.8
Transketolase	Q8EIB3|Q8EIB3_SHEON		IAIEAAHTDFWYK	3391	47.19	1.31			46.81	45.17		1	[38.3 ... 55.56]		0.5		69.96	62.48		1.49455	[59.21 ... 81.02]		0.00135419	1.8
Leucine	Q8EDV5|Q8EDV5_SHEON	177.28										1								1.07
Leucine	Q8EDV5|Q8EDV5_SHEON		LDLDSLK	1189	36.43	1.03			120.94	116.7		1	[106.0 ... 136.3]		0.5		124.94	112.3		1.03307	[109.7 ... 140.6]		0.344292	1.03
Leucine	Q8EDV5|Q8EDV5_SHEON		HLHEEGAQLIVTDIHQASLDK	4155	67.64	3.4			37.62	36.22		1	[30.1 ... 45.34]		0.5		1	0	<	0.398724	[-1.0 ... 2.14]	<	4.14818e-06
Leucine	Q8EDV5|Q8EDV5_SHEON		HLHEEGAQLIVTDIHQASLDK	4156	73.21	3.09			47.19	45.62		1	[38.63 ... 55.98]		0.5		61.83	55.86		1.31024	[51.82 ... 72.11]		0.0202497	1.3
50S	Q8EK77|RL1_SHEON	175.59										1								0.98
50S	Q8EK77|RL1_SHEON		GVYVK	202	27.65	1			148.43	143.3		1	[131.49 ... 165.85]		0.5		150.71	136.1		1.01536	[133.61 ... 168.3]		0.417184	1.02
50S	Q8EK77|RL1_SHEON		VVGMLGQILGPR	2379	43.7	1.42			28.49	27.52		1	[22.06 ... 35.09]		0.5		41.6	37.35		1.46016	[33.64 ... 49.78]		0.00988017	0.84
50S	Q8EK77|RL1_SHEON		VVGMLGQILGPR	2416	21.4	1.16	Oxidation (M)		78.56	75.77		1	[67.04 ... 90.4]		0.5		65.77	59.29		0.837195	[55.39 ... 76.43]		0.0589068	0.84
50S	Q8EK77|RL1_SHEON		VVGMLGQILGPR	2417	30.05	1.63	Oxidation (M)		42.49	40.99		1	[34.43 ... 50.77]		0.5		35.07	31.64		0.825371	[27.85 ... 42.49]		0.0929598	0.84
50S	Q8EK77|RL1_SHEON		ENLEALISALK	2699	52.79	1.87			20.85	20.19		1	[15.45 ... 26.4]		0.5		40.24	36.25		1.92998	[32.43 ... 48.27]		0.000171965	1.93
Flagellin	Q8ECA6|Q8ECA6_SHEON	171.53										1								1.21
Flagellin	Q8ECA6|Q8ECA6_SHEON		KIDAAIK	1519	32.5	1			74.36	71.6		1	[63.21 ... 85.82]		0.5		51.82	46.14		0.69688	[42.8 ... 61.1]		0.00250269	1.21
Flagellin	Q8ECA6|Q8ECA6_SHEON		KIDAAIK	1520	27.72	1			104.62	100.9		1	[90.95 ... 118.68]		0.5		135.88	121.3		1.2988	[119.84 ... 152.38]		0.00388812	1.21
Flagellin	Q8ECA6|Q8ECA6_SHEON		KIDAAIK	1521	24.43	1			266.71	257.6		1	[242.13 ... 291.98]		0.5		308.9	278.5		1.15819	[281.85 ... 336.72]		0.0170968	1.21
Flagellin	Q8ECA6|Q8ECA6_SHEON		KIDAAIK	1522	26.65	1			142.04	137.3		1	[125.56 ... 159.0]		0.5		185.11	167.1		1.30322	[165.66 ... 205.12]		0.00135373	1.21
Flagellin	Q8ECA6|Q8ECA6_SHEON		KIDAAIK	1523	24.95	1			110.25	106.4		1	[96.14 ... 124.77]		0.5		126.01	113.1		1.14295	[110.7 ... 141.76]		0.0742243	1.21
Flagellin	Q8ECA6|Q8ECA6_SHEON		KIDAAIK	1529	35.28	1			143.03	138.1		1	[126.47 ... 160.06]		0.5		177.99	160.2		1.24442	[159.01 ... 197.5]		0.00612793	1.21
Cytochrome	Q8EDL6|Q8EDL6_SHEON	165.36										1								0.92
Cytochrome	Q8EDL6|Q8EDL6_SHEON		TSASVLK	713	41.1	1			256.11	247.2		1	[232.17 ... 280.72]		0.5		248.42	224		0.969974	[224.95 ... 272.55]		0.313984	0.92
Cytochrome	Q8EDL6|Q8EDL6_SHEON		TSASVLK	720	33.53	1			423.4	408.5		1	[390.03 ... 457.72]		0.5		415.95	373.9		0.982404	[382.97 ... 449.85]		0.365804	0.92
Cytochrome	Q8EDL6|Q8EDL6_SHEON		TSASVLK	721	33.22	1			348.54	335.8		1	[319.24 ... 378.67]		0.5		317.29	283.3		0.91034	[289.76 ... 345.61]		0.0693812	0.92
Cytochrome	Q8EDL6|Q8EDL6_SHEON		TSASVLK	722	31.62	1			645.37	622.5		1	[600.78 ... 691.21]		0.5		567.24	511.2		0.878938	[526.49 ... 609.15]		0.0094499	0.92
Cytochrome	Q8EDL6|Q8EDL6_SHEON		TSASVLK	723	25.89	1			64.35	62		1	[54.11 ... 74.88]		0.5		60.1	53.62		0.933955	[50.27 ... 70.22]		0.267662	0.92
30S	Q8EAG3|RS9_SHEON	163.09										1								1.02
30S	Q8EAG3|RS9_SHEON		GGGITGQAGAIR	1582	69.09	1.32			67.82	65.29		1	[57.26 ... 78.67]		0.5		42.43	37.78		0.625627	[34.38 ... 50.7]		0.000379645	1
30S	Q8EAG3|RS9_SHEON		GGGITGQAGAIR	1583	58.58	1.44			75.28	72.66		1	[64.05 ... 86.82]		0.5		77.17	69.5		1.02511	[65.77 ... 88.89]		0.397833	1
30S	Q8EAG3|RS9_SHEON		AATQYYGTGR	1692	35.42	1			18.05	17.4		1	[13.06 ... 23.18]		0.5		20.67	18.44		1.14515	[15.29 ... 26.19]		0.232543	1.14
Cytochrome	Q8EK39|Q8EK39_SHEON	159.33										1								0.92
Cytochrome	Q8EK39|Q8EK39_SHEON		GVDNLVK	928	38.31	1			243.24	234.8		1	[220.09 ... 267.05]		0.5		244.5	220.4		1.00518	[221.27 ... 268.39]		0.465556	0.92
Cytochrome	Q8EK39|Q8EK39_SHEON		GVDNLVK	931	34.74	1			909.61	877.6		1	[852.73 ... 968.11]		0.5		827.97	746.7		0.910247	[774.8 ... 882.64]		0.0261637	0.92
Cytochrome	Q8EK39|Q8EK39_SHEON		SHNTADWEPR	2237	48.3	2.34			149.48	144.2		1	[132.46 ... 166.98]		0.5		145.87	131.4		0.97585	[129.11 ... 163.11]		0.3719	0.88
Cytochrome	Q8EK39|Q8EK39_SHEON		SHNTADWEPR	2238	37.98	2.01			273.23	263.7		1	[248.27 ... 298.9]		0.5		230.82	208.7		0.844783	[208.43 ... 253.84]		0.0107048	0.88
Dihydrolipoamide	Q8EJN7|Q8EJN7_SHEON	151.97										1								0.91
Dihydrolipoamide	Q8EJN7|Q8EJN7_SHEON		YDAVLVAIGR	1665	38.63	1			59.74	57.56		1	[49.94 ... 69.83]		0.5		53.99	48.3		0.90375	[44.74 ... 63.49]		0.194559	0.9
Dihydrolipoamide	Q8EJN7|Q8EJN7_SHEON		IWDSTDALELK	2920	36.17	1			35.02	33.74		1	[27.8 ... 42.43]		0.5		20.85	18.74		0.595374	[15.45 ... 26.41]		0.00249762	0.6
Dihydrolipoamide	Q8EJN7|Q8EJN7_SHEON		GVHEGHVAAEVIAGMK	3430	38.62	3.59			24.21	23.33		1	[18.34 ... 30.24]		0.5		25.26	22.53		1.04337	[19.25 ... 31.43]		0.392181	1.04
Dihydrolipoamide	Q8EJN7|Q8EJN7_SHEON		TQVVVLGAGPAGYSAAFR	3450	38.55	11.87			7.89	7.59		0	[4.68 ... 11.17]		0.5		1.26	1.1	><	1	[-1.0 ... 2.54]	><	0.5
Hypothetical	Q8EFW1|Q8EFW1_SHEON	142.95										1								0.75
Hypothetical	Q8EFW1|Q8EFW1_SHEON		SYISGYLR	1237	22.91	1			579.03	559.1		1	[537.69 ... 621.54]		0.5		531.77	481.4		0.918381	[492.79 ... 571.85]		0.0577444	0.91
Hypothetical	Q8EFW1|Q8EFW1_SHEON		SYISGYLR	1238	27.91	1			139.31	134.4		1	[123.02 ... 156.06]		0.5		104.73	94.71		0.751777	[91.05 ... 118.8]		0.00189645	0.91
Hypothetical	Q8EFW1|Q8EFW1_SHEON		AGFLYEK	1286	45.84	1			189.77	183		1	[170.01 ... 210.09]		0.5		143.27	129.4		0.754967	[126.69 ... 160.31]		0.000722574	0.74
Hypothetical	Q8EFW1|Q8EFW1_SHEON		AGFLYEK	1287	46.29	1			797.8	769.4		1	[746.01 ... 851.04]		0.5		586.86	530.1		0.735598	[545.14 ... 629.77]		3.07396e-08	0.74
Peptidyl-prolyl	Q8EG23|Q8EG23_SHEON	136.97										1								0.98
Peptidyl-prolyl	Q8EG23|Q8EG23_SHEON		YVDEGFFDGTIFHR	3379	45.78	3.42			27.63	26.67		1	[21.31 ... 34.12]		0.5		33.04	29.69		1.1958	[26.06 ... 40.22]		0.12946	0.98
Peptidyl-prolyl	Q8EG23|Q8EG23_SHEON		YVDEGFFDGTIFHR	3380	50.35	5.33			32.87	31.73		1	[25.91 ... 40.03]		0.5		34.38	30.96		1.04594	[27.24 ... 41.72]		0.371818	0.98
Peptidyl-prolyl	Q8EG23|Q8EG23_SHEON		YVDEGFFDGTIFHR	3381	40.84	3.46			71.84	69.22		1	[60.92 ... 83.08]		0.5		66.07	59.02		0.919683	[55.67 ... 76.76]		0.21799	0.98
Serine	Q8EBN8|GLYA_SHEON	128.28										1								0.86
Serine	Q8EBN8|GLYA_SHEON		AVAFK	85	27.16	1			70.77	68.16		1	[59.94 ... 81.9]		0.5		55.25	49.25		0.780698	[45.88 ... 64.88]		0.0227068	0.78
Serine	Q8EBN8|GLYA_SHEON		SPFVTSGVR	1200	32.53	1			42.31	40.75		1	[34.28 ... 50.57]		0.5		32.96	29.36		0.779012	[25.98 ... 40.12]		0.0488712	0.89
Serine	Q8EBN8|GLYA_SHEON		SPFVTSGVR	1201	30.52	1			68.43	65.93		1	[57.81 ... 79.34]		0.5		62.98	56.32		0.920357	[52.87 ... 73.37]		0.224168	0.89
Serine	Q8EBN8|GLYA_SHEON		GGIILSAADDEELYKK	3704	38.07	2.48			45.8	44.17		1	[37.39 ... 54.44]		0.5		60.28	53.81		1.31616	[50.42 ... 70.41]		0.0198161	1.32
Polysulfide	Q8EA49|Q8EA49_SHEON	127.58										1								1.08
Polysulfide	Q8EA49|Q8EA49_SHEON		LLMPFR	487	21.31	1	Oxidation (M)		1068.02	1032		1	[1004.11 ... 1133.74]		0.5		1154.37	1047		1.08085	[1086.72 ... 1223.94]		0.0411786	1.08
Polysulfide	Q8EA49|Q8EA49_SHEON		LLMPFR	488	21.5	1	Oxidation (M)		376.41	363.7		1	[345.58 ... 408.13]		0.5		390.33	353.7		1.03698	[358.74 ... 422.83]		0.25749	1.08
Polysulfide	Q8EA49|Q8EA49_SHEON		LLMPFR	490	21.26	1	Oxidation (M)		799.45	770.6		1	[747.59 ... 852.78]		0.5		875.79	782.4		1.09549	[820.44 ... 932.71]		0.0307563	1.08
Polysulfide	Q8EA49|Q8EA49_SHEON		LLMPFR	492	21.21	1	Oxidation (M)		268.68	259.3		1	[243.99 ... 294.08]		0.5		238.27	215.1		0.886817	[215.42 ... 261.77]		0.0448388	1.08
Polysulfide	Q8EA49|Q8EA49_SHEON		LLMPFR	493	21.12	1	Oxidation (M)		1531.83	1481		1	[1448.32 ... 1617.7]		0.5		1707.21	1552		1.11449	[1616.57 ... 1800.43]		0.0052252	1.08
Polysulfide	Q8EA49|Q8EA49_SHEON		LLMPFR	494	21.18	1	Oxidation (M)		1186.02	1146		1	[1117.0 ... 1256.99]		0.5		1257.39	1141		1.06018	[1185.33 ... 1331.49]		0.0847999	1.08
TonB-dependent	Q8EEF5|Q8EEF5_SHEON	126.75										1								0.9
TonB-dependent	Q8EEF5|Q8EEF5_SHEON		VEILK	353	24.5	1			136.59	131.6		1	[120.5 ... 153.14]		0.5		123.43	110.3		0.903653	[108.31 ... 138.98]		0.121978	0.9
TonB-dependent	Q8EEF5|Q8EEF5_SHEON		LTGEFALR	981	33.92	1			93.25	89.85		1	[80.49 ... 106.37]		0.5		88.97	79.33		0.954102	[76.56 ... 101.72]		0.306149	0.91
TonB-dependent	Q8EEF5|Q8EEF5_SHEON		LTGEFALR	982	26.06	1			108.37	104.6		1	[94.4 ... 122.74]		0.5		87.75	79.52		0.809726	[75.45 ... 100.4]		0.0206696	0.91
TonB-dependent	Q8EEF5|Q8EEF5_SHEON		LTGEFALR	983	42.27	1			95.84	92.58		1	[82.87 ... 109.18]		0.5		91.05	82.67		0.950021	[78.47 ... 103.98]		0.289606	0.91
Phosphoglycerate	Q8EIB1|PGK_SHEON	124.4										1								1.04
Phosphoglycerate	Q8EIB1|PGK_SHEON		IAHAIADSK	1625	34.52	1.73			104.07	100.3		1	[90.44 ... 118.08]		0.5		108.94	97.18		1.0468	[94.93 ... 123.35]		0.300105	1.04
Phosphoglycerate	Q8EIB1|PGK_SHEON		IAHAIADSK	1626	34.52	1.73			104.07	100.3		1	[90.44 ... 118.08]		0.5		108.94	97.18		1.0468	[94.93 ... 123.35]		0.300105	1.04
Phosphoglycerate	Q8EIB1|PGK_SHEON		IAHAIADSK	1629	55.36	1.87			129.69	125.2		1	[114.11 ... 145.72]		0.5		215.95	192.9		1.66512	[194.5 ... 238.01]		1.31542e-08	1.04
Flavodoxin	Q8EEP7|Q8EEP7_SHEON	117.34										1								0.94
Flavodoxin	Q8EEP7|Q8EEP7_SHEON		GGIIIGHWPTASYNFEASK	3820	46.93	3.63			19.01	18.29		1	[13.88 ... 24.29]		0.5		5.85	5.18	<	0.789058	[3.1 ... 8.66]	<	0.12505
Flavodoxin	Q8EEP7|Q8EEP7_SHEON		GGIIIGHWPTASYNFEASK	3821	34.26	3.58			7.64	7.36		0	[4.48 ... 10.86]		0.5		8.17	7.29	><	1	[4.9 ... 11.52]	><	0.5
Flavodoxin	Q8EEP7|Q8EEP7_SHEON		GGIIIGHWPTASYNFEASK	3822	36.15	4.4			34.6	33.34		1	[27.44 ... 41.97]		0.5		32.46	28.97		0.93815	[25.54 ... 39.56]		0.323716	0.94
Sensor	Q8EC38|Q8EC38_SHEON	112.14										1								1.08
Sensor	Q8EC38|Q8EC38_SHEON		IPNTYK	895	20.68	1			117.4	113.3		1	[102.73 ... 132.48]		0.5		183.4	163.8		1.56218	[164.06 ... 203.29]		1.39472e-06	1.08
Sensor	Q8EC38|Q8EC38_SHEON		IPNTYK	896	22.09	1			327.24	315.8		1	[299.14 ... 356.14]		0.5		346.55	311.5		1.05901	[317.37 ... 376.57]		0.170838	1.08
Sensor	Q8EC38|Q8EC38_SHEON		IPNTYK	897	21.67	1			276.51	267.1		1	[251.35 ... 302.38]		0.5		330.62	298.6		1.19569	[302.33 ... 359.72]		0.00505139	1.08
Sensor	Q8EC38|Q8EC38_SHEON		IPNTYK	898	24.04	1			210.12	202.5		1	[189.04 ... 231.8]		0.5		214.25	191.1		1.01966	[192.91 ... 236.2]		0.382287	1.08
Sensor	Q8EC38|Q8EC38_SHEON		IPNTYK	899	23.66	1			152.12	146.9		1	[134.91 ... 169.81]		0.5		156.76	141.8		1.0305	[139.23 ... 174.78]		0.343076	1.08
-	Q8EEW4|Q8EEW4_SHEON	111.51										1								0.82
-	Q8EEW4|Q8EEW4_SHEON		VSLDK	174	28.51	1			226.2	218.1		1	[204.1 ... 248.93]		0.5		271.99	243.1		1.20243	[247.1 ... 297.58]		0.00650109	0.82
-	Q8EEW4|Q8EEW4_SHEON		VSLDK	175	28.48	1			535.42	515.7		1	[496.26 ... 575.69]		0.5		425.5	379.1		0.794703	[392.02 ... 459.93]		9.90097e-05	0.82
-	Q8EEW4|Q8EEW4_SHEON		VSLDK	176	28.93	1			252.14	243.4		1	[228.45 ... 276.51]		0.5		190.97	173.5		0.757397	[171.13 ... 211.37]		0.000257433	0.82
-	Q8EEW4|Q8EEW4_SHEON		VSLDK	177	25.59	1			541.92	522.9		1	[502.43 ... 582.53]		0.5		507.66	457.9		0.93678	[469.9 ... 546.48]		0.111305	0.82
Hypothetical	Q8ED36|Q8ED36_SHEON	111.17										1								0.54
Hypothetical	Q8ED36|Q8ED36_SHEON		VVILPLKPLK	2832	20.89	1			135.23	130.4		1	[119.23 ... 151.68]		0.5		98.66	88.9		0.729572	[85.46 ... 112.23]		0.000897983	0.54
Hypothetical	Q8ED36|Q8ED36_SHEON		VVILPLKPLK	2834	27.07	1			530.12	510.8		1	[491.23 ... 570.12]		0.5		273.91	246.8		0.516694	[248.9 ... 299.62]		2.38439e-21	0.54
Hypothetical	Q8ED36|Q8ED36_SHEON		VVILPLKPLK	2835	31.9	1			503.13	484.7		1	[465.6 ... 541.72]		0.5		269.94	243		0.536521	[245.17 ... 295.41]		6.66107e-19	0.54
Hypothetical	Q8ED36|Q8ED36_SHEON		VVILPLKPLK	2836	31.31	1			300.94	290.2		1	[274.35 ... 328.28]		0.5		172.55	156.5		0.57337	[153.94 ... 191.69]		8.46883e-12	0.54
Hypothetical	Q8EJB3|Q8EJB3_SHEON	111.12										1								2.23
Hypothetical	Q8EJB3|Q8EJB3_SHEON		MLSDWLK	1496	31.82	1			94.43	91.43		1	[81.58 ... 107.65]		0.5		177.49	160.3		1.87959	[158.55 ... 196.97]		2.94385e-10	2.23
Hypothetical	Q8EJB3|Q8EJB3_SHEON		MLSDWLK	1499	42.98	1			218.61	211.9		1	[196.99 ... 240.84]		0.5		504.76	455		2.30895	[467.15 ... 543.44]		5.30633e-30	2.23
Hypothetical	Q8EJB3|Q8EJB3_SHEON		MLSDWLK	1548	36.32	1.06	Oxidation (M)		56.82	54.98		1	[47.29 ... 66.6]		0.5		103.51	93.15		1.82172	[89.92 ... 117.48]		6.24218e-07	2.23
Ribosomal	Q8EEI0|Q8EEI0_SHEON	111.12										1								1.21
Ribosomal	Q8EEI0|Q8EEI0_SHEON		ISLGVK	376	27.88	1			269.15	260.1		1	[244.43 ... 294.58]		0.5		324.05	292.7		1.20398	[296.13 ... 352.76]		0.00411632	1.2
Ribosomal	Q8EEI0|Q8EEI0_SHEON		KGTIVHGTVSAVDAK	3460	25.04	3.26			48.71	46.9		1	[40.0 ... 57.67]		0.5		32.18	28.73		0.660645	[25.3 ... 39.25]		0.0037577	0.66
Ribosomal	Q8EEI0|Q8EEI0_SHEON		KGDEIHAVVLSVDPER	3637	31.15	10.47			52.38	50.56		1	[43.3 ... 61.72]		0.5		84.62	75.58		1.6155	[72.58 ... 96.99]		9.36259e-05	1.56
Ribosomal	Q8EEI0|Q8EEI0_SHEON		KGDEIHAVVLSVDPER	3638	27.05	8.69			34.22	33.04		1	[27.1 ... 41.54]		0.5		32.4	29.28		0.946815	[25.5 ... 39.5]		0.347075	1.56
50S	Q8EK67|RL4_SHEON	110.98										1								1.22
50S	Q8EK67|RL4_SHEON		SILSELVR	1060	39.16	1			68.84	66.5		1	[58.18 ... 79.79]		0.5		77.47	70.09		1.12536	[66.05 ... 89.22]		0.138246	1.22
50S	Q8EK67|RL4_SHEON		SILSELVR	1061	30.21	1			132.31	127.6		1	[116.53 ... 148.53]		0.5		171.73	153.3		1.29794	[153.18 ... 190.81]		0.00196549	1.22
50S	Q8EK67|RL4_SHEON		SILSELVR	1062	41.61	1			66.65	64.23		1	[56.2 ... 77.4]		0.5		64.99	57.96		0.975094	[54.69 ... 75.58]		0.402008	1.22
30S	Q8EK72|RS7_SHEON	106.22										1								0.83
30S	Q8EK72|RS7_SHEON		FHSELLAK	1699	53.25	1			276.64	266.8		1	[251.47 ... 302.52]		0.5		230.76	208		0.834153	[208.37 ... 253.77]		0.00690961	0.83
30S	Q8EK72|RS7_SHEON		FHSELLAK	1700	52.97	1			506.64	488.7		1	[468.93 ... 545.41]		0.5		418.81	377.3		0.826642	[385.68 ... 452.87]		0.000978249	0.83
Aspartate	Q8ECR3|Q8ECR3_SHEON	105.7										1								1
Aspartate	Q8ECR3|Q8ECR3_SHEON		NFPVANLYPLASSR	3145	64.65	1.74			35.89	34.59		1	[28.57 ... 43.41]		0.5		37.03	33.06		1.03176	[29.58 ... 44.68]		0.405237	1
Aspartate	Q8ECR3|Q8ECR3_SHEON		NFPVANLYPLASSR	3146	41.05	1.73			38	36.62		1	[30.44 ... 45.77]		0.5		37.27	33.24		0.980789	[29.8 ... 44.96]		0.439221	1
Periplasmic	Q8EIJ1|NAPA_SHEON	104.23										1								2.02
Periplasmic	Q8EIJ1|NAPA_SHEON		GIFEEYAAFGR	2443	33.69	1.06			31.31	30.25		1	[24.53 ... 38.27]		0.5		64.09	57.48		2.04695	[53.88 ... 74.59]		1.92404e-06	2.02
Periplasmic	Q8EIJ1|NAPA_SHEON		GIFEEYAAFGR	2444	24.97	1.29			1	0		0	[-1.0 ... 2.14]		0.5		11.6	10.39	><	1	[7.67 ... 15.64]	><	0.5
Periplasmic	Q8EIJ1|NAPA_SHEON		GVVFMPFFDAR	2560	45.57	6.27			7.61	7.37		0	[4.46 ... 10.82]		0.5		1	0	><	1	[-1.0 ... 2.14]	><	0.5
Iron(III)	Q8EIU0|Q8EIU0_SHEON	103.7										1								1.46
Iron(III)	Q8EIU0|Q8EIU0_SHEON		ADQLPIFK	1658	45.35	1.49			120.42	116.2		1	[105.52 ... 135.74]		0.5		182.18	162.7		1.51287	[162.92 ... 201.99]		5.76596e-06	1.51
Iron(III)	Q8EIU0|Q8EIU0_SHEON		LSPADLVLTSDFSR	3101	58.35	1.61			60.9	58.72		1	[50.98 ... 71.09]		0.5		74.45	66.51		1.2225	[63.3 ... 85.92]		0.044125	1.22
-	Q8EAD8|Q8EAD8_SHEON	102.59										1								1.12
-	Q8EAD8|Q8EAD8_SHEON		MIADK	313	23.5	1	Oxidation (M)		667.07	643.7		1	[621.45 ... 714.0]		0.5		669.86	602.5		1.00418	[624.1 ... 716.92]		0.461369	1.12
-	Q8EAD8|Q8EAD8_SHEON		MIADK	314	25.64	1	Oxidation (M)		1758.24	1698		1	[1665.54 ... 1853.56]		0.5		1981.6	1789		1.12704	[1880.02 ... 2086.06]		0.00192658	1.12
-	Q8EAD8|Q8EAD8_SHEON		MIADK	315	28.12	1	Oxidation (M)		170.14	164.4		1	[151.69 ... 189.11]		0.5		202.19	182.6		1.18837	[181.62 ... 223.35]		0.0167012	1.12
-	Q8EAD8|Q8EAD8_SHEON		MIADK	322	25.33	1	Oxidation (M)		140.08	135.5		1	[123.73 ... 156.88]		0.5		196.08	177.3		1.39977	[175.91 ... 216.83]		8.35908e-05	1.12
Hypothetical	Q8ED09|Q8ED09_SHEON	102.54										1								0.59
Hypothetical	Q8ED09|Q8ED09_SHEON		LLAIALK	920	51.18	1			273.47	263.5		1	[248.49 ... 299.15]		0.5		147.61	133.2		0.539767	[130.72 ... 164.97]		6.14707e-13	0.59
Hypothetical	Q8ED09|Q8ED09_SHEON		LLAIALK	921	51.36	1.09			309.84	298.3		1	[282.74 ... 337.72]		0.5		193.43	172.1		0.62429	[173.43 ... 214.0]		1.86847e-09	0.59
DNA	Q8EEH1|Q8EEH1_SHEON	101.34										1								1.07
DNA	Q8EEH1|Q8EEH1_SHEON		LFNLK	436	23.36	1			809.81	780.6		1	[757.48 ... 863.63]		0.5		892.54	797.8		1.10216	[836.43 ... 950.24]		0.0233034	1.07
DNA	Q8EEH1|Q8EEH1_SHEON		LFNLK	439	30.68	1			806.77	778.7		1	[754.57 ... 860.44]		0.5		863.75	778.1		1.07063	[808.95 ... 920.11]		0.0751367	1.07
DNA	Q8EEH1|Q8EEH1_SHEON		LFNLK	441	26.68	1			814.05	785.1		1	[761.52 ... 868.07]		0.5		758.98	682.2		0.932351	[709.01 ... 810.38]		0.0735451	1.07
DNA	Q8EEH1|Q8EEH1_SHEON		IVIEIK	758	20.62	1.12			175.25	168.9		1	[156.46 ... 194.58]		0.5		181.21	162		1.03401	[162.02 ... 200.95]		0.31932	1.03
Hypothetical	Q8EC69|Q8EC69_SHEON	100.03										1								0.92
Hypothetical	Q8EC69|Q8EC69_SHEON		IWLGEKPAQASLK	3401	41.08	1			325.76	314.5		1	[297.74 ... 354.57]		0.5		293.77	265.8		0.901799	[267.6 ... 320.69]		0.0572425	0.92
Hypothetical	Q8EC69|Q8EC69_SHEON		IWLGEKPAQASLK	3402	37.09	1			226.79	218.9		1	[204.65 ... 249.55]		0.5		213.34	192.8		0.940694	[192.05 ... 235.23]		0.189327	0.92
Hypothetical	Q8EC69|Q8EC69_SHEON		IWLGEKPAQASLK	3403	21.86	1			202.33	195.3		1	[181.75 ... 223.5]		0.5		254.08	227.9		1.25577	[230.26 ... 278.57]		0.00172386	0.92
DNA-directed	Q8EK73|RPOC_SHEON	96.08										1								0.57
DNA-directed	Q8EK73|RPOC_SHEON		LLDLAAPDIIVR	2630	46	2.57			30.24	29.11		1	[23.6 ... 37.07]		0.5		17.4	15.47		0.575397	[12.5 ... 22.42]		0.00268839	0.58
DNA-directed	Q8EK73|RPOC_SHEON		EGLNVLQYFISTHGAR	3505	50.08	15.45			7.65	7.38		0	[4.49 ... 10.88]		0.5		11.53	10.3	><	1	[7.61 ... 15.55]	><	0.5
Isocitrate	Q8EDW2|Q8EDW2_SHEON	94.69										1								1.04
Isocitrate	Q8EDW2|Q8EDW2_SHEON		ALVSFFER	1267	28.39	1			403.41	388.8		1	[371.11 ... 436.63]		0.5		420.33	375.8		1.04194	[387.12 ... 454.48]		0.228021	1.05
Isocitrate	Q8EDW2|Q8EDW2_SHEON		ALVSFFER	1268	22.99	1			42.9	41.41		1	[34.8 ... 51.22]		0.5		51.36	46.12		1.1972	[42.38 ... 60.59]		0.0890133	1.05
Isocitrate	Q8EDW2|Q8EDW2_SHEON		VFFKPVFDK	2850	21.17	1.92			26.02	25.14		1	[19.91 ... 32.3]		0.5		20.27	18.6		0.779016	[14.95 ... 25.74]		0.0862454	0.83
Isocitrate	Q8EDW2|Q8EDW2_SHEON		VFFKPVFDK	2851	22.14	1.6			38.23	36.98		1	[30.64 ... 46.02]		0.5		32.7	30.08		0.855349	[25.76 ... 39.84]		0.1443	0.83
Transaldolase	Q8EBH2|TAL_SHEON	92.06										1								1.59
Transaldolase	Q8EBH2|TAL_SHEON		ILDWYK	1326	21.8	1			34.42	33.31		1	[27.27 ... 41.76]		0.5		65.86	59.24		1.91342	[55.48 ... 76.53]		7.66814e-06	1.59
Transaldolase	Q8EBH2|TAL_SHEON		ILDWYK	1327	35.3	1			80.03	77.39		1	[68.39 ... 92.01]		0.5		134.59	121		1.68174	[118.64 ... 150.99]		9.66362e-07	1.59
Transaldolase	Q8EBH2|TAL_SHEON		ILDWYK	1328	34.96	1			99.23	95.92		1	[85.99 ... 112.85]		0.5		126.03	114		1.27008	[110.72 ... 141.78]		0.00822701	1.59
Chaperone	Q8EFF7|HTPG_SHEON	88.13										1								0.75
Chaperone	Q8EFF7|HTPG_SHEON		APWDLWNR	1575	24.68	1.07			29.41	28.35		1	[22.87 ... 36.13]		0.5		33.31	29.72		1.13261	[26.29 ... 40.52]		0.20516	1.13
Chaperone	Q8EFF7|HTPG_SHEON		IYYIVADSHEAAANSPHLELLR	4151	63.45	1.37			133.36	128.8		1	[117.5 ... 149.66]		0.5		97.97	89.76		0.734628	[84.83 ... 111.48]		0.00115363	0.73
Chaperone	Q8EHT7|DNAK_SHEON	86.19										1								0.92
Chaperone	Q8EHT7|DNAK_SHEON		KQNITIK	1886	21.48	1.02			40.41	38.97		1	[32.58 ... 48.45]		0.5		52.86	47.22		1.30809	[43.73 ... 62.25]		0.0274179	1.31
Chaperone	Q8EHT7|DNAK_SHEON		AQTQGGAQEGAAK	2727	64.71	1			57.16	55.06		1	[47.6 ... 66.98]		0.5		48.03	42.8		0.840273	[39.39 ... 56.91]		0.0864126	0.84
-	Q8EKA5|Q8EKA5_SHEON	78.58										1								0.98
-	Q8EKA5|Q8EKA5_SHEON		LTLLK	278	26.05	1			633.06	611		1	[589.07 ... 678.29]		0.5		635.12	573.2		1.00325	[591.03 ... 680.45]		0.470173	0.9
-	Q8EKA5|Q8EKA5_SHEON		LTLLK	280	26.81	1			86.11	83.11		1	[73.94 ... 98.61]		0.5		63.86	57.99		0.74161	[53.67 ... 74.34]		0.00573314	0.9
-	Q8EKA5|Q8EKA5_SHEON		LTLLK	282	25.72	1			278.51	268.3		1	[253.23 ... 304.5]		0.5		241.4	215.5		0.866755	[218.36 ... 265.09]		0.0226535	0.9
-	Q8EC11|Q8EC11_SHEON	78.58										1								0.98
-	Q8EC11|Q8EC11_SHEON		LTLLK	278	26.05	1			633.06	611		1	[589.07 ... 678.29]		0.5		635.12	573.2		1.00325	[591.03 ... 680.45]		0.470173	0.9
-	Q8EC11|Q8EC11_SHEON		LTLLK	280	26.81	1			86.11	83.11		1	[73.94 ... 98.61]		0.5		63.86	57.99		0.74161	[53.67 ... 74.34]		0.00573314	0.9
-	Q8EC11|Q8EC11_SHEON		LTLLK	282	25.72	1			278.51	268.3		1	[253.23 ... 304.5]		0.5		241.4	215.5		0.866755	[218.36 ... 265.09]		0.0226535	0.9
Hypothetical	Q8EG97|Q8EG97_SHEON	78.46										1								0.72
Hypothetical	Q8EG97|Q8EG97_SHEON		MDEIELK	1504	27.54	1	Oxidation (M)		306.09	295.2		1	[279.21 ... 333.75]		0.5		202.37	183		0.661145	[181.78 ... 223.53]		7.75422e-08	0.72
Hypothetical	Q8EG97|Q8EG97_SHEON		MDEIELK	1505	26.25	1	Oxidation (M)		660.02	636.9		1	[614.73 ... 706.59]		0.5		622.56	561.9		0.943244	[579.09 ... 667.27]		0.121877	0.72
Hypothetical	Q8EG97|Q8EG97_SHEON		MDEIELK	1506	24.67	1	Oxidation (M)		671.23	646.4		1	[625.4 ... 718.36]		0.5		491.7	438.8		0.732536	[454.76 ... 529.69]		9.12051e-08	0.72
Elongation	Q8EEP9|EFP_SHEON	77.14										1								0.85
Elongation	Q8EEP9|EFP_SHEON		AISVEMPTTIVR	2633	21.54	6.5			93.48	90.28		1	[80.71 ... 106.62]		0.5		81.55	74.01		0.872379	[69.77 ... 93.66]		0.0926554	0.87
Elongation	Q8EEP9|EFP_SHEON		TAHEVRPGNVIMFEGSPWVVQK	4193	28.82	3.14	Oxidation (M)		58.51	56.45		1	[48.82 ... 68.46]		0.5		47.65	43.04		0.814391	[39.05 ... 56.49]		0.056461	0.79
Elongation	Q8EEP9|EFP_SHEON		TAHEVRPGNVIMFEGSPWVVQK	4194	26.78	2.12	Oxidation (M)		27.79	26.8		1	[21.45 ... 34.3]		0.5		17.19	15.59		0.618568	[12.33 ... 22.18]		0.00807861	0.79
Acyl	Q8EDH4|ACP_SHEON	74.81										1								1.1
Acyl	Q8EDH4|ACP_SHEON		IIVEQLGVK	1910	46.46	1.78			56.48	54.49		1	[46.99 ... 66.24]		0.5		60.16	53.96		1.06516	[50.32 ... 70.28]		0.286932	1.07
Acyl	Q8EDH4|ACP_SHEON		KIIVEQLGVK	2862	28.35	2.07			25.57	24.66		1	[19.52 ... 31.79]		0.5		32.34	28.9		1.26476	[25.44 ... 39.43]		0.0786966	1.26
Glycine	Q8EIQ6|GCSP_SHEON	73.54										1								1.4
Glycine	Q8EIQ6|GCSP_SHEON		QTLTQLEQHDLFLR	3417	73.54	2.66			54.39	52.71		1	[45.11 ... 63.94]		0.5		76.3	69.63		1.40283	[64.98 ... 87.93]		0.00364145	1.4
Dihydroorotate	Q8EDZ8|PYRD_SHEON	73.05										1								0.92
Dihydroorotate	Q8EDZ8|PYRD_SHEON		GVDNLVK	928	38.31	1			243.24	234.8		1	[220.09 ... 267.05]		0.5		244.5	220.4		1.00518	[221.27 ... 268.39]		0.465556	0.92
Dihydroorotate	Q8EDZ8|PYRD_SHEON		GVDNLVK	931	34.74	1			909.61	877.6		1	[852.73 ... 968.11]		0.5		827.97	746.7		0.910247	[774.8 ... 882.64]		0.0261637	0.92
Expressed	Q8E833|Q8E833_SHEON	70.89										1								0.17
Expressed	Q8E833|Q8E833_SHEON		LGVFGK	382	27.41	1			270.49	260.5		1	[245.69 ... 295.99]		0.5		26.96	25.85		0.099671	[20.73 ... 33.37]		2.78401e-152	0.1
Expressed	Q8E833|Q8E833_SHEON		LIYTVK	905	43.48	1			748.45	720.4		1	[698.97 ... 799.34]		0.5		124.08	112.6		0.165783	[108.91 ... 139.68]		3.17864e-228	0.17
Expressed	Q8CMJ0|Q8CMJ0_SHEON	70.89										1								0.17
Expressed	Q8CMJ0|Q8CMJ0_SHEON		LGVFGK	382	27.41	1			270.49	260.5		1	[245.69 ... 295.99]		0.5		26.96	25.85		0.099671	[20.73 ... 33.37]		2.78401e-152	0.1
Expressed	Q8CMJ0|Q8CMJ0_SHEON		LIYTVK	905	43.48	1			748.45	720.4		1	[698.97 ... 799.34]		0.5		124.08	112.6		0.165783	[108.91 ... 139.68]		3.17864e-228	0.17
Hypothetical	Q8EAF5|Q8EAF5_SHEON	69.61										1								0.8
Hypothetical	Q8EAF5|Q8EAF5_SHEON		LKDDSWK	2033	31.72	1			53.43	51.36		1	[44.25 ... 62.88]		0.5		1	0	<	0.280741	[-1.0 ... 2.14]	<	0.5
Hypothetical	Q8EAF5|Q8EAF5_SHEON		ALIDADADHLK	2641	37.89	1.33			200.07	192.7		1	[179.63 ... 221.08]		0.5		159.49	142.1		0.797171	[141.77 ... 177.71]		0.00357831	0.8
-	Q8EAG6|Q8EAG6_SHEON	68.08										1								1.02
-	Q8EAG6|Q8EAG6_SHEON		AEVLK	163	24.73	1			798.87	771.4		1	[747.04 ... 852.17]		0.5		857.18	774.5		1.07299	[802.67 ... 913.23]		0.0698393	1.02
-	Q8EAG6|Q8EAG6_SHEON		AEVLK	164	20.87	1			1088.69	1051		1	[1023.88 ... 1155.34]		0.5		1044.64	945.2		0.959539	[981.75 ... 1109.3]		0.165751	1.02
-	Q8EAG6|Q8EAG6_SHEON		AEVLK	165	22.48	1			883.51	853		1	[827.8 ... 940.79]		0.5		917.75	829		1.03875	[860.5 ... 976.62]		0.194002	1.02
50S	Q8EER6|RL20_SHEON	66.43										1								0.58
50S	Q8EER6|RL20_SHEON		ILADIAVFDK	2403	66.43	1.76			46.52	44.86		1	[38.04 ... 55.24]		0.5		27.03	24.54		0.58104	[20.79 ... 33.44]		0.000543457	0.58
Alcohol	Q8EGV1|Q8EGV1_SHEON	65.02										1								0.71
Alcohol	Q8EGV1|Q8EGV1_SHEON		LKDIAK	1313	20.18	1			84.49	81.64		1	[72.46 ... 96.86]		0.5		79.12	71.94		0.936442	[67.55 ... 91.01]		0.253302	0.94
Alcohol	Q8EGV1|Q8EGV1_SHEON		FFIPSVNVLGK	2739	44.84	1.22			125.08	120.5		1	[109.84 ... 140.76]		0.5		83.23	74.46		0.665414	[71.31 ... 95.49]		7.99838e-05	0.67
DNA-directed	Q8EK74|RPOB_SHEON	64.77										1								0.89
DNA-directed	Q8EK74|RPOB_SHEON		KLPATIILR	2018	26.57	1			86.25	83.09		1	[74.07 ... 98.77]		0.5		76.7	68.37		0.889275	[65.34 ... 88.37]		0.130275	0.89
DNA-directed	Q8EK74|RPOB_SHEON		KDVLVQVIDDEAK	3436	38.2	1.88			50.44	48.59		1	[41.55 ... 59.58]		0.5		43.86	39.15		0.869548	[35.66 ... 52.29]		0.141595	0.87
Pyruvate	Q8EJN9|Q8EJN9_SHEON	64.74										1								0.7
Pyruvate	Q8EJN9|Q8EJN9_SHEON		FIVIAALK	1427	35.1	1			157.91	152.3		1	[140.3 ... 176.02]		0.5		108.45	98.04		0.686784	[94.47 ... 122.82]		6.25722e-05	0.69
Pyruvate	Q8EJN9|Q8EJN9_SHEON		TFGMEGLFR	1578	29.64	1			31.49	30.35		1	[24.7 ... 38.48]		0.5		31.1	27.77		0.987615	[24.36 ... 38.04]		0.463377	0.99
Polysaccharide	Q8ECF7|Q8ECF7_SHEON	63.88										1								0.97
Polysaccharide	Q8ECF7|Q8ECF7_SHEON		SNLFEIYR	1510	21.67	1			33.06	31.91		1	[26.08 ... 40.24]		0.5		32.55	29.31		0.984574	[25.62 ... 39.66]		0.45284	0.98
Polysaccharide	Q8ECF7|Q8ECF7_SHEON		ELSNVIELPLWHR	3222	42.21	5.39			8.74	8.43		0	[5.35 ... 12.2]		0.5		14.44	12.9	><	1	[10.02 ... 18.98]	><	0.5
50S	Q8EK53|RL18_SHEON	63.13										1								1
50S	Q8EK53|RL18_SHEON		HIYAQVINPEAQVVAAASTVEK	4152	63.13	4.98			11.89	11.46		0	[7.9 ... 15.97]		0.5		13.97	12.47	><	1	[9.63 ... 18.43]	><	0.5
Antioxidant,	Q8EC04|Q8EC04_SHEON	62.83										1								0.84
Antioxidant,	Q8EC04|Q8EC04_SHEON		FNPINLTDFK	2713	62.83	1.71			40.93	39.43		1	[33.05 ... 49.04]		0.5		34.15	30.58		0.834351	[27.03 ... 41.46]		0.10726	0.83
30S	P59131|RS4_SHEON	61.95										1								0.88
30S	P59131|RS4_SHEON		VVNIPSFK	1530	33.56	1.4			97.45	93.88		1	[84.34 ... 110.92]		0.5		86.95	77.51		0.892252	[74.71 ... 99.53]		0.125825	0.89
30S	P59131|RS4_SHEON		LSEYGLQLR	1668	28.39	1			60.14	57.93		1	[50.29 ... 70.25]		0.5		51.38	45.85		0.85434	[42.39 ... 60.61]		0.101442	0.85
Hypothetical	Q8ED33|Q8ED33_SHEON	61.82										1								1.06
Hypothetical	Q8ED33|Q8ED33_SHEON		ILLSLER	699	23.67	1			78.95	76.22		1	[67.4 ... 90.83]		0.5		83.21	75.11		1.05396	[71.29 ... 95.47]		0.295048	1.05
Hypothetical	Q8ED33|Q8ED33_SHEON		TVRPSDADLPLVIAVESHSADIDK	4202	38.15	7.95			17.24	16.61		1	[12.37 ... 22.24]		0.5		14.98	13.35	<	0.87007	[10.47 ... 19.61]	<	0.243536
Hypothetical	Q8EJQ3|Q8EJQ3_SHEON	58.82										1								0.8
Hypothetical	Q8EJQ3|Q8EJQ3_SHEON		RIPTFIVQQQGK	3151	22.86	2.16			144.89	139.8		1	[128.2 ... 162.05]		0.5		113.39	103.1		0.782594	[99.03 ... 128.16]		0.00501394	0.78
Hypothetical	Q8EJQ3|Q8EJQ3_SHEON		SYQVDTDALAPLKK	3540	35.96	2.26			92.58	89.18		1	[79.88 ... 105.64]		0.5		78.12	69.88		0.843811	[66.64 ... 89.92]		0.0551967	0.84
Polysaccharide	Q8EEB1|Q8EEB1_SHEON	58.17										1								1.06
Polysaccharide	Q8EEB1|Q8EEB1_SHEON		ISEMNAALGLAQLR	3035	58.17	1.54			34.22	32.98		1	[27.1 ... 41.54]		0.5		36.43	32.5		1.06458	[29.05 ... 44.02]		0.323329	1.06
Imidazolonepropionase	Q8EKJ7|Q8EKJ7_SHEON	57.99										1								1.15
Imidazolonepropionase	Q8EKJ7|Q8EKJ7_SHEON		EGVTTVEIK	1827	29.44	1			454.67	438.3		1	[419.65 ... 490.69]		0.5		511.07	456		1.12405	[473.14 ... 550.07]		0.0220121	1.15
Imidazolonepropionase	Q8EKJ7|Q8EKJ7_SHEON		EGVTTVEIK	1828	28.55	1.01			196.08	189.1		1	[175.91 ... 216.83]		0.5		251.55	225		1.28289	[227.89 ... 275.88]		0.000807048	1.15
Polyribonucleotide	Q8EHL1|Q8EHL1_SHEON	57.49										1								1.06
Polyribonucleotide	Q8EHL1|Q8EHL1_SHEON		ALSVLAGVLPR	1725	57.49	1.73			24.38	23.64		1	[18.49 ... 30.43]		0.5		26.1	24.12		1.07055	[19.98 ... 32.39]		0.333189	1.07
Leucyl-tRNA	Q8EHP4|SYL_SHEON	56.37										1								0.74
Leucyl-tRNA	Q8EHP4|SYL_SHEON		LLGFGYDWSR	2239	56.37	1.74			54.01	52.01		1	[44.76 ... 63.51]		0.5		40.14	35.75		0.743196	[32.34 ... 48.15]		0.017619	0.74
TonB-dependent	Q8ED60|Q8ED60_SHEON	53.69										1								0.51
TonB-dependent	Q8ED60|Q8ED60_SHEON		RYDVLGTK	1724	27	1			68.68	66.18		1	[58.04 ... 79.62]		0.5		28.4	25.82		0.413512	[21.98 ... 34.99]		1.34993e-08	0.41
TonB-dependent	Q8ED60|Q8ED60_SHEON		SSSLVIIEHK	2421	26.69	1.2			163.85	157.7		1	[145.83 ... 182.37]		0.5		85.54	76.01		0.522063	[73.42 ... 97.99]		3.6473e-10	0.52
Protease,	Q8EKG3|Q8EKG3_SHEON	51.64										1								0.81
Protease,	Q8EKG3|Q8EKG3_SHEON		ILYWLIK	1714	31.26	1			56.07	54.02		1	[46.62 ... 65.78]		0.5		45.54	40.68		0.812199	[37.16 ... 54.16]		0.0573527	0.81
Protease,	Q8EKG3|Q8EKG3_SHEON		LGANAIWSHR	1840	20.38	5.51			1	0		0	[-1.0 ... 2.14]		0.5		1	0	><	1	[-1.0 ... 2.14]	><	0.5
30S	Q8EHL3|RS15_SHEON	49.53										1								0.81
30S	Q8EHL3|RS15_SHEON		ILAEFGR	523	27.29	1			61.71	59.51		1	[51.72 ... 71.98]		0.5		78.03	69.71		1.26446	[66.56 ... 89.83]		0.0237222	0.81
30S	Q8EHL3|RS15_SHEON		ILAEFGR	524	22.24	1			491.01	473.8		1	[454.11 ... 528.97]		0.5		398.53	360.2		0.811654	[366.49 ... 431.48]		0.000435544	0.81
-	Q8EG16|Q8EG16_SHEON	48.81										1								1.05
-	Q8EG16|Q8EG16_SHEON		IPAFK	228	25.72	1			243.37	234.8		1	[220.21 ... 267.19]		0.5		205.45	185.7		0.844188	[184.67 ... 226.82]		0.0130637	1.05
-	Q8EG16|Q8EG16_SHEON		IPAFK	229	23.09	1			346.62	334.1		1	[317.43 ... 376.64]		0.5		373.27	333		1.07689	[342.61 ... 404.81]		0.110533	1.05
30S	Q8EK64|RS19_SHEON	48.81										1								0.99
30S	Q8EK64|RS19_SHEON		GPFIDLHLLK	2577	22.78	1.7			42.32	40.85		1	[34.29 ... 50.58]		0.5		48.78	43.91		1.15265	[40.07 ... 57.75]		0.141325	0.99
30S	Q8EK64|RS19_SHEON		GPFIDLHLLK	2578	26.03	1.28			53.45	51.49		1	[44.26 ... 62.89]		0.5		47.49	42.33		0.888494	[38.9 ... 56.31]		0.171973	0.99
-	Q8EG10|Q8EG10_SHEON	48.81										1								1.05
-	Q8EG10|Q8EG10_SHEON		IPAFK	228	25.72	1			243.37	234.8		1	[220.21 ... 267.19]		0.5		205.45	185.7		0.844188	[184.67 ... 226.82]		0.0130637	1.05
-	Q8EG10|Q8EG10_SHEON		IPAFK	229	23.09	1			346.62	334.1		1	[317.43 ... 376.64]		0.5		373.27	333		1.07689	[342.61 ... 404.81]		0.110533	1.05
Hypothetical	Q8EHX9|Q8EHX9_SHEON	48.76										1								1
Hypothetical	Q8EHX9|Q8EHX9_SHEON		AVLFDMLK	1681	48.76	1.1			19.34	18.67		1	[14.15 ... 24.66]		0.5		8.07	7.54	<	0.775595	[4.82 ... 11.39]	<	0.109838
Oxygen-independent	Q8E8D5|Q8E8D5_SHEON	48.48										1								1.16
Oxygen-independent	Q8E8D5|Q8E8D5_SHEON		LVEVADRK	1643	20.25	1.6			285.14	274.9		1	[259.47 ... 311.54]		0.5		329.81	294.3		1.15666	[301.56 ... 358.85]		0.0160261	1.16
Oxygen-independent	Q8E8D5|Q8E8D5_SHEON		LSVFNYAHLPAR	2802	28.23	1.81			9.87	9.52		0	[6.26 ... 13.56]		0.5		13.87	12.38	><	1	[9.54 ... 18.31]	><	0.5
Seryl-tRNA	Q8EEQ9|SYS_SHEON	47.15										1								0.82
Seryl-tRNA	Q8EEQ9|SYS_SHEON		GFILDVAHLTQLEEK	3551	47.15	5.04			42.57	41		1	[34.5 ... 50.85]		0.5		34.83	31.15		0.818182	[27.63 ... 42.22]		0.0843698	0.82
30S	Q8EH72|RS16_SHEON	46.8										1								0.77
30S	Q8EH72|RS16_SHEON		VGFFNPLAR	1430	24.73	1			182.87	176.5		1	[163.56 ... 202.72]		0.5		144.14	131		0.78821	[127.5 ... 161.24]		0.00324974	0.77
30S	Q8EH72|RS16_SHEON		VGFFNPLAR	1431	22.07	1			77.37	74.61		1	[65.95 ... 89.1]		0.5		54.36	49.05		0.702598	[45.08 ... 63.9]		0.00258809	0.77
Aspartate	Q8EEM8|Q8EEM8_SHEON	43.57										1								0.94
Aspartate	Q8EEM8|Q8EEM8_SHEON		IAAEFLLR	1115	22.67	1			42.93	41.34		1	[34.83 ... 51.26]		0.5		31.22	27.83		0.72723	[24.45 ... 38.17]		0.0204571	0.94
Aspartate	Q8EEM8|Q8EEM8_SHEON		IAAEFLLR	1116	20.9	1			40.46	39.05		1	[32.63 ... 48.51]		0.5		44.01	39.55		1.08774	[35.79 ... 52.46]		0.259082	0.94
Cytochrome	Q8EC58|Q8EC58_SHEON	42.14										1								1.68
Cytochrome	Q8EC58|Q8EC58_SHEON		AYAMLVK	1147	22.04	1			426.89	412.9		1	[393.33 ... 461.4]		0.5		742.1	667.3		1.73839	[692.91 ... 792.68]		1.53023e-19	1.68
Cytochrome	Q8EC58|Q8EC58_SHEON		AYAMLVK	1148	20.1	1			615.86	595.7		1	[572.71 ... 660.23]		0.5		1008.35	909.6		1.6373	[947.06 ... 1071.37]		4.21901e-19	1.68
Sulfite	Q8EB00|CYSI_SHEON	40.76										1								1.14
Sulfite	Q8EB00|CYSI_SHEON		GLLGQVLTQTR	2077	40.76	1.52			26.25	25.31		1	[20.11 ... 32.56]		0.5		30.34	27.1		1.15581	[23.68 ... 37.18]		0.182775	1.16
Expressed	Q8E881|Q8E881_SHEON	39.59										1								1.1
Expressed	Q8E881|Q8E881_SHEON		GYAINFSSGLPDKEFK	3760	39.59	2.83			39.38	38.05		1	[31.66 ... 47.3]		0.5		43.34	39.24		1.10056	[35.2 ... 51.72]		0.23441	1.1
30S	Q8EK60|RS17_SHEON	38.43										1								0.94
30S	Q8EK60|RS17_SHEON		SWTLVEVVSK	2571	38.43	1.3			78.42	75.56		1	[66.91 ... 90.25]		0.5		73.93	65.92		0.942744	[62.82 ... 85.35]		0.279335	0.94
2-oxoglutarate	Q8EFN9|Q8EFN9_SHEON	37.81										1								0.75
2-oxoglutarate	Q8EFN9|Q8EFN9_SHEON		LGFMSFYVK	2314	37.81	1.03			82.89	79.83		1	[71.0 ... 95.12]		0.5		62.09	55.3		0.749065	[52.06 ... 72.4]		0.00771247	0.75
DnaK	Q8EIG5|Q8EIG5_SHEON	36.79										1								1.78
DnaK	Q8EIG5|Q8EIG5_SHEON		TILEAWR	930	36.79	1			137.54	133.1		1	[121.37 ... 154.16]		0.5		244.51	220.4		1.77774	[221.28 ... 268.41]		5.93292e-11	1.78
Urease	Q8EI59|Q8EI59_SHEON	36.09										1								0.74
Urease	Q8EI59|Q8EI59_SHEON		MAWWLSELNK	2877	36.09	1			25.68	24.73		1	[19.62 ... 31.91]		0.5		18.65	16.61		0.726246	[13.57 ... 23.87]		0.0472915	0.73
Ribosomal	Q8EK56|Q8EK56_SHEON	35.78										1								0.69
Ribosomal	Q8EK56|Q8EK56_SHEON		VIIASPASSDEDRWDAVLK	3837	35.78	1.33			54.44	52.42		1	[45.15 ... 63.99]		0.5		37.36	33.26		0.68626	[29.88 ... 45.05]		0.00496542	0.69
UTP-glucose-1-phosphate	Q8EGD9|Q8EGD9_SHEON	35.58										1								0.83
UTP-glucose-1-phosphate	Q8EGD9|Q8EGD9_SHEON		HSEIGEDFAHYLK	3369	35.58	1.5			26.47	25.5		1	[20.31 ... 32.81]		0.5		22.04	19.64		0.832641	[16.47 ... 27.76]		0.145849	0.83
30S	Q8EGH5|RS2_SHEON	35.54										1								0.83
30S	Q8EGH5|RS2_SHEON		VLFVGTK	992	35.54	1			432.8	416.9		1	[398.93 ... 467.63]		0.5		360	321.4		0.831793	[330.07 ... 390.78]		0.00205763	0.83
3-oxoacyl-(Acyl-carrier-protein)	Q8EDH5|Q8EDH5_SHEON	33.69										1								1.22
3-oxoacyl-(Acyl-carrier-protein)	Q8EDH5|Q8EDH5_SHEON		SVFGDHAYNLLVSSTK	3577	33.69	2.34			32.62	31.45		1	[25.68 ... 39.74]		0.5		39.72	35.45		1.21766	[31.97 ... 47.69]		0.0936654	1.22
Aconitate	Q8EJN1|Q8EJN1_SHEON	32.81										1								0.96
Aconitate	Q8EJN1|Q8EJN1_SHEON		VTLTVFK	1217	32.81	1.02			261.66	252.5		1	[237.39 ... 286.62]		0.5		250.75	225.8		0.958305	[227.14 ... 275.04]		0.253286	0.96
Protein-export	Q8EKP0|SECB_SHEON	32.26										1								0.76
Protein-export	Q8EKP0|SECB_SHEON		EWNPEVK	1517	32.26	1			150.36	145		1	[133.28 ... 167.92]		0.5		114.47	103.1		0.761306	[100.03 ... 129.32]		0.00211181	0.76
-	Q8EE24|Q8EE24_SHEON	32.2										1								0.85
-	Q8EE24|Q8EE24_SHEON		DSLLK	226	32.2	1			291.08	280.4		1	[265.06 ... 317.83]		0.5		248.36	221.8		0.853236	[224.89 ... 272.49]		0.0130285	0.85
Trigger	Q8EG20|TIG_SHEON	31.79										1								1
Trigger	Q8EG20|TIG_SHEON		MIPGFEAGILGHK	3080	31.79	3.07			22.49	21.68		1	[16.86 ... 28.28]		0.5		1	0	<	0.666963	[-1.0 ... 2.14]	<	0.0272087
Serine	Q8EFQ4|Q8EFQ4_SHEON	30.59										1								0.68
Serine	Q8EFQ4|Q8EFQ4_SHEON		DLPTALNILAAR	2459	30.59	2.04			30.85	29.75		1	[24.13 ... 37.75]		0.5		20.72	18.79		0.671637	[15.33 ... 26.25]		0.0155607	0.67
Ribosome	Q8EGH2|RRF_SHEON	30.03										1								1.21
Ribosome	Q8EGH2|RRF_SHEON		IPLPALTEER	1907	30.03	1.58			125.56	121.3		1	[110.28 ... 141.27]		0.5		151.94	137.2		1.2101	[134.75 ... 169.61]		0.017625	1.21
Fructose-bisphosphate	Q8EIB0|Q8EIB0_SHEON	29.68										1								1.51
Fructose-bisphosphate	Q8EIB0|Q8EIB0_SHEON		IKPLSLQAMYK	3181	29.68	1.23			88.51	85.41		1	[76.15 ... 101.23]		0.5		133.92	119.6		1.51305	[118.02 ... 150.27]		4.32779e-05	1.51
Histidyl-tRNA	Q8EC33|SYH_SHEON	28.72										1								0.68
Histidyl-tRNA	Q8EC33|SYH_SHEON		EALIAFLEQHK	2925	28.72	2.12			48.15	46.36		1	[39.49 ... 57.04]		0.5		32.81	29.21		0.681412	[25.86 ... 39.96]		0.00629593	0.68
Orotate	Q8E9L5|PYRE_SHEON	28.52										1								0.85
Orotate	Q8E9L5|PYRE_SHEON		LADLISYLSEKPR	3312	28.52	3.65			40.78	39.28		1	[32.91 ... 48.86]		0.5		34.36	30.65		0.84257	[27.22 ... 41.69]		0.118988	0.84
Methylmalonate-semialdehyde	Q8EGC6|Q8EGC6_SHEON	27.82										1								0.91
Methylmalonate-semialdehyde	Q8EGC6|Q8EGC6_SHEON		GVLQLIHGDK	2289	27.82	2.08			90.44	87.26		1	[77.91 ... 103.32]		0.5		81.99	73.86		0.906568	[70.18 ... 94.14]		0.164483	0.91
GMP	Q8EC52|GUAA_SHEON	27.37										1								0.54
GMP	Q8EC52|GUAA_SHEON		RADAIFIEELHK	3192	27.37	1.93			28.06	27.03		1	[21.69 ... 34.61]		0.5		15.24	13.65		0.543122	[10.69 ... 19.92]		0.00177717	0.54
3,4-dihydroxy-2-butanone	Q8EBP2|Q8EBP2_SHEON	27.28										1								0.87
3,4-dihydroxy-2-butanone	Q8EBP2|Q8EBP2_SHEON		RVGVGSQILASLGVTK	3404	27.28	1.61			25.48	24.59		1	[19.44 ... 31.68]		0.5		22.08	20.09		0.866562	[16.51 ... 27.81]		0.201872	0.87
Lipoprotein,	Q8EAT1|Q8EAT1_SHEON	26.9										1								1.32
Lipoprotein,	Q8EAT1|Q8EAT1_SHEON		LLLDEVFR	1383	26.9	1.04			32.64	31.53		1	[25.71 ... 39.77]		0.5		43.02	38.7		1.31801	[34.91 ... 51.36]		0.0348233	1.32
Inorganic	Q8E9S6|Q8E9S6_SHEON	26.88										1								0.82
Inorganic	Q8E9S6|Q8E9S6_SHEON		VWLDGVLSR	1516	26.88	1.9			41.93	40.42		1	[33.94 ... 50.15]		0.5		34.14	30.67		0.814214	[27.03 ... 41.45]		0.0812908	0.81
Putative	Q8EG14|Y1800_SHEON	26.78										1								1.1
Putative	Q8EG14|Y1800_SHEON		VIELIK	760	26.78	1.02			114.38	110.5		1	[99.94 ... 129.22]		0.5		126.33	114.2		1.10448	[110.99 ... 142.1]		0.132574	1.1
-	Q8EG26|SYQ_SHEON	26.27										1								1.12
-	Q8EG26|SYQ_SHEON		IGITK	65	26.27	1			192.71	186		1	[172.76 ... 213.23]		0.5		216.13	194.6		1.12153	[194.66 ... 238.2]		0.0644838	1.12
-	Q8E947|Q8E947_SHEON	26.27										1								1.12
-	Q8E947|Q8E947_SHEON		LGLTK	65	26.27	1			192.71	186		1	[172.76 ... 213.23]		0.5		216.13	194.6		1.12153	[194.66 ... 238.2]		0.0644838	1.12
-	Q8EKJ6|Q8EKJ6_SHEON	26.11										1								0.8
-	Q8EKJ6|Q8EKJ6_SHEON		FAEIK	362	26.11	1			251.67	242.4		1	[228.0 ... 276.01]		0.5		200.65	179.2		0.797274	[180.17 ... 221.7]		0.0018504	0.8
Aspartyl-tRNA	Q8EEE9|SYD_SHEON	25.81										1								1.24
Aspartyl-tRNA	Q8EEE9|SYD_SHEON		FGFLLEALR	1596	25.81	1			28.45	27.45		1	[22.03 ... 35.05]		0.5		35.34	31.67		1.24218	[28.08 ... 42.79]		0.0857943	1.24
Ornithine	Q8EJZ2|Q8EJZ2_SHEON	25.49										1								1
Ornithine	Q8EJZ2|Q8EJZ2_SHEON		KYEQALLPPFFGTLK	3730	25.49	5.82			11.94	11.51		0	[7.94 ... 16.03]		0.5		15	13.39	>	1	[10.49 ... 19.64]	>	0.499794
Hypothetical	Q8E951|Q8E951_SHEON	24.93										1								0.93
Hypothetical	Q8E951|Q8E951_SHEON		TVELTK	658	24.93	1			168.66	162.5		1	[150.31 ... 187.52]		0.5		156.76	140		0.929444	[139.23 ... 174.79]		0.174487	0.93
Extracellular	Q8EFX1|Q8EFX1_SHEON	23.85										1								0.71
Extracellular	Q8EFX1|Q8EFX1_SHEON		KPPVAQIQR	2042	23.85	1			278.06	268.3		1	[252.81 ... 304.03]		0.5		198.47	180.3		0.713767	[178.14 ... 219.38]		1.07134e-05	0.71
Serine	Q8EKA8|Q8EKA8_SHEON	23.37										1								1.32
Serine	Q8EKA8|Q8EKA8_SHEON		MNNVIK	890	23.37	1	Oxidation (M)		50.71	49.08		1	[41.79 ... 59.87]		0.5		66.85	60.72		1.31828	[56.38 ... 77.61]		0.0157521	1.32
Aminomethyltransferase	Q8EIQ8|GCST_SHEON	22.44										1								1.64
Aminomethyltransferase	Q8EIQ8|GCST_SHEON		EKDLAWIAK	2728	22.44	2.23			34.6	33.4		1	[27.43 ... 41.97]		0.5		56.83	50.76		1.64249	[47.3 ... 66.62]		0.000501699	1.64
Asparaginyl-tRNA	Q8EEZ1|SYN_SHEON	21.82										1								0.7
Asparaginyl-tRNA	Q8EEZ1|SYN_SHEON		IYTFGPTFR	1757	21.82	1			58.3	56.14		1	[48.64 ... 68.24]		0.5		40.79	36.35		0.699657	[32.92 ... 48.88]		0.00564445	0.7
-	Q8CX41|Q8CX41_SHEON	21.44										1								0.95
-	Q8CX41|Q8CX41_SHEON		ILSLK	221	21.44	1			236.67	228.3		1	[213.92 ... 260.07]		0.5		224.6	201.8		0.949001	[202.61 ... 247.23]		0.218999	0.95
-	Q8EF90|Q8EF90_SHEON	21.44										1								0.95
-	Q8EF90|Q8EF90_SHEON		LLSLK	221	21.44	1			236.67	228.3		1	[213.92 ... 260.07]		0.5		224.6	201.8		0.949001	[202.61 ... 247.23]		0.218999	0.95
Peptidase,	Q8EJH4|Q8EJH4_SHEON	21.44										1								0.86
Peptidase,	Q8EJH4|Q8EJH4_SHEON		ADFDAK	555	21.44	1			230.72	222.6		1	[208.34 ... 253.73]		0.5		198.72	179.6		0.861304	[178.38 ... 219.65]		0.0252143	0.86
Citrate	Q8EFP4|Q8EFP4_SHEON	21.21										1								1.18
Citrate	Q8EFP4|Q8EFP4_SHEON		IPEFIAR	707	21.21	1.7			71.5	69.08		1	[60.61 ... 82.7]		0.5		84.37	76.15		1.18	[72.35 ... 96.73]		0.0656679	1.18
Acetyltransferase,	Q8EGN4|Q8EGN4_SHEON	21.1										1								1.62
Acetyltransferase,	Q8EGN4|Q8EGN4_SHEON		ARAVVLAK	1294	21.1	1			3188.86	3083		1	[3041.39 ... 3340.51]		0.5		5152.55	4641		1.6158	[4934.78 ... 5376.48]		4.17246e-37	1.62
Beta-lactamase	Q8EEJ3|Q8EEJ3_SHEON	20.91										1								1.04
Beta-lactamase	Q8EEJ3|Q8EEJ3_SHEON		LTLTDK	656	20.91	1.96			432.95	418		1	[399.07 ... 467.79]		0.5		448.56	404.5		1.03605	[413.85 ... 484.24]		0.253524	1.04
Probable	Q8EI02|OPGD_SHEON	20.73										1								1.01
Probable	Q8EI02|OPGD_SHEON		RPSLWIEPTGNWGK	3477	20.73	3.17			17.81	17.24		1	[12.85 ... 22.9]		0.5		17.75	16.37		0.996631	[12.8 ... 22.83]		0.492719	1
2,3,4,5-tetrahydropyridine-2,6-dicarboxylate	Q8EGH9|DAPD_SHEON	20.28										1								1.14
2,3,4,5-tetrahydropyridine-2,6-dicarboxylate	Q8EGH9|DAPD_SHEON		VGINELLR	1055	20.28	1			30.06	29.01		1	[23.44 ... 36.86]		0.5		35	31.46		1.16434	[27.79 ... 42.41]		0.158039	1.16
Phenylalanyl-tRNA	Q8EF99|SYFB_SHEON	20.02										1								1.6
Phenylalanyl-tRNA	Q8EF99|SYFB_SHEON		VTINVK	565	20.02	1			74.08	71.63		1	[62.96 ... 85.52]		0.5		119.2	107.6		1.60907	[104.4 ... 134.42]		1.19773e-05	1.61

## Sheet: experiment2
ZFile = mascot_daemon_merge.mgf
.dat-File = f077294.dat
nf114: 0.0
nf115: 0.74
nf116: 0.0
nf117: 1.0
peptide score: 20
delta: 0.02
conflevel: 0.95
regulation base: 115.1
reporter threshold: 15.0
p_error significance threshold: 0.005187422697064403
Protein ID	Protein Name	Protein Score	Peptide	Query No	Peptide Score	Ratio(MaxInt/MaxRepInt		115 corr.	115 raw	sign RF	Regulation	Intensity Interval	sign p error	p error		117 corr.	117 raw	sign RF	Regulation	Intensity Interval	sign p error	p error	Regulation accumulated
RTX	Q8E9G6|Q8E9G6_SHEON	3724.49									1								0.99
RTX	Q8E9G6|Q8E9G6_SHEON		LDPLK	233	24.52	1.04		761.03	924.3		1	[710.96 ... 812.52]		0.5		839	764.9		1.10245	[785.33 ... 894.2]		0.0248101	1.1
RTX	Q8E9G6|Q8E9G6_SHEON		SSLQIK	437	31.53	1		2545.52	3106		1	[2422.14 ... 2672.41]		0.5		3480.87	3198		1.36745	[3322.68 ... 3643.54]		2.01505e-15	1.37
RTX	Q8E9G6|Q8E9G6_SHEON		SSLQIK	439	31.99	1		72.53	88.38		1	[61.55 ... 83.83]		0.5		107.86	98.36		1.48711	[93.93 ... 122.19]		0.000236482	1.37
RTX	Q8E9G6|Q8E9G6_SHEON		SSLQIK	440	27.71	1.27		49.44	60.28		1	[40.65 ... 58.47]		0.5		71.28	65.62		1.44175	[60.41 ... 82.47]		0.00260651	1.37
RTX	Q8E9G6|Q8E9G6_SHEON		SSLQIK	441	25.52	1		243.45	296.5		1	[220.28 ... 267.27]		0.5		335.78	308.6		1.37926	[307.2 ... 365.17]		7.20354e-06	1.37
RTX	Q8E9G6|Q8E9G6_SHEON		YADADK	459	25.54	1		1309.73	1599		1	[1235.46 ... 1386.11]		0.5		1856.03	1708		1.41711	[1759.43 ... 1955.37]		1.89934e-14	1.42
RTX	Q8E9G6|Q8E9G6_SHEON		AVQDQK	475	25.42	1		2174.4	2642		1	[2065.28 ... 2286.62]		0.5		2156.25	1984		0.991653	[2047.83 ... 2267.74]		0.398137	0.99
RTX	Q8E9G6|Q8E9G6_SHEON		TEYIAK	560	26.85	1		605.27	737		1	[562.64 ... 649.11]		0.5		602.01	554.5		0.994614	[559.54 ... 645.69]		0.451784	0.99
RTX	Q8E9G6|Q8E9G6_SHEON		VVDNMGYR	728	26.1	1		29.03	35.23		1	[22.53 ... 35.7]		0.5		22.48	20.49		0.774371	[16.85 ... 28.27]		0.072968	0.96
RTX	Q8E9G6|Q8E9G6_SHEON		VVDNMGYR	729	31.99	1		139.51	169.1		1	[123.21 ... 156.28]		0.5		117.18	106.8		0.83994	[102.53 ... 132.25]		0.0293178	0.96
RTX	Q8E9G6|Q8E9G6_SHEON		VVDNMGYR	730	35.49	1.03		401.36	488.9		1	[369.16 ... 434.46]		0.5		392.07	361.1		0.976854	[360.38 ... 424.66]		0.330966	0.96
RTX	Q8E9G6|Q8E9G6_SHEON		TIAEDALAK	961	51.4	1		1313.65	1600		1	[1239.21 ... 1390.2]		0.5		1309.05	1207		0.996498	[1234.81 ... 1385.4]		0.460828	1
RTX	Q8E9G6|Q8E9G6_SHEON		TIAEDALAK	962	52.18	1.01		476.99	581		1	[440.81 ... 514.19]		0.5		491.75	452.8		1.03094	[454.81 ... 529.74]		0.276249	1
RTX	Q8E9G6|Q8E9G6_SHEON		LSNISSSLK	994	57.26	1.28		70.59	85.94		1	[59.78 ... 81.7]		0.5		107.7	98.21		1.52571	[93.78 ... 122.01]		0.00011546	1.98
RTX	Q8E9G6|Q8E9G6_SHEON		LSNISSSLK	995	62.03	1		672.23	821.2		1	[626.35 ... 719.4]		0.5		1337.86	1227		1.99018	[1262.41 ... 1415.46]		2.06044e-39	1.98
RTX	Q8E9G6|Q8E9G6_SHEON		FSGSWDGVK	1048	48.57	1.15		884.99	1077		1	[829.22 ... 942.34]		0.5		825.45	759.9		0.932722	[772.4 ... 880.01]		0.0702448	0.94
RTX	Q8E9G6|Q8E9G6_SHEON		FSGSWDGVK	1049	46.53	1.31		278.17	338.3		1	[252.91 ... 304.14]		0.5		340.58	312.7		1.22436	[311.73 ... 370.25]		0.0018811	0.94
RTX	Q8E9G6|Q8E9G6_SHEON		FSGSWDGVK	1050	46.02	2.53		29.52	36.07		1	[22.97 ... 36.26]		0.5		36.2	33.41		1.22629	[28.85 ... 43.76]		0.0951576	0.94
RTX	Q8E9G6|Q8E9G6_SHEON		DALGNLATVGK	1166	64	1.96		203.36	248.4		1	[182.72 ... 224.6]		0.5		327.4	301.7		1.60995	[299.29 ... 356.3]		6.75122e-10	1.61
RTX	Q8E9G6|Q8E9G6_SHEON		GTDHIMDFK	1172	42.07	3.79		79.28	96.47		1	[67.7 ... 91.19]		0.5		100.1	91.97		1.26261	[86.78 ... 113.79]		0.0153761	1.27
RTX	Q8E9G6|Q8E9G6_SHEON		GTDHIMDFK	1173	24.31	3.04		119.23	145.1		1	[104.43 ... 134.46]		0.5		141.78	130.5		1.18913	[125.31 ... 158.71]		0.0293649	1.27
RTX	Q8E9G6|Q8E9G6_SHEON		GTDHIMDFK	1174	28.89	2.51		27.93	34.11		1	[21.58 ... 34.46]		0.5		40.69	37.58		1.45686	[32.83 ... 48.76]		0.0107712	1.27
RTX	Q8E9G6|Q8E9G6_SHEON		GTDHIMDFK	1175	56.08	4.09		239.93	291.8		1	[216.98 ... 263.54]		0.5		310.15	282.8		1.29267	[283.03 ... 338.05]		0.000262857	1.27
RTX	Q8E9G6|Q8E9G6_SHEON		GDSGADTFVWR	1181	62.68	1.66		1655.58	2013		1	[1567.03 ... 1746.65]		0.5		1587.04	1465		0.958601	[1501.27 ... 1675.24]		0.137066	0.96
RTX	Q8E9G6|Q8E9G6_SHEON		ITLPINQSGK	1191	53.87	2.67		47.99	58.21		1	[39.35 ... 56.87]		0.5		57.77	52.67		1.20379	[48.15 ... 67.65]		0.0741528	1.02
RTX	Q8E9G6|Q8E9G6_SHEON		ITLPINQSGK	1192	68.82	2.23		660.2	801.4		1	[614.91 ... 706.78]		0.5		678.69	618.7		1.02801	[632.5 ... 726.18]		0.276082	1.02
RTX	Q8E9G6|Q8E9G6_SHEON		ITLPINQSGK	1193	48.62	1.88		134	162.3		1	[118.1 ... 150.36]		0.5		120.68	110		0.900597	[105.77 ... 136.02]		0.116761	1.02
RTX	Q8E9G6|Q8E9G6_SHEON		WGNPINTYK	1241	54.13	1.35		49.84	60.77		1	[41.02 ... 58.92]		0.5		66.11	60.98		1.32644	[55.71 ... 76.81]		0.0145567	1
RTX	Q8E9G6|Q8E9G6_SHEON		WGNPINTYK	1242	34.2	1		82.86	100.4		1	[70.97 ... 95.08]		0.5		82.29	75.01		0.993121	[70.45 ... 94.46]		0.469205	1
RTX	Q8E9G6|Q8E9G6_SHEON		WGNPINTYK	1243	43.31	1		136.43	165.7		1	[120.35 ... 152.97]		0.5		99.25	91.96		0.727479	[86.01 ... 112.87]		0.00080003	1
RTX	Q8E9G6|Q8E9G6_SHEON		WGNPINTYK	1244	39.64	1		33.32	40.4		1	[26.3 ... 40.53]		0.5		32.67	29.86		0.980492	[25.73 ... 39.8]		0.441443	1
RTX	Q8E9G6|Q8E9G6_SHEON		WGNPINTYK	1245	37.44	1.16		59.93	72.99		1	[50.11 ... 70.03]		0.5		62.8	58.15		1.04789	[52.7 ... 73.18]		0.3321	1
RTX	Q8E9G6|Q8E9G6_SHEON		WGNPINTYK	1246	44.84	1.06		376.67	457.7		1	[345.82 ... 408.4]		0.5		374.58	344.7		0.994451	[343.84 ... 406.19]		0.457028	1
RTX	Q8E9G6|Q8E9G6_SHEON		SDVLQPLQPK	1274	45.86	9.38		99.55	120.6		1	[86.28 ... 113.19]		0.5		95.06	86.65		0.954897	[82.15 ... 108.33]		0.304826	1.01
RTX	Q8E9G6|Q8E9G6_SHEON		SDVLQPLQPK	1275	44.42	7.55		297.41	362.2		1	[271.03 ... 324.55]		0.5		303.15	279.4		1.0193	[276.44 ... 330.63]		0.370481	1.01
RTX	Q8E9G6|Q8E9G6_SHEON		LQGLPEGAVLK	1276	52.42	2.29		179.18	218.5		1	[160.12 ... 198.77]		0.5		257.13	236.8		1.43504	[233.13 ... 281.81]		5.54106e-06	1.4
RTX	Q8E9G6|Q8E9G6_SHEON		LQGLPEGAVLK	1277	52.69	2.49		78.48	95.55		1	[66.97 ... 90.32]		0.5		86.4	79.78		1.10092	[74.21 ... 98.93]		0.172918	1.4
RTX	Q8E9G6|Q8E9G6_SHEON		SGSVSTSGLTIK	1290	103.98	1.76		41.61	50.56		1	[33.65 ... 49.79]		0.5		44.79	41.15		1.07642	[36.49 ... 53.33]		0.281594	0.94
RTX	Q8E9G6|Q8E9G6_SHEON		SGSVSTSGLTIK	1291	111.05	2.36		57.51	69.68		1	[47.92 ... 67.37]		0.5		56.07	51.11		0.974961	[46.62 ... 65.78]		0.406897	0.94
RTX	Q8E9G6|Q8E9G6_SHEON		SGSVSTSGLTIK	1292	92.61	1.53		23.46	28.46		1	[17.69 ... 29.38]		0.5		23.88	21.85		1.0179	[18.05 ... 29.86]		0.454113	0.94
RTX	Q8E9G6|Q8E9G6_SHEON		SGSVSTSGLTIK	1293	91.95	2.28		699.48	849.6		1	[652.3 ... 747.99]		0.5		667.14	613.7		0.953766	[621.51 ... 714.07]		0.163574	0.94
RTX	Q8E9G6|Q8E9G6_SHEON		SGSVSTSGLTIK	1294	77.4	2.07		818.53	994		1	[765.8 ... 872.77]		0.5		755.49	695		0.922984	[705.68 ... 806.71]		0.0507632	0.94
RTX	Q8E9G6|Q8E9G6_SHEON		TLYTDIQADAGR	1316	68.27	2.49		564.51	686.6		1	[523.89 ... 606.27]		0.5		572.34	528.1		1.01387	[531.33 ... 614.51]		0.383977	1.01
RTX	Q8E9G6|Q8E9G6_SHEON		DTDTSETLSLK	1335	76.11	1.75		86.68	106.1		1	[74.47 ... 99.24]		0.5		213.36	195.4		2.46147	[192.07 ... 235.25]		6.16396e-19	2.46
RTX	Q8E9G6|Q8E9G6_SHEON		TVTQDVVIDTK	1340	78.89	4.37		732.81	890		1	[684.06 ... 782.94]		0.5		699.01	642.8		0.953876	[651.86 ... 747.5]		0.161069	0.95
RTX	Q8E9G6|Q8E9G6_SHEON		DGTVDITNWDK	1353	31.82	2.74		61.56	74.67		1	[51.58 ... 71.82]		0.5		74.38	67.82		1.20825	[63.23 ... 85.85]		0.0528516	1.51
RTX	Q8E9G6|Q8E9G6_SHEON		DGTVDITNWDK	1354	68.56	3.09		332.06	405.3		1	[303.69 ... 361.24]		0.5		504.7	463.9		1.51991	[467.09 ... 543.37]		2.28805e-10	1.51
RTX	Q8E9G6|Q8E9G6_SHEON		VMEIEFNSGDK	1356	56.47	1.96		480.42	583.7		1	[444.06 ... 517.81]		0.5		437.81	402.7		0.911307	[403.67 ... 472.91]		0.053416	0.91
RTX	Q8E9G6|Q8E9G6_SHEON		VMEIEFNSGDK	1367	44.38	2.3		35.75	43.45		1	[28.45 ... 43.25]		0.5		37.15	33.95		1.03916	[29.69 ... 44.82]		0.384654	0.91
RTX	Q8E9G6|Q8E9G6_SHEON		GLNTIGTWHTSNR	1377	74.17	1.43		568.21	688.4		1	[527.4 ... 610.16]		0.5		229.33	213.5		0.403601	[207.04 ... 252.26]		3.68333e-38	0.4
RTX	Q8E9G6|Q8E9G6_SHEON		GLNTIGTWHTSNR	1379	41.48	2.96		57.42	69.6		1	[47.84 ... 67.27]		0.5		17.49	16.55		0.304598	[12.59 ... 22.53]		0.5	0.4
RTX	Q8E9G6|Q8E9G6_SHEON		GLNTIGTWHTSNR	1380	41.69	3.04		89.25	108		1	[76.82 ... 102.02]		0.5		34.27	31.19		0.383978	[27.15 ... 41.6]		2.76732e-11	0.4
RTX	Q8E9G6|Q8E9G6_SHEON		GLNTIGTWHTSNR	1381	26.83	1.32		27.28	32.99		1	[21.0 ... 33.72]		0.5		17.06	15.54		0.625367	[12.22 ... 22.03]		0.00954817	0.4
RTX	Q8E9G6|Q8E9G6_SHEON		TAENAASSYELVVR	1404	56.87	7.2		114.61	138.9		1	[100.16 ... 129.47]		0.5		118.58	108.1		1.03464	[103.82 ... 133.75]		0.340675	1.07
RTX	Q8E9G6|Q8E9G6_SHEON		TAENAASSYELVVR	1405	79.44	1.3		223.24	271.6		1	[201.33 ... 245.77]		0.5		241.13	221.6		1.08014	[218.1 ... 264.81]		0.134372	1.07
RTX	Q8E9G6|Q8E9G6_SHEON		FMAQDAITTNAGTLK	1487	45.32	5.18		486.45	592.5		1	[449.78 ... 524.16]		0.5		485.96	447.6		0.998993	[449.31 ... 523.64]		0.491285	0.99
RTX	Q8E9G6|Q8E9G6_SHEON		FMAQDAITTNAGTLK	1494	33.21	4.17		161.01	194.9		1	[143.19 ... 179.34]		0.5		126.3	115.1		0.784423	[110.96 ... 142.07]		0.00402123	0.99
RTX	Q8E9G6|Q8E9G6_SHEON		GGDGNDTLIGGLGDDVLR	1496	87.57	9.59		31.43	38.04		1	[24.64 ... 38.41]		0.5		23.86	21.74		0.759147	[18.04 ... 29.84]		0.0546851	0.81
RTX	Q8E9G6|Q8E9G6_SHEON		GGDGNDTLIGGLGDDVLR	1497	82.88	12.92		17.64	21.58		1	[12.71 ... 22.7]		0.5		16.22	15.33		0.919501	[11.51 ... 21.06]		0.329124	0.81
RTX	Q8E9G6|Q8E9G6_SHEON		YADADKGTDHIMDFK	1537	21.26	2.53		141.35	170.8		1	[124.91 ... 158.25]		0.5		61.1	55.62		0.43226	[51.17 ... 71.31]		5.04234e-13	0.43
RTX	Q8E9G6|Q8E9G6_SHEON		NGPEDTAVIGNVLENDGNK	1549	60.46	12.45		27.78	33.72		1	[21.44 ... 34.29]		0.5		38.02	34.67		1.36861	[30.46 ... 45.79]		0.0270984	1.37
RTX	Q8E9G6|Q8E9G6_SHEON		VNFDHNETPNNDNDPEASK	1564	64.99	19.49		65.43	79.39		1	[55.09 ... 76.06]		0.5		83.93	76.53		1.28274	[71.95 ... 96.25]		0.0160423	1.28
RTX	Q8E9G6|Q8E9G6_SHEON		NTSVTHFTVANSATQHTAGSK	1566	71.4	2.55		527.88	643.3		1	[489.1 ... 567.76]		0.5		802.16	736.6		1.51959	[750.17 ... 855.61]		3.96034e-13	1.52
RTX	Q8E9G6|Q8E9G6_SHEON		VKDFEVGDLTVVGGTVTDLK	1576	47.7	6.88		2055.23	2503		1	[1950.76 ... 2162.66]		0.5		2114.12	1944		1.02865	[2007.35 ... 2223.93]		0.211965	1.02
RTX	Q8E9G6|Q8E9G6_SHEON		VKDFEVGDLTVVGGTVTDLK	1577	63.31	19.14		36.38	44.05		1	[29.01 ... 43.96]		0.5		29.94	27.29		0.82298	[23.34 ... 36.73]		0.103555	1.02
RTX	Q8E9G6|Q8E9G6_SHEON		VKDFEVGDLTVVGGTVTDLK	1578	43.33	13.86		45.74	55.43		1	[37.34 ... 54.38]		0.5		46.2	42.12		1.01006	[37.75 ... 54.89]		0.465076	1.02
RTX	Q8E9G6|Q8E9G6_SHEON		VKDFEVGDLTVVGGTVTDLK	1579	54.68	24.83		283.66	345		1	[258.08 ... 309.97]		0.5		276.53	255.4		0.974864	[251.37 ... 302.41]		0.335947	1.02
RTX	Q8E9G6|Q8E9G6_SHEON		VKDFEVGDLTMVGGTVTDLK	1583	52.59	10.47		7.57	9.25		0	[4.43 ... 10.78]		0.5		3.61	3.28	><	1	[1.44 ... 5.78]	><	0.5
RTX	Q8E9G6|Q8E9G6_SHEON		LSNISSSLKDTDTSETLSLK	1585	40.25	1.59		119.78	145.4		1	[104.93 ... 135.05]		0.5		95.48	88.03		0.797128	[82.54 ... 108.79]		0.0122275	0.8
RTX	Q8E9G6|Q8E9G6_SHEON		VKDFEVGDLTMVGGTVTDLK	1586	50.08	27.05		1	0		0	[-1.0 ... 2.14]		0.5		11.05	10.25	><	1	[7.22 ... 14.98]	><	0.5
RTX	Q8E9G6|Q8E9G6_SHEON		VKDFEVGDLTMVGGTVTDLK	1587	54.23	19.46		6.87	8.32		0	[3.88 ... 9.92]		0.5		5.98	5.45	><	1	[3.2 ... 8.82]	><	0.5
RTX	Q8E9G6|Q8E9G6_SHEON		VNFDHNETPNNDNDPEASKDIIK	1594	29.44	5.17		192.69	233.4		1	[172.74 ... 213.21]		0.5		114.94	104.7		0.596502	[100.46 ... 129.83]		3.28539e-08	0.6
RTX	Q8E9G6|Q8E9G6_SHEON		VNFDHNETPNNDNDPEASKDIIK	1595	24.88	12.34		9.7	11.7		0	[6.13 ... 13.37]		0.5		1	0	><	1	[-1.0 ... 2.14]	><	0.5
Hypothetical	Q8E8E6|Q8E8E6_SHEON	1661.66									1								0.93
Hypothetical	Q8E8E6|Q8E8E6_SHEON		SGLPFLSR	574	34.14	1		13.64	16.59		0	[9.35 ... 18.04]		0.5		7.65	7.2	><	1	[4.49 ... 10.87]	><	0.5
Hypothetical	Q8E8E6|Q8E8E6_SHEON		SGLPFLSR	575	35.65	1		69.76	84.4		1	[59.03 ... 80.8]		0.5		46.71	42.56		0.669581	[38.21 ... 55.45]		0.00138901	0.73
Hypothetical	Q8E8E6|Q8E8E6_SHEON		SGLPFLSR	577	44.17	1.19		279.29	339.4		1	[253.96 ... 305.33]		0.5		203.95	188.3		0.730245	[183.26 ... 225.22]		3.12942e-05	0.73
Hypothetical	Q8E8E6|Q8E8E6_SHEON		SGLPFLSR	578	34.66	1.62		46.11	56.09		1	[37.67 ... 54.79]		0.5		55.88	51.34		1.21188	[46.45 ... 65.57]		0.0705942	0.73
Hypothetical	Q8E8E6|Q8E8E6_SHEON		SGLPFLSR	579	21.79	1.29		26.04	31.54		1	[19.93 ... 32.32]		0.5		24.35	22.2		0.9351	[18.47 ... 30.4]		0.33608	0.73
Hypothetical	Q8E8E6|Q8E8E6_SHEON		GTFVAYK	685	23.23	1.16		36.71	44.59		1	[29.3 ... 44.32]		0.5		39.32	36.09		1.0711	[31.61 ... 47.24]		0.303427	0.96
Hypothetical	Q8E8E6|Q8E8E6_SHEON		GTFVAYK	686	25.64	1		48.02	58.47		1	[39.38 ... 56.9]		0.5		48.15	43.89		1.00271	[39.5 ... 57.04]		0.490366	0.96
Hypothetical	Q8E8E6|Q8E8E6_SHEON		GTFVAYK	687	28.23	1		79.75	96.79		1	[68.13 ... 91.7]		0.5		90.34	82.6		1.13279	[77.82 ... 103.21]		0.113598	0.96
Hypothetical	Q8E8E6|Q8E8E6_SHEON		GTFVAYK	688	43.1	1		117.3	142.5		1	[102.65 ... 132.38]		0.5		84.14	77.61		0.717306	[72.15 ... 96.48]		0.000964451	0.96
Hypothetical	Q8E8E6|Q8E8E6_SHEON		GTFVAYK	689	50.47	1		389.27	473.7		1	[357.73 ... 421.7]		0.5		371.33	342		0.953914	[340.77 ... 402.76]		0.204404	0.96
Hypothetical	Q8E8E6|Q8E8E6_SHEON		ELEVWK	712	31.78	1		529.25	642.2		1	[490.39 ... 569.2]		0.5		462.29	424.6		0.873481	[426.87 ... 498.71]		0.0103064	0.9
Hypothetical	Q8E8E6|Q8E8E6_SHEON		ELEVWK	713	35.83	1.07		260.85	316.9		1	[236.63 ... 285.77]		0.5		266.16	244.6		1.02036	[241.62 ... 291.4]		0.369776	0.9
Hypothetical	Q8E8E6|Q8E8E6_SHEON		TAEEAFAK	840	50.65	1		1038.02	1263		1	[975.43 ... 1102.39]		0.5		1011.95	931.1		0.974885	[950.5 ... 1075.13]		0.268718	0.97
Hypothetical	Q8E8E6|Q8E8E6_SHEON		YPDLNHK	880	21.69	1		331.18	403		1	[302.85 ... 360.3]		0.5		332.62	306.8		1.00435	[304.21 ... 361.83]		0.467648	1
Hypothetical	Q8E8E6|Q8E8E6_SHEON		YPDLNHK	881	34.79	1		216.79	263		1	[195.29 ... 238.91]		0.5		204.16	186.1		0.941741	[183.47 ... 225.45]		0.196788	1
Hypothetical	Q8E8E6|Q8E8E6_SHEON		YPDLNHK	882	34.73	1		97.2	118.2		1	[84.12 ... 110.65]		0.5		116.17	106.7		1.19516	[101.6 ... 131.15]		0.0353714	1
Hypothetical	Q8E8E6|Q8E8E6_SHEON		FESASGYK	887	43.21	1		1826.78	2222		1	[1731.34 ... 1924.92]		0.5		1795.01	1651		0.982609	[1700.84 ... 1891.84]		0.308711	0.98
Hypothetical	Q8E8E6|Q8E8E6_SHEON		AAGVTPDFK	913	42.35	1.91		720.82	876.7		1	[672.63 ... 770.37]		0.5		588.32	543.7		0.816182	[546.52 ... 631.3]		0.000142107	0.82
Hypothetical	Q8E8E6|Q8E8E6_SHEON		GDNSGTHIK	955	28.99	1.38		20.32	24.57		1	[15.0 ... 25.8]		0.5		10.61	9.66	<	0.738189	[6.86 ... 14.45]	<	0.0726165
Hypothetical	Q8E8E6|Q8E8E6_SHEON		GDNSGTHIK	956	54.42	1.09		375.41	455.6		1	[344.63 ... 407.06]		0.5		209.42	195		0.557843	[188.39 ... 231.05]		2.00078e-14	0.56
Hypothetical	Q8E8E6|Q8E8E6_SHEON		VEGEQLFK	998	41.29	1		582.74	708.4		1	[541.21 ... 625.44]		0.5		535.99	495		0.919776	[496.8 ... 576.3]		0.0603852	0.92
Hypothetical	Q8E8E6|Q8E8E6_SHEON		VQVIATGTGK	1034	74.93	1.12		15.73	19.08		1	[11.09 ... 20.48]		0.5		19.86	18.11		1.26256	[14.6 ... 25.27]		0.123893	0.61
Hypothetical	Q8E8E6|Q8E8E6_SHEON		VQVIATGTGK	1035	70.91	1.28		103.45	125.6		1	[89.86 ... 117.41]		0.5		63.09	58.71		0.60986	[52.97 ... 73.5]		1.7621e-05	0.61
Hypothetical	Q8E8E6|Q8E8E6_SHEON		FVADGFGVEPR	1160	55.84	2.46		493.83	600.9		1	[456.78 ... 531.93]		0.5		440.13	406.5		0.891258	[405.87 ... 475.36]		0.0246052	0.87
Hypothetical	Q8E8E6|Q8E8E6_SHEON		FVADGFGVEPR	1161	47.26	2.16		255.33	309.7		1	[231.43 ... 279.89]		0.5		190.22	175.1		0.744997	[170.43 ... 210.57]		0.000122446	0.87
Hypothetical	Q8E8E6|Q8E8E6_SHEON		AFSDWLISK	1182	49.88	1.93		879.69	1068		1	[824.16 ... 936.79]		0.5		804.17	739.3		0.914152	[752.1 ... 857.72]		0.0324965	0.89
Hypothetical	Q8E8E6|Q8E8E6_SHEON		AFSDWLISK	1183	49.96	2.13		634.1	770.3		1	[590.07 ... 679.39]		0.5		542.07	500.3		0.854865	[502.57 ... 582.69]		0.00272594	0.89
Hypothetical	Q8E8E6|Q8E8E6_SHEON		AFSDWLISK	1184	61.49	2.11		193.11	234.2		1	[173.13 ... 213.65]		0.5		163.41	149.9		0.846202	[145.42 ... 181.91]		0.0209453	0.89
Hypothetical	Q8E8E6|Q8E8E6_SHEON		GYTSVGQGMGK	1221	60.78	1.64		47.68	57.77		1	[39.08 ... 56.53]		0.5		46.43	42.32		0.973784	[37.95 ... 55.14]		0.409496	0.85
Hypothetical	Q8E8E6|Q8E8E6_SHEON		GYTSVGQGMGK	1222	56.41	1.51		776.1	943.2		1	[725.33 ... 828.32]		0.5		655.49	602.8		0.844595	[610.42 ... 701.84]		0.000846509	0.85
Hypothetical	Q8E8E6|Q8E8E6_SHEON		GYTSVGQGMGK	1257	25.66	1.66		32.45	39.4		1	[25.54 ... 39.55]		0.5		35.4	32.44		1.09091	[28.14 ... 42.86]		0.270095	0.85
Hypothetical	Q8E8E6|Q8E8E6_SHEON		EGQAMINSFK	1273	44.69	1.16		182.48	221.6		1	[163.2 ... 202.3]		0.5		166.03	152.8		0.909853	[147.86 ... 184.71]		0.113389	0.92
Hypothetical	Q8E8E6|Q8E8E6_SHEON		LDLGVDFDGGK	1282	65.63	2.97		148.67	181.2		1	[131.71 ... 166.11]		0.5		170.35	156.7		1.14583	[151.88 ... 189.33]		0.051522	1.15
Hypothetical	Q8E8E6|Q8E8E6_SHEON		EGQAMINSFK	1297	21.94	1.55		61.69	75		1	[51.7 ... 71.96]		0.5		60.13	55.46		0.974712	[50.29 ... 70.25]		0.403758	0.92
Hypothetical	Q8E8E6|Q8E8E6_SHEON		TLANPYQVILINPAK	1506	68.83	7.15		16.85	20.51		1	[12.04 ... 21.79]		0.5		26.45	24.2		1.56973	[20.28 ... 32.78]		0.0125455	1.22
Hypothetical	Q8E8E6|Q8E8E6_SHEON		TLANPYQVILINPAK	1507	51.19	19.58		128.16	156		1	[112.68 ... 144.07]		0.5		160.01	147.2		1.24852	[142.26 ... 178.27]		0.00721748	1.22
Hypothetical	Q8E8E6|Q8E8E6_SHEON		TLANPYQVILINPAK	1508	47.72	17.65		62.44	75.69		1	[52.38 ... 72.79]		0.5		66.53	60.65		1.0655	[56.09 ... 77.26]		0.278656	1.22
Hypothetical	Q8E8E6|Q8E8E6_SHEON		TLLMANELQGYTLSDR	1519	47.73	5.8		47.92	58.13		1	[39.29 ... 56.79]		0.5		28.49	25.95		0.594533	[22.06 ... 35.09]		0.000703253	0.59
Translation	Q8EK70|Q8EK70_SHEON	948.63									1								1.17
Translation	Q8EK70|Q8EK70_SHEON		LLDEGR	152	27.49	1		80.04	97.18		1	[68.39 ... 92.02]		0.5		112.19	102.3		1.40167	[97.92 ... 126.86]		0.000991787	1.4
Translation	Q8EK70|Q8EK70_SHEON		TYGGEAK	561	32.36	1		681.57	828.3		1	[635.25 ... 729.21]		0.5		801.99	731.2		1.17668	[750.02 ... 855.44]		0.00109597	1.18
Translation	Q8EK70|Q8EK70_SHEON		HTPFFK	661	22.88	1		65.56	79.65		1	[55.21 ... 76.21]		0.5		99.91	91.11		1.52395	[86.61 ... 113.58]		0.000177215	1.2
Translation	Q8EK70|Q8EK70_SHEON		HTPFFK	662	21.17	1.03		64.98	79.3		1	[54.68 ... 75.57]		0.5		91.99	84.45		1.41567	[79.34 ... 105.01]		0.00160877	1.2
Translation	Q8EK70|Q8EK70_SHEON		HTPFFK	663	36.26	1		196.08	237.8		1	[175.91 ... 216.83]		0.5		229.34	209.1		1.16962	[207.05 ... 252.27]		0.0208129	1.2
Translation	Q8EK70|Q8EK70_SHEON		HTPFFK	664	22.87	1		60.22	73.09		1	[50.37 ... 70.35]		0.5		79.64	72.62		1.32248	[68.03 ... 91.58]		0.0101894	1.2
Translation	Q8EK70|Q8EK70_SHEON		HTPFFK	665	20.59	1.13		41.15	50.07		1	[33.24 ... 49.28]		0.5		48.78	44.88		1.18542	[40.06 ... 57.74]		0.104415	1.2
Translation	Q8EK70|Q8EK70_SHEON		HTPFFK	668	21.51	1		165.77	201		1	[147.62 ... 184.44]		0.5		186.68	170.2		1.12614	[167.13 ... 206.79]		0.067878	1.2
Translation	Q8EK70|Q8EK70_SHEON		TVGAGVVAK	708	58.3	1		122.01	148		1	[106.99 ... 137.45]		0.5		148.5	135.4		1.21711	[131.56 ... 165.93]		0.0160116	1.2
Translation	Q8EK70|Q8EK70_SHEON		TVGAGVVAK	709	63.27	1.05		31.56	38.38		1	[24.76 ... 38.55]		0.5		33.37	30.74		1.05735	[26.35 ... 40.59]		0.34568	1.2
Translation	Q8EK70|Q8EK70_SHEON		KLLDEGR	780	30.55	1		62.67	76.57		1	[52.59 ... 73.03]		0.5		48.93	45.43		0.780756	[40.2 ... 57.91]		0.028047	0.78
Translation	Q8EK70|Q8EK70_SHEON		AGENCGILLR	908	48.83	1.13		26.28	32.07		1	[20.14 ... 32.59]		0.5		27.71	25.34		1.05441	[21.38 ... 34.21]		0.363666	1.05
Translation	Q8EK70|Q8EK70_SHEON		VGDEVEIVGIR	1148	55.58	1.49		204.47	249.1		1	[183.76 ... 225.78]		0.5		243.65	224.2		1.19162	[220.47 ... 267.48]		0.0109252	1.17
Translation	Q8EK70|Q8EK70_SHEON		VGDEVEIVGIR	1151	58.73	1.11		183.84	223.9		1	[164.47 ... 203.76]		0.5		161.1	148.9		0.876305	[143.27 ... 179.43]		0.0516519	1.17
Translation	Q8EK70|Q8EK70_SHEON		GYRPQFYFR	1235	20.54	2.58		14.9	18.37		0	[10.4 ... 19.52]		0.5		14.71	13.73	><	1	[10.24 ... 19.29]	><	0.5
Translation	Q8EK70|Q8EK70_SHEON		GYRPQFYFR	1239	21.91	1.74		22.12	26.95		1	[16.54 ... 27.85]		0.5		21.07	19.6		0.952532	[15.64 ... 26.66]		0.385043	0.94
Translation	Q8EK70|Q8EK70_SHEON		ALEGEPEWEAK	1351	77.52	1.96		177.53	215.2		1	[158.58 ... 197.01]		0.5		191.08	174.2		1.07633	[171.23 ... 211.49]		0.163018	1.08
Translation	Q8EK70|Q8EK70_SHEON		DFSQIDNAPEER	1361	58.54	2.09		103.19	125.3		1	[89.63 ... 117.13]		0.5		91.15	83.92		0.883322	[78.56 ... 104.09]		0.103583	0.88
Translation	Q8EK70|Q8EK70_SHEON		TTLTAAISHVLAK	1387	52.78	2.64		55.68	67.79		1	[46.27 ... 65.36]		0.5		72.75	66.89		1.30657	[61.75 ... 84.07]		0.0154047	1.41
Translation	Q8EK70|Q8EK70_SHEON		TTLTAAISHVLAK	1388	49.8	2.37		264	322.3		1	[239.59 ... 289.11]		0.5		375.74	344.3		1.42326	[344.94 ... 407.41]		5.24565e-07	1.41
Translation	Q8EK70|Q8EK70_SHEON		TTLTAAISHVLAK	1389	66.74	1.78		34.73	42.16		1	[27.55 ... 42.12]		0.5		36.36	33.3		1.04693	[28.99 ... 43.93]		0.366688	1.41
Translation	Q8EK70|Q8EK70_SHEON		GITINTSHIEYDTPSR	1509	80.41	9.49		235.39	285.3		1	[212.72 ... 258.7]		0.5		246.81	225		1.04852	[223.44 ... 270.84]		0.236308	1.05
Translation	Q8EK81|Q8EK81_SHEON	948.63									1								1.17
Translation	Q8EK81|Q8EK81_SHEON		LLDEGR	152	27.49	1		80.04	97.18		1	[68.39 ... 92.02]		0.5		112.19	102.3		1.40167	[97.92 ... 126.86]		0.000991787	1.4
Translation	Q8EK81|Q8EK81_SHEON		TYGGEAK	561	32.36	1		681.57	828.3		1	[635.25 ... 729.21]		0.5		801.99	731.2		1.17668	[750.02 ... 855.44]		0.00109597	1.18
Translation	Q8EK81|Q8EK81_SHEON		HTPFFK	661	22.88	1		65.56	79.65		1	[55.21 ... 76.21]		0.5		99.91	91.11		1.52395	[86.61 ... 113.58]		0.000177215	1.2
Translation	Q8EK81|Q8EK81_SHEON		HTPFFK	662	21.17	1.03		64.98	79.3		1	[54.68 ... 75.57]		0.5		91.99	84.45		1.41567	[79.34 ... 105.01]		0.00160877	1.2
Translation	Q8EK81|Q8EK81_SHEON		HTPFFK	663	36.26	1		196.08	237.8		1	[175.91 ... 216.83]		0.5		229.34	209.1		1.16962	[207.05 ... 252.27]		0.0208129	1.2
Translation	Q8EK81|Q8EK81_SHEON		HTPFFK	664	22.87	1		60.22	73.09		1	[50.37 ... 70.35]		0.5		79.64	72.62		1.32248	[68.03 ... 91.58]		0.0101894	1.2
Translation	Q8EK81|Q8EK81_SHEON		HTPFFK	665	20.59	1.13		41.15	50.07		1	[33.24 ... 49.28]		0.5		48.78	44.88		1.18542	[40.06 ... 57.74]		0.104415	1.2
Translation	Q8EK81|Q8EK81_SHEON		HTPFFK	668	21.51	1		165.77	201		1	[147.62 ... 184.44]		0.5		186.68	170.2		1.12614	[167.13 ... 206.79]		0.067878	1.2
Translation	Q8EK81|Q8EK81_SHEON		TVGAGVVAK	708	58.3	1		122.01	148		1	[106.99 ... 137.45]		0.5		148.5	135.4		1.21711	[131.56 ... 165.93]		0.0160116	1.2
Translation	Q8EK81|Q8EK81_SHEON		TVGAGVVAK	709	63.27	1.05		31.56	38.38		1	[24.76 ... 38.55]		0.5		33.37	30.74		1.05735	[26.35 ... 40.59]		0.34568	1.2
Translation	Q8EK81|Q8EK81_SHEON		KLLDEGR	780	30.55	1		62.67	76.57		1	[52.59 ... 73.03]		0.5		48.93	45.43		0.780756	[40.2 ... 57.91]		0.028047	0.78
Translation	Q8EK81|Q8EK81_SHEON		AGENCGILLR	908	48.83	1.13		26.28	32.07		1	[20.14 ... 32.59]		0.5		27.71	25.34		1.05441	[21.38 ... 34.21]		0.363666	1.05
Translation	Q8EK81|Q8EK81_SHEON		VGDEVEIVGIR	1148	55.58	1.49		204.47	249.1		1	[183.76 ... 225.78]		0.5		243.65	224.2		1.19162	[220.47 ... 267.48]		0.0109252	1.17
Translation	Q8EK81|Q8EK81_SHEON		VGDEVEIVGIR	1151	58.73	1.11		183.84	223.9		1	[164.47 ... 203.76]		0.5		161.1	148.9		0.876305	[143.27 ... 179.43]		0.0516519	1.17
Translation	Q8EK81|Q8EK81_SHEON		GYRPQFYFR	1235	20.54	2.58		14.9	18.37		0	[10.4 ... 19.52]		0.5		14.71	13.73	><	1	[10.24 ... 19.29]	><	0.5
Translation	Q8EK81|Q8EK81_SHEON		GYRPQFYFR	1239	21.91	1.74		22.12	26.95		1	[16.54 ... 27.85]		0.5		21.07	19.6		0.952532	[15.64 ... 26.66]		0.385043	0.94
Translation	Q8EK81|Q8EK81_SHEON		ALEGEPEWEAK	1351	77.52	1.96		177.53	215.2		1	[158.58 ... 197.01]		0.5		191.08	174.2		1.07633	[171.23 ... 211.49]		0.163018	1.08
Translation	Q8EK81|Q8EK81_SHEON		DFSQIDNAPEER	1361	58.54	2.09		103.19	125.3		1	[89.63 ... 117.13]		0.5		91.15	83.92		0.883322	[78.56 ... 104.09]		0.103583	0.88
Translation	Q8EK81|Q8EK81_SHEON		TTLTAAISHVLAK	1387	52.78	2.64		55.68	67.79		1	[46.27 ... 65.36]		0.5		72.75	66.89		1.30657	[61.75 ... 84.07]		0.0154047	1.41
Translation	Q8EK81|Q8EK81_SHEON		TTLTAAISHVLAK	1388	49.8	2.37		264	322.3		1	[239.59 ... 289.11]		0.5		375.74	344.3		1.42326	[344.94 ... 407.41]		5.24565e-07	1.41
Translation	Q8EK81|Q8EK81_SHEON		TTLTAAISHVLAK	1389	66.74	1.78		34.73	42.16		1	[27.55 ... 42.12]		0.5		36.36	33.3		1.04693	[28.99 ... 43.93]		0.366688	1.41
Translation	Q8EK81|Q8EK81_SHEON		GITINTSHIEYDTPSR	1509	80.41	9.49		235.39	285.3		1	[212.72 ... 258.7]		0.5		246.81	225		1.04852	[223.44 ... 270.84]		0.236308	1.05
Fumarate	P83223|FRDA_SHEON	809.61									1								1.02
Fumarate	P83223|FRDA_SHEON		IAGASAAK	476	40.78	1		83.47	101.9		1	[71.53 ... 95.75]		0.5		84.67	78.36		1.01438	[72.63 ... 97.05]		0.437469	1.01
Fumarate	P83223|FRDA_SHEON		VTGVLVK	540	24.43	1		83.02	100.8		1	[71.12 ... 95.26]		0.5		84.54	77.55		1.01831	[72.51 ... 96.91]		0.421267	1.02
Fumarate	P83223|FRDA_SHEON		ELAAAAPK	651	48.51	2.36		80.83	98.43		1	[69.12 ... 92.88]		0.5		116.46	106.2		1.4408	[101.87 ... 131.47]		0.00040107	1.44
Fumarate	P83223|FRDA_SHEON		TIEELAK	714	37.79	1		719.82	875.9		1	[671.68 ... 769.32]		0.5		726.36	667.9		1.00909	[677.91 ... 776.18]		0.416316	1.01
Fumarate	P83223|FRDA_SHEON		FMNEITTR	842	28.95	1		67.71	82.15		1	[57.16 ... 78.55]		0.5		85.48	77.94		1.26244	[73.37 ... 97.93]		0.0207563	1.26
Fumarate	P83223|FRDA_SHEON		FVPVDADK	892	58.39	1.73		167.17	204		1	[148.92 ... 185.93]		0.5		209.44	192.3		1.25286	[188.4 ... 231.07]		0.0032805	1.25
Fumarate	P83223|FRDA_SHEON		ASAAILQQK	959	43.68	1.45		143.41	174.1		1	[126.83 ... 160.47]		0.5		167.37	152.6		1.16707	[149.11 ... 186.15]		0.0350399	1.17
Fumarate	P83223|FRDA_SHEON		NINDPELVK	1150	40.03	1.69		157.07	191.5		1	[139.52 ... 175.12]		0.5		161.66	148.7		1.02922	[143.79 ... 180.03]		0.347438	1.03
Fumarate	P83223|FRDA_SHEON		QIMIDDTMK	1249	55.65	1.52		43.62	52.9		1	[35.45 ... 52.03]		0.5		34.54	31.48		0.791839	[27.38 ... 41.9]		0.0569209	0.79
Fumarate	P83223|FRDA_SHEON		KFVPVDADK	1310	25.59	1.68		102.79	124.5		1	[89.26 ... 116.7]		0.5		93.7	85.41		0.911567	[80.91 ... 106.86]		0.165641	0.91
Fumarate	P83223|FRDA_SHEON		GEYTGYYVIK	1326	63.99	1.85		123.5	149.7		1	[108.38 ... 139.06]		0.5		131.3	119.7		1.06316	[115.59 ... 147.45]		0.232312	1.06
Fumarate	P83223|FRDA_SHEON		DAQFERPDLPR	1328	30.78	8		5.16	6.25		0	[2.58 ... 7.79]		0.5		4.57	4.16	><	1	[2.14 ... 7.03]	><	0.5
Fumarate	P83223|FRDA_SHEON		DAQFERPDLPR	1329	21.86	1.16		87.34	106.8		1	[75.07 ... 99.96]		0.5		80.9	75.15		0.926265	[69.18 ... 92.95]		0.219754	0.92
Fumarate	P83223|FRDA_SHEON		LGGNAISDIVTYGR	1372	77.04	1.83		67.41	81.67		1	[56.88 ... 78.23]		0.5		65.8	59.98		0.976116	[55.42 ... 76.46]		0.405553	0.98
Fumarate	P83223|FRDA_SHEON		DKASAAILQQK	1383	22.94	1.08		59.32	71.74		1	[49.56 ... 69.36]		0.5		34.92	31.81		0.588672	[27.72 ... 42.33]		0.000208445	0.59
Fumarate	P83223|FRDA_SHEON		VILLEKEPIPGGNTK	1523	23.45	4.11		243.07	295.1		1	[219.92 ... 266.87]		0.5		195.16	180		0.802896	[175.04 ... 215.84]		0.00262529	0.8
Fumarate	P83223|FRDA_SHEON		ATNHPGATGDGLDVALQAGAATR	1557	83.48	39.76		25.15	30.51		1	[19.16 ... 31.31]		0.5		30.76	28.05		1.22306	[24.06 ... 37.66]		0.112173	1.22
Fumarate	P83223|FRDA_SHEON		TGKPITGLYAAGEVTGGVHGANR	1573	35.21	6.85		2.69	3.31		0	[0.78 ... 4.57]		0.5		4.59	4.26	><	1	[2.15 ... 7.05]	><	0.5
Fumarate	P83223|FRDA_SHEON		TGKPITGLYAAGEVTGGVHGANR	1574	47.06	6.41		43.06	52.29		1	[34.94 ... 51.4]		0.5		46.8	42.9		1.08686	[38.29 ... 55.55]		0.255533	1.07
60	Q8CX48|CH60_SHEON	716.71									1								1.15
60	Q8CX48|CH60_SHEON		VTLGPK	300	31.09	1		378.63	460.4		1	[347.67 ... 410.46]		0.5		431	396.2		1.13831	[397.22 ... 465.73]		0.0179397	1.14
60	Q8CX48|CH60_SHEON		LAGGVAVIK	768	23	1		65.6	79.53		1	[55.25 ... 76.25]		0.5		72.02	65.66		1.09787	[61.08 ... 83.27]		0.195201	0.88
60	Q8CX48|CH60_SHEON		LAGGVAVIK	769	45.98	1		91.28	110.5		1	[78.69 ... 104.23]		0.5		72.84	66.38		0.797984	[61.82 ... 84.16]		0.0211099	0.88
60	Q8CX48|CH60_SHEON		EVVFGNDAR	832	34.83	2.75		84.72	102.8		1	[72.67 ... 97.1]		0.5		109.19	99.56		1.28883	[95.16 ... 123.62]		0.00823564	1.16
60	Q8CX48|CH60_SHEON		EVVFGNDAR	833	32.4	2.29		84.18	102		1	[72.18 ... 96.52]		0.5		82.47	75.18		0.979686	[70.62 ... 94.66]		0.411607	1.16
60	Q8CX48|CH60_SHEON		VEDALHATR	841	34.51	1		105.28	127.8		1	[91.55 ... 119.4]		0.5		143.44	130.8		1.36246	[126.86 ... 160.5]		0.0008554	1.36
60	Q8CX48|CH60_SHEON		SFGSPLITK	999	20.21	1		15.97	19.39		1	[11.3 ... 20.76]		0.5		17.12	15.69		1.07201	[12.27 ... 22.1]		0.356326	1.17
60	Q8CX48|CH60_SHEON		SFGSPLITK	1000	75.45	1.44		456.81	554.9		1	[421.68 ... 492.94]		0.5		534.92	487.7		1.17099	[495.78 ... 575.16]		0.00386877	1.17
60	Q8CX48|CH60_SHEON		AVIAAVAELK	1054	58.38	2.12		24.52	29.84		1	[18.61 ... 30.6]		0.5		18.39	16.92		0.75	[13.35 ... 23.57]		0.0664525	0.75
60	Q8CX48|CH60_SHEON		ATLEDLGTAK	1112	62.93	1.15		39.22	47.59		1	[31.52 ... 47.13]		0.5		50.77	46.29		1.29449	[41.85 ... 59.94]		0.0338388	1.2
60	Q8CX48|CH60_SHEON		ATLEDLGTAK	1113	62.4	1.24		166.32	202.3		1	[148.13 ... 185.02]		0.5		198.13	182.1		1.19126	[177.82 ... 219.01]		0.0162351	1.2
60	Q8CX48|CH60_SHEON		NLSQDCADSK	1216	53.95	2.45		24.83	30.19		1	[18.88 ... 30.95]		0.5		25.42	23.42		1.02376	[19.39 ... 31.62]		0.438307	1.02
60	Q8CX48|CH60_SHEON		QIATNAGEEASVVANNVK	1533	86.59	6.18		12.15	14.74		0	[8.12 ... 16.29]		0.5		14.5	13.22	><	1	[10.07 ... 19.05]	><	0.5
60	Q8CX48|CH60_SHEON		QQIEESTSDYDKEK	1535	64.23	1.23		331.34	402.5		1	[303.01 ... 360.47]		0.5		316.99	291.7		0.956691	[289.47 ... 345.28]		0.22903	0.96
60	Q8CX48|CH60_SHEON		EIELEDKFENMGAQMVK	1563	30.76	2.23		16.86	20.43		1	[12.05 ... 21.8]		0.5		10.45	9.6	<	0.88968	[6.73 ... 14.26]	<	0.277679
Outer	Q8EAK6|Q8EAK6_SHEON	462.69									1								1.36
Outer	Q8EAK6|Q8EAK6_SHEON		GVAQVK	279	28.4	1		27	32.76		1	[20.76 ... 33.41]		0.5		34.59	31.54		1.28111	[27.43 ... 41.96]		0.0643126	1.28
Outer	Q8EAK6|Q8EAK6_SHEON		NDTVFK	554	25.79	1		89.43	108.8		1	[76.99 ... 102.22]		0.5		116.59	107		1.3037	[101.98 ... 131.6]		0.00537581	1.3
Outer	Q8EAK6|Q8EAK6_SHEON		GIAGIDAYR	696	43.71	1.57		164.01	198.9		1	[145.98 ... 182.55]		0.5		146.03	133.1		0.890373	[129.26 ... 163.28]		0.0807967	0.89
Outer	Q8EAK6|Q8EAK6_SHEON		NTFLGLK	697	39.48	1		966.73	1179		1	[907.29 ... 1027.86]		0.5		1329.28	1221		1.37503	[1254.18 ... 1406.51]		6.93576e-11	1.38
Outer	Q8EAK6|Q8EAK6_SHEON		TNAGTVLVGR	801	25.15	1.32		70.28	85.24		1	[59.5 ... 81.37]		0.5		83.7	76.31		1.19095	[71.74 ... 95.99]		0.057404	1.08
Outer	Q8EAK6|Q8EAK6_SHEON		TNAGTVLVGR	802	49.06	1		364.05	444.4		1	[333.89 ... 395.06]		0.5		388.06	357.8		1.06595	[356.59 ... 420.43]		0.13906	1.08
Outer	Q8EAK6|Q8EAK6_SHEON		TNAGTVLVGR	803	55.4	1		108.99	132.9		1	[94.97 ... 123.4]		0.5		158.17	145.6		1.45123	[140.54 ... 176.3]		6.97825e-05	1.08
Outer	Q8EAK6|Q8EAK6_SHEON		SADGVWYYSPK	1360	43.11	5.21		30.55	37.03		1	[23.87 ... 37.41]		0.5		32.9	29.99		1.07692	[25.93 ... 40.05]		0.304157	1.08
Outer	Q8EAK6|Q8EAK6_SHEON		STMVYGQYSMYR	1395	55.23	2		60.75	73.67		1	[50.85 ... 70.93]		0.5		54.52	49.69		0.897449	[45.22 ... 64.07]		0.179042	0.9
Outer	Q8EAK6|Q8EAK6_SHEON		TNESLYALSATLGDSK	1512	55.88	10.53		38.61	46.65		1	[30.98 ... 46.45]		0.5		1	0	<	0.3885	[-1.0 ... 2.14]	<	2.16364e-06
Outer	Q8EAK6|Q8EAK6_SHEON		YTEVQIIDGKPTVVAK	1544	41.48	2.3		153.87	187.1		1	[136.54 ... 171.69]		0.5		153.4	141		0.996945	[136.1 ... 171.18]		0.482454	1
Prophage	Q8ED08|Q8ED08_SHEON	438.77									1								1.13
Prophage	Q8ED08|Q8ED08_SHEON		TIAHLFK	776	42.92	1.61		142.62	173.2		1	[126.09 ... 159.61]		0.5		207.59	189.3		1.45555	[186.67 ... 229.1]		1.21172e-05	1.44
Prophage	Q8ED08|Q8ED08_SHEON		TIAHLFK	777	29.67	1.21		44.62	54.32		1	[36.34 ... 53.14]		0.5		49.05	45.04		1.09928	[40.3 ... 58.04]		0.226595	1.44
Prophage	Q8ED08|Q8ED08_SHEON		MAGIVAGPER	822	37.96	1		189.86	230.8		1	[170.09 ... 210.18]		0.5		192.63	175.6		1.01459	[172.68 ... 213.14]		0.413899	1.03
Prophage	Q8ED08|Q8ED08_SHEON		MAGIVAGPER	852	30.94	1.62		73.7	89.77		1	[62.61 ... 85.1]		0.5		74.44	69.03		1.01004	[63.28 ... 85.91]		0.45777	1.03
Prophage	Q8ED08|Q8ED08_SHEON		MAGIVAGPER	853	36.16	1.84		82.22	100.3		1	[70.39 ... 94.39]		0.5		89.67	81.75		1.09061	[77.21 ... 102.49]		0.19146	1.03
Prophage	Q8ED08|Q8ED08_SHEON		QLQSFINAR	965	38.33	1		60.51	73.42		1	[50.63 ... 70.66]		0.5		77.49	70.66		1.28061	[66.07 ... 89.24]		0.0192716	1.03
Prophage	Q8ED08|Q8ED08_SHEON		QLQSFINAR	967	30.1	1		94.08	114.1		1	[81.25 ... 107.27]		0.5		89.98	82.33		0.95642	[77.49 ... 102.82]		0.314053	1.03
Prophage	Q8ED08|Q8ED08_SHEON		LLSEQGALQAR	1149	37.48	1		53.09	64.47		1	[43.93 ... 62.5]		0.5		45.02	41.52		0.847994	[36.7 ... 53.58]		0.103288	0.85
Prophage	Q8ED08|Q8ED08_SHEON		LALAVYRPEAFVK	1458	28.05	1		392.82	477.9		1	[361.09 ... 425.45]		0.5		461.68	424.7		1.1753	[426.29 ... 498.07]		0.00461125	1.17
Prophage	Q8ED08|Q8ED08_SHEON		LALAVYRPEAFVK	1459	46.74	2.41		9.42	11.41		0	[5.9 ... 13.02]		0.5		9.09	8.28	><	1	[5.63 ... 12.62]	><	0.5
Prophage	Q8ED08|Q8ED08_SHEON		VVNDKEMEGVSSSFR	1515	21.92	1		21.23	25.7		1	[15.78 ... 26.84]		0.5		1	0	<	0.706547	[-1.0 ... 2.14]	<	0.0486462
Prophage	Q8ED08|Q8ED08_SHEON		DLIAPGETESNTIEYVK	1538	58.5	9.82		103.05	125.2		1	[89.5 ... 116.98]		0.5		82.46	76.3		0.800194	[70.61 ... 94.65]		0.0178633	0.8
Molybdenum	Q8EAN5|Q8EAN5_SHEON	418.71									1								0.91
Molybdenum	Q8EAN5|Q8EAN5_SHEON		ITLLK	237	22.79	1		182.35	221.7		1	[163.08 ... 202.16]		0.5		200.18	182.5		1.09778	[179.74 ... 221.2]		0.108724	0.94
Molybdenum	Q8EAN5|Q8EAN5_SHEON		ITLLK	238	28.72	1		249.7	303.5		1	[226.15 ... 273.92]		0.5		220.93	203.2		0.884782	[199.16 ... 243.31]		0.0459193	0.94
Molybdenum	Q8EAN5|Q8EAN5_SHEON		VVFEK	326	25.66	1		369.91	449.2		1	[339.43 ... 401.26]		0.5		340.57	313.3		0.920683	[311.72 ... 370.24]		0.0892245	0.91
Molybdenum	Q8EAN5|Q8EAN5_SHEON		VVFEK	327	25.34	1		108.32	131.5		1	[94.35 ... 122.68]		0.5		86.71	79.96		0.800499	[74.49 ... 99.26]		0.0163484	0.91
Molybdenum	Q8EAN5|Q8EAN5_SHEON		TAEPLLAR	562	36.69	1		560.84	679.4		1	[520.4 ... 602.42]		0.5		528.45	481.7		0.942247	[489.64 ... 568.36]		0.128712	0.94
Molybdenum	Q8EAN5|Q8EAN5_SHEON		NTLVLIAEK	1078	56.22	1.58		63.64	77.31		1	[53.47 ... 74.1]		0.5		95.5	87.09		1.50063	[82.56 ... 108.81]		0.00033239	1.5
Molybdenum	Q8EAN5|Q8EAN5_SHEON		AFNQYLQGPSAK	1384	69.26	2.3		37.11	44.92		1	[29.65 ... 44.77]		0.5		29.67	27.04		0.799515	[23.1 ... 36.43]		0.0761562	0.77
Molybdenum	Q8EAN5|Q8EAN5_SHEON		AFNQYLQGPSAK	1385	68.92	2.82		67.57	81.78		1	[57.04 ... 78.41]		0.5		50.47	45.99		0.746929	[41.58 ... 59.61]		0.0118488	0.77
Molybdenum	Q8EAN5|Q8EAN5_SHEON		LAVGDPDHVPAGQYAK	1503	41.23	6.06		438.42	532		1	[404.26 ... 473.56]		0.5		340.56	313.7		0.776789	[311.71 ... 370.23]		6.89479e-05	0.78
Molybdenum	Q8EAN5|Q8EAN5_SHEON		LAVGDPDHVPAGQYAK	1504	43.88	8.43		11.25	13.57		0	[7.38 ... 15.22]		0.5		1	0	><	1	[-1.0 ... 2.14]	><	0.5
Nucleoside	Q8EEU0|NDK_SHEON	417.14									1								0.96
Nucleoside	Q8EEU0|NDK_SHEON		MLHLTK	624	31.64	1.25		16.29	19.86		1	[11.57 ... 21.14]		0.5		24.7	22.69		1.51627	[18.77 ... 30.8]		0.0205471	1.52
Nucleoside	Q8EEU0|NDK_SHEON		NHIGAIYNR	934	27.04	1		296.34	362.4		1	[270.01 ... 323.41]		0.5		586.88	539.3		1.98043	[545.16 ... 629.79]		8.02471e-24	1.98
Nucleoside	Q8EEU0|NDK_SHEON		EQAEGFYAEHSER	1422	47.52	4.04		87.78	106.5		1	[75.48 ... 100.43]		0.5		110	100.3		1.25313	[95.91 ... 124.5]		0.0148733	1.25
Nucleoside	Q8EEU0|NDK_SHEON		EQAEGFYAEHSER	1423	47.04	3		106.38	129.1		1	[92.57 ... 120.59]		0.5		75.42	69.67		0.708968	[64.18 ... 86.98]		0.00103203	1.25
Nucleoside	Q8EEU0|NDK_SHEON		TFSIIKPDAVAK	1431	30.37	1		154.63	188.1		1	[137.25 ... 172.5]		0.5		157.73	145.1		1.02005	[140.14 ... 175.83]		0.392159	0.94
Nucleoside	Q8EEU0|NDK_SHEON		TFSIIKPDAVAK	1432	36.61	1		258.32	314.1		1	[234.24 ... 283.07]		0.5		234.92	216.3		0.909415	[212.28 ... 258.21]		0.0867932	0.94
Nucleoside	Q8EEU0|NDK_SHEON		EILGATNPAQAAPGTIR	1477	45.86	6.38		50.24	61.35		1	[41.37 ... 59.36]		0.5		56.68	52.77		1.12818	[47.17 ... 66.46]		0.162237	1.12
Nucleoside	Q8EEU0|NDK_SHEON		EILGATNPAQAAPGTIR	1478	70.53	6.18		31.96	38.77		1	[25.11 ... 39.0]		0.5		33.76	30.86		1.05632	[26.69 ... 41.02]		0.347453	1.12
Nucleoside	Q8EEU0|NDK_SHEON		ADFAQSIDENAAHGSDSLASAER	1570	80.53	7.61		21.84	26.43		1	[16.3 ... 27.54]		0.5		15.26	13.9		0.698718	[10.7 ... 19.93]		0.0424809	0.7
Chaperone	Q8EHT7|DNAK_SHEON	382.16									1								0.89
Chaperone	Q8EHT7|DNAK_SHEON		NTTIPTK	660	44.09	1.27		80.66	98		1	[68.96 ... 92.69]		0.5		92	83.88		1.14059	[79.35 ... 105.02]		0.101352	1.14
Chaperone	Q8EHT7|DNAK_SHEON		VLENAEGDR	824	39.82	1		57.81	70.08		1	[48.19 ... 67.7]		0.5		63.14	57.56		1.0922	[53.01 ... 73.55]		0.21878	1.09
Chaperone	Q8EHT7|DNAK_SHEON		KQASANK	891	21.16	1		15.8	19.16		1	[11.16 ... 20.57]		0.5		18.23	16.62		1.1538	[13.21 ... 23.38]		0.233262	0.87
Chaperone	Q8EHT7|DNAK_SHEON		KQASANK	893	29.96	1		324.93	394.7		1	[296.96 ... 353.69]		0.5		282.33	260.4		0.868895	[256.82 ... 308.55]		0.019247	0.87
Chaperone	Q8EHT7|DNAK_SHEON		KQNITIK	1059	25.43	1		88.23	107.2		1	[75.89 ... 100.92]		0.5		88.84	81.69		1.00691	[76.44 ... 101.58]		0.468935	1
Chaperone	Q8EHT7|DNAK_SHEON		KQNITIK	1060	31.67	1.38		28.89	34.83		1	[22.41 ... 35.54]		0.5		1	0	<	0.519211	[-1.0 ... 2.14]	<	0.000919938
Chaperone	Q8EHT7|DNAK_SHEON		AQTQGGAQEGAAK	1339	76.68	1.14		116.87	142		1	[102.25 ... 131.91]		0.5		101.76	93.94		0.870711	[88.32 ... 115.59]		0.0732663	0.87
Chaperone	Q8EHT7|DNAK_SHEON		SLGQFNLDGIEPAPR	1455	50.45	3.65		7.76	9.41		0	[4.58 ... 11.02]		0.5		8.14	7.42	><	1	[4.88 ... 11.47]	><	0.5
Chaperone	Q8EHT7|DNAK_SHEON		IINEPTAAALAYGIDKK	1546	62.9	2.66		54.88	66.63		1	[45.54 ... 64.47]		0.5		39.6	36.41		0.721574	[31.86 ... 47.55]		0.0108752	0.72
Decaheme	Q8EG33|Q8EG33_SHEON	360.63									1								0.9
Decaheme	Q8EG33|Q8EG33_SHEON		TEGIQTR	406	20.96	1		26.47	32.05		1	[20.3 ... 32.8]		0.5		22.73	20.72		0.858708	[17.07 ... 28.56]		0.185189	0.86
Decaheme	Q8EG33|Q8EG33_SHEON		IIGYGGK	522	39.48	1		39.65	48.1		1	[31.91 ... 47.61]		0.5		27.24	25.14		0.687011	[20.98 ... 33.68]		0.0115714	0.69
Decaheme	Q8EG33|Q8EG33_SHEON		FSNIGIK	676	37.61	1.06		147.96	179.4		1	[131.05 ... 165.35]		0.5		134.4	122.5		0.908354	[118.46 ... 150.78]		0.126449	0.91
Decaheme	Q8EG33|Q8EG33_SHEON		SNVVTGIALGR	982	61.89	1.3		50.89	61.87		1	[41.95 ... 60.07]		0.5		43.42	40.21		0.853213	[35.27 ... 51.8]		0.114499	0.86
Decaheme	Q8EG33|Q8EG33_SHEON		SNVVTGIALGR	983	57.5	1.67		14.43	17.54		0	[10.01 ... 18.97]		0.5		18.25	16.72	>	1.21667	[13.22 ... 23.4]	>	0.168541
Decaheme	Q8EG33|Q8EG33_SHEON		VTYSADATQR	1022	43.98	1.35		59.15	71.58		1	[49.4 ... 69.17]		0.5		42.95	39.14		0.72612	[34.85 ... 51.28]		0.0100702	0.73
Decaheme	Q8EG33|Q8EG33_SHEON		YAYIQDQPFR	1302	42.29	1.93		79.25	96.04		1	[67.68 ... 91.16]		0.5		79.95	72.88		1.00883	[68.31 ... 91.91]		0.462111	1.01
Decaheme	Q8EG33|Q8EG33_SHEON		HTFDATGAQVPAPYK	1498	56.92	7.19		39.12	47.92		1	[31.44 ... 47.02]		0.5		36.62	34.01		0.936094	[29.22 ... 44.22]		0.310085	0.94
Cold	Q8EDG5|Q8EDG5_SHEON	344.28									1								1.07
Cold	Q8EDG5|Q8EDG5_SHEON		WFNSDK	702	31.51	1		72.85	88.42		1	[61.84 ... 84.18]		0.5		75.28	68.94		1.03336	[64.05 ... 86.82]		0.369523	1.05
Cold	Q8EDG5|Q8EDG5_SHEON		WFNSDK	703	33.49	1.08		851.91	1035		1	[797.64 ... 907.71]		0.5		897.56	824.4		1.05359	[841.22 ... 955.49]		0.126593	1.05
Cold	Q8EDG5|Q8EDG5_SHEON		WFNSDK	704	23.55	1		38.96	47.27		1	[31.29 ... 46.83]		0.5		33.92	30.92		0.870637	[26.84 ... 41.21]		0.168218	1.05
Cold	Q8EDG5|Q8EDG5_SHEON		SQVTGVVK	749	45.35	1.16		4612.69	5608		1	[4413.89 ... 4817.13]		0.5		5022.85	4620		1.08892	[4809.63 ... 5242.13]		0.0056458	1.09
Cold	Q8EDG5|Q8EDG5_SHEON		AINSDGFK	815	63.8	1		1837.51	2230		1	[1741.64 ... 1936.09]		0.5		1892.25	1725		1.02979	[1794.21 ... 1993.07]		0.209315	1.03
Cold	Q8EDG5|Q8EDG5_SHEON		GPQAENVTVIG	980	33.58	12.82		72.7	88		1	[61.7 ... 84.01]		0.5		56.59	51.57		0.778404	[47.09 ... 66.36]		0.0205789	0.78
Cold	Q8EDG5|Q8EDG5_SHEON		VSFTVTQGQK	1251	57.47	1.08		128.19	156.3		1	[112.72 ... 144.11]		0.5		124.65	115.2		0.972385	[109.44 ... 140.29]		0.362421	1.05
Cold	Q8EDG5|Q8EDG5_SHEON		VSFTVTQGQK	1252	55.53	1.28		992.92	1209		1	[932.32 ... 1055.24]		0.5		1048.48	965.2		1.05596	[985.42 ... 1113.32]		0.10864	1.05
Succinyl-CoA	Q8EFN8|SUCC_SHEON	320.88									1								0.94
Succinyl-CoA	Q8EFN8|SUCC_SHEON		VAEAFK	419	30.89	1		93.18	113		1	[80.43 ... 106.29]		0.5		92.28	84.12		0.990341	[79.6 ... 105.32]		0.455228	0.99
Succinyl-CoA	Q8EFN8|SUCC_SHEON		LEGTNAELGR	940	51.75	1		65.84	79.76		1	[55.46 ... 76.51]		0.5		62.58	57.04		0.950486	[52.5 ... 72.93]		0.316562	0.95
Succinyl-CoA	Q8EFN8|SUCC_SHEON		IGIDGNALFR	960	30.18	1		61.49	74.79		1	[51.52 ... 71.74]		0.5		56.86	52.38		0.924703	[47.34 ... 66.66]		0.245338	0.92
Succinyl-CoA	Q8EFN8|SUCC_SHEON		AFAEYWLGK	1223	57.36	1.71		98.83	119.8		1	[85.62 ... 112.41]		0.5		75.31	68.63		0.762016	[64.08 ... 86.86]		0.00709161	0.76
Succinyl-CoA	Q8EFN8|SUCC_SHEON		NLVTYQTDEK	1336	53.83	2.4		15.24	18.52		1	[10.68 ... 19.91]		0.5		19.16	17.55		1.25722	[14.0 ... 24.46]		0.131442	1.26
Succinyl-CoA	Q8EFN8|SUCC_SHEON		VAEETPELIHK	1355	48.14	2.07		87.03	106.3		1	[74.78 ... 99.61]		0.5		86.6	79.95		0.995059	[74.4 ... 99.15]		0.477873	1
Succinyl-CoA	Q8EFN8|SUCC_SHEON		AIIDPLTGPQPFQAR	1461	48.73	6.59		55.81	67.5		1	[46.39 ... 65.5]		0.5		33.85	30.84		0.606522	[26.78 ... 41.13]		0.000507064	0.61
Elongation	Q8EIJ7|EFG2_SHEON	302.87									1								1.11
Elongation	Q8EIJ7|EFG2_SHEON		ALAFK	137	32.2	1		67.4	81.91		1	[56.88 ... 78.22]		0.5		91.84	83.74		1.36261	[79.19 ... 104.83]		0.00383161	1.36
Elongation	Q8EIJ7|EFG2_SHEON		IIFVNK	583	39.33	1		200.68	243.7		1	[180.2 ... 221.73]		0.5		290.06	264.5		1.44539	[264.1 ... 316.75]		1.61269e-06	1.45
Elongation	Q8EIJ7|EFG2_SHEON		FGALTFVR	642	25.45	1		155.36	189.1		1	[137.93 ... 173.28]		0.5		168.88	155.9		1.08702	[150.52 ... 187.76]		0.145763	1.09
Elongation	Q8EIJ7|EFG2_SHEON		DQVAGITGVR	851	20.69	1		27.37	33.37		1	[21.09 ... 33.83]		0.5		30.44	28.22		1.11217	[23.77 ... 37.3]		0.245206	1.11
Elongation	Q8EIJ7|EFG2_SHEON		YANESEVAR	898	38.12	1		75.1	91.7		1	[63.88 ... 86.63]		0.5		77.71	71.46		1.03475	[66.27 ... 89.48]		0.362397	1.03
Elongation	Q8EIJ7|EFG2_SHEON		MIAEDPSFR	949	31.26	3.86		26.69	32.61		1	[20.5 ... 33.06]		0.5		39.31	35.85		1.47284	[31.61 ... 47.23]		0.0101273	1.47
Elongation	Q8EIJ7|EFG2_SHEON		EFWPAVEK	1085	42.93	1.56		105.05	127.3		1	[91.34 ... 119.15]		0.5		106.01	96.64		1.00914	[92.23 ... 120.19]		0.455803	1.01
Elongation	Q8EIJ7|EFG2_SHEON		IGEVHDGESTTDFMVQEAER	1560	72.89	24.62		6.07	7.36		0	[3.26 ... 8.92]		0.5		7.99	7.29	><	1	[4.76 ... 11.29]	><	0.5
Cysteine	Q8ED64|Q8ED64_SHEON	295.09									1								1.26
Cysteine	Q8ED64|Q8ED64_SHEON		QSAPEK	404	39.42	1		75.45	91.55		1	[64.2 ... 87.01]		0.5		97.19	88.62		1.28814	[84.11 ... 110.64]		0.0108713	1.29
Cysteine	Q8ED64|Q8ED64_SHEON		IAALPEFADK	1204	64.06	3.09		44.1	53.51		1	[35.87 ... 52.56]		0.5		55.92	50.99		1.26803	[46.49 ... 65.62]		0.0386863	1.25
Cysteine	Q8ED64|Q8ED64_SHEON		IAALPEFADK	1205	74.54	3.58		48.16	58.59		1	[39.51 ... 57.06]		0.5		59.42	54.59		1.2338	[49.65 ... 69.47]		0.0518692	1.25
Cysteine	Q8ED64|Q8ED64_SHEON		IFEDNSYTIGNTPLVR	1518	80.12	2.14		13.28	16.06		0	[9.06 ... 17.62]		0.5		6.92	6.3	><	1	[3.92 ... 9.98]	><	0.5
Cysteine	Q8ED64|Q8ED64_SHEON		DHELIEPTSGNTGIALAYVAAAR	1572	36.95	inf		1	0		0	[-1.0 ... 2.14]		0.5		1	0	><	1	[-1.0 ... 2.14]	><	0.5
Succinyl-CoA	Q8EFN7|Q8EFN7_SHEON	285.5									1								1.19
Succinyl-CoA	Q8EFN7|Q8EFN7_SHEON		SVLINK	434	33.57	1		18.64	22.62		1	[13.55 ... 23.85]		0.5		25.19	22.97		1.35139	[19.19 ... 31.35]		0.0571687	1.35
Succinyl-CoA	Q8EFN7|Q8EFN7_SHEON		SLADIGK	517	31.26	1		53.03	64.64		1	[43.88 ... 62.43]		0.5		74.37	68.22		1.40241	[63.22 ... 85.83]		0.00394714	1.4
Succinyl-CoA	Q8EFN7|Q8EFN7_SHEON		SGTLTYEAVK	1189	50.74	1.15		17.7	21.78		1	[12.76 ... 22.77]		0.5		31.79	29.15		1.79605	[24.95 ... 38.81]		0.00148008	1.1
Succinyl-CoA	Q8EFN7|Q8EFN7_SHEON		SGTLTYEAVK	1190	65.83	1.73		134.09	162.8		1	[118.18 ... 150.45]		0.5		145.75	133.5		1.08696	[129.0 ... 162.98]		0.158242	1.1
Succinyl-CoA	Q8EFN7|Q8EFN7_SHEON		FAALEAAGVTTVR	1309	59.58	1.9		253.08	308		1	[229.33 ... 277.51]		0.5		305.83	281.4		1.20843	[278.95 ... 333.46]		0.00414807	1.21
Succinyl-CoA	Q8EFN7|Q8EFN7_SHEON		GGSEHLGLPVFNTVK	1482	44.52	8.02		29.57	36.03		1	[23.01 ... 36.31]		0.5		26.29	24.51		0.889077	[20.14 ... 32.6]		0.227675	0.89
5'-nucleotidase	Q8EFH1|Q8EFH1_SHEON	282.22									1								0.95
5'-nucleotidase	Q8EFH1|Q8EFH1_SHEON		TLVDQIR	511	25.09	1		51.46	62.27		1	[42.47 ... 60.71]		0.5		36.19	32.98		0.703265	[28.84 ... 43.75]		0.00854241	0.77
5'-nucleotidase	Q8EFH1|Q8EFH1_SHEON		TLVDQIR	512	24.91	1		53.37	65.01		1	[44.19 ... 62.81]		0.5		43.59	40.26		0.816751	[35.41 ... 51.99]		0.0650267	0.77
5'-nucleotidase	Q8EFH1|Q8EFH1_SHEON		YFDAYK	721	25.27	1		162.2	197.4		1	[144.29 ... 180.61]		0.5		155.38	143		0.957953	[137.95 ... 173.31]		0.28455	0.97
5'-nucleotidase	Q8EFH1|Q8EFH1_SHEON		YFDAYK	722	25.51	1		100.14	122		1	[86.82 ... 113.83]		0.5		97.68	90.05		0.975434	[84.56 ... 111.17]		0.387399	0.97
5'-nucleotidase	Q8EFH1|Q8EFH1_SHEON		LVPVNLVK	872	59.15	1.14		63.2	76.71		1	[53.07 ... 73.62]		0.5		68.41	62.37		1.08244	[57.8 ... 79.33]		0.233629	1.08
5'-nucleotidase	Q8EFH1|Q8EFH1_SHEON		EVTDEAGNK	1016	62.18	1		67.49	81.89		1	[56.96 ... 78.31]		0.5		49.39	45.56		0.731812	[40.61 ... 58.42]		0.00835165	0.73
5'-nucleotidase	Q8EFH1|Q8EFH1_SHEON		TFTILHTNDNHGR	1415	36.86	4.48		17.85	21.64		1	[12.88 ... 22.94]		0.5		20.32	18.53		1.13838	[15.0 ... 25.8]		0.242004	1.15
5'-nucleotidase	Q8EFH1|Q8EFH1_SHEON		TFTILHTNDNHGR	1416	23.25	7.45		2.79	3.39		0	[0.85 ... 4.7]		0.5		3.44	3.13	><	1	[1.32 ... 5.56]	><	0.5
Long-chain	Q8ECN7|Q8ECN7_SHEON	279.55									1								0.87
Long-chain	Q8ECN7|Q8ECN7_SHEON		FDQITAK	754	39.91	1		130.92	159.4		1	[115.24 ... 147.04]		0.5		170.06	156.4		1.29896	[151.62 ... 189.03]		0.00197953	1.3
Long-chain	Q8ECN7|Q8ECN7_SHEON		LPAGDIALK	904	35.47	1.2		38.56	46.67		1	[30.94 ... 46.4]		0.5		28.51	25.98		0.739367	[22.08 ... 35.12]		0.0304287	0.84
Long-chain	Q8ECN7|Q8ECN7_SHEON		LPAGDIALK	905	62.83	1.04		52.9	64.23		1	[43.77 ... 62.29]		0.5		47.38	43.59		0.895652	[38.81 ... 56.19]		0.187864	0.84
Long-chain	Q8ECN7|Q8ECN7_SHEON		DLSAAGLGSK	945	47.11	1.13		42.37	51.47		1	[34.33 ... 50.63]		0.5		43.27	39.76		1.02124	[35.13 ... 51.64]		0.430463	0.86
Long-chain	Q8ECN7|Q8ECN7_SHEON		DLSAAGLGSK	946	45.75	1		102.17	124.3		1	[88.69 ... 116.04]		0.5		85	78.72		0.831947	[72.93 ... 97.41]		0.0380007	0.86
Long-chain	Q8ECN7|Q8ECN7_SHEON		FALHYTAQYTQWSK	1522	48.48	5.59		1	0		0	[-1.0 ... 2.14]		0.5		18.66	17.19	>	1.244	[13.57 ... 23.88]	>	0.143905
Agglutination	Q8E9G3|Q8E9G3_SHEON	255.58									1								1.13
Agglutination	Q8E9G3|Q8E9G3_SHEON		NHPILK	549	22.6	1		57.39	69.75		1	[47.81 ... 67.23]		0.5		93.15	84.95		1.62311	[80.4 ... 106.26]		4.65758e-05	1.37
Agglutination	Q8E9G3|Q8E9G3_SHEON		NHPILK	550	26.11	1.35		84.81	102.9		1	[72.76 ... 97.21]		0.5		106.15	96.79		1.25162	[92.36 ... 120.34]		0.0163601	1.37
Agglutination	Q8E9G3|Q8E9G3_SHEON		ANANVISAR	655	39.59	1.28		31.55	38.52		1	[24.75 ... 38.55]		0.5		36.44	33.63		1.15499	[29.06 ... 44.03]		0.165925	1.15
Agglutination	Q8E9G3|Q8E9G3_SHEON		GEFGISLK	814	38.4	1		204.55	248.3		1	[183.83 ... 225.86]		0.5		200.75	183		0.981423	[180.28 ... 221.81]		0.388132	0.98
Agglutination	Q8E9G3|Q8E9G3_SHEON		YNLFAGGK	845	42.24	1		165.72	201.7		1	[147.58 ... 184.38]		0.5		196.68	181.1		1.18682	[176.47 ... 217.47]		0.0181586	1.19
Agglutination	Q8E9G3|Q8E9G3_SHEON		VTRPEAWR	847	30.57	1		5.99	7.3		0	[3.2 ... 8.82]		0.5		13.57	12.38	><	1	[9.29 ... 17.96]	><	0.5
Agglutination	Q8E9G3|Q8E9G3_SHEON		VTRPEAWR	848	20.86	1		34.93	42.28		1	[27.72 ... 42.33]		0.5		27.94	25.46		0.799885	[21.58 ... 34.47]		0.0813967	0.81
Agglutination	Q8E9G3|Q8E9G3_SHEON		DTQSAYAQQFNLGQR	1488	35.21	1.88		40.89	49.73		1	[33.01 ... 48.99]		0.5		1	0	<	0.366838	[-1.0 ... 2.14]	<	4.75665e-07
Phosphoenolpyruvate	Q8EDU9|Q8EDU9_SHEON	245.46									1								1.09
Phosphoenolpyruvate	Q8EDU9|Q8EDU9_SHEON		YISESFR	620	25.6	1		64.06	77.9		1	[53.85 ... 74.56]		0.5		72.26	66.46		1.128	[61.3 ... 83.53]		0.140282	1.13
Phosphoenolpyruvate	Q8EDU9|Q8EDU9_SHEON		LEFIINR	629	21.13	1		101.57	123.6		1	[88.13 ... 115.38]		0.5		84.76	78.36		0.834498	[72.71 ... 97.15]		0.0406152	0.83
Phosphoenolpyruvate	Q8EDU9|Q8EDU9_SHEON		QAMVIEK	750	26.49	1		72.81	88.56		1	[61.79 ... 84.13]		0.5		81.29	74.84		1.11647	[69.54 ... 93.38]		0.148732	1.12
Phosphoenolpyruvate	Q8EDU9|Q8EDU9_SHEON		LPNEGVGLAR	870	33.44	1.23		75.26	91.22		1	[64.03 ... 86.81]		0.5		78.7	71.75		1.04571	[67.17 ... 90.56]		0.324953	1.07
Phosphoenolpyruvate	Q8EDU9|Q8EDU9_SHEON		LPNEGVGLAR	871	29.5	1.05		30.07	36.48		1	[23.45 ... 36.88]		0.5		37.08	33.81		1.23312	[29.63 ... 44.74]		0.0879748	1.07
Phosphoenolpyruvate	Q8EDU9|Q8EDU9_SHEON		QEFEVVSNR	1018	34.29	1		56.52	68.96		1	[47.03 ... 66.28]		0.5		66.53	61.69		1.17711	[56.09 ... 77.27]		0.0863868	1.18
Phosphoenolpyruvate	Q8EDU9|Q8EDU9_SHEON		IMMNVGNPDR	1082	36.17	1.02		40.07	48.74		1	[32.29 ... 48.08]		0.5		33.49	31.08		0.835787	[26.46 ... 40.73]		0.111272	0.84
Phosphoenolpyruvate	Q8EDU9|Q8EDU9_SHEON		LIQMVYSDDAAHGK	1481	38.84	2.47		32.45	39.58		1	[25.54 ... 39.55]		0.5		44.88	41.16		1.38305	[36.57 ... 53.42]		0.0173379	1.38
Sulfate	Q8EBC6|Q8EBC6_SHEON	219.83									1								0.84
Sulfate	Q8EBC6|Q8EBC6_SHEON		GATTSFVER	755	39.96	1		89.46	108.5		1	[77.02 ... 102.26]		0.5		73.59	67.07		0.822602	[62.51 ... 84.99]		0.0375867	0.84
Sulfate	Q8EBC6|Q8EBC6_SHEON		GATTSFVER	756	29.04	1		50.23	61.02		1	[41.36 ... 59.34]		0.5		44.69	40.73		0.889707	[36.4 ... 53.21]		0.180123	0.84
Sulfate	Q8EBC6|Q8EBC6_SHEON		QSHAGSSAQAR	1006	25.13	1		14.83	18.13		0	[10.34 ... 19.43]		0.5		21.15	19.6	>	1.41	[15.7 ... 26.74]	>	0.0506059
Sulfate	Q8EBC6|Q8EBC6_SHEON		FLGNVAVFDTGGR	1333	53.67	2.66		12.28	14.81		0	[8.23 ... 16.44]		0.5		1	0	><	1	[-1.0 ... 2.14]	><	0.5
Sulfate	Q8EBC6|Q8EBC6_SHEON		KFLGNVAVFDTGGR	1462	37.67	1.67		46.6	56.42		1	[38.1 ... 55.32]		0.5		39.61	36.1		0.85	[31.87 ... 47.56]		0.117643	0.78
Sulfate	Q8EBC6|Q8EBC6_SHEON		KFLGNVAVFDTGGR	1463	34.36	3.45		35.29	42.78		1	[28.04 ... 42.74]		0.5		23.23	21.4		0.65826	[17.49 ... 29.12]		0.00893868	0.78
Periplasmic	Q8E875|Q8E875_SHEON	217.61									1								1.2
Periplasmic	Q8E875|Q8E875_SHEON		YPDTFK	648	32.25	1.19		74.07	90.02		1	[62.94 ... 85.5]		0.5		83.22	76.42		1.12353	[71.3 ... 95.48]		0.134833	1.12
Periplasmic	Q8E875|Q8E875_SHEON		LNIYSGK	700	39.24	1		84.64	102.7		1	[72.6 ... 97.02]		0.5		108.48	98.91		1.28166	[94.5 ... 122.85]		0.00946077	1.28
Periplasmic	Q8E875|Q8E875_SHEON		VIVQVEQVR	953	31.95	1		83.84	101.8		1	[71.87 ... 96.16]		0.5		66.22	61.12		0.789838	[55.81 ... 76.92]		0.0203932	0.79
Periplasmic	Q8E875|Q8E875_SHEON		EMAETEPFR	1020	41	1.56		31.69	38.59		1	[24.87 ... 38.7]		0.5		47.94	43.72		1.51278	[39.31 ... 56.82]		0.00397876	1.51
Periplasmic	Q8E875|Q8E875_SHEON		ASVLIIHGEEDKR	1454	32.54	3.93		29.38	35.82		1	[22.85 ... 36.1]		0.5		28.61	26.39		0.973792	[22.17 ... 35.23]		0.42555	0.97
Periplasmic	Q8E875|Q8E875_SHEON		TNLPTVILPHGGPHAR	1479	40.63	4.58		27.99	33.86		1	[21.63 ... 34.53]		0.5		18.65	16.99		0.666309	[13.56 ... 23.87]		0.0175592	0.67
Citrate	Q8EFP4|Q8EFP4_SHEON	189.99									1								0.95
Citrate	Q8EFP4|Q8EFP4_SHEON		VNPIVER	463	21.47	1		58.21	70.88		1	[48.55 ... 68.14]		0.5		54.84	49.99		0.942106	[45.51 ... 64.43]		0.299164	0.94
Citrate	Q8EFP4|Q8EFP4_SHEON		QLYTGETAR	899	35.24	1		38.02	46.05		1	[30.46 ... 45.79]		0.5		35.16	32.05		0.924776	[27.93 ... 42.59]		0.284236	0.92
Citrate	Q8EFP4|Q8EFP4_SHEON		YSSGQPFVYPR	1303	43.51	1.4		91.5	111.2		1	[78.88 ... 104.47]		0.5		95.05	87.43		1.0388	[82.15 ... 108.32]		0.337169	0.91
Citrate	Q8EFP4|Q8EFP4_SHEON		YSSGQPFVYPR	1304	28.24	1.18		115.09	139.9		1	[100.6 ... 129.99]		0.5		95.72	87.24		0.831697	[82.76 ... 109.05]		0.0319065	0.91
Citrate	Q8EFP4|Q8EFP4_SHEON		IFILHADHEQNASTSTVR	1543	61.53	1.91		55.02	67.15		1	[45.68 ... 64.63]		0.5		73.37	67.37		1.33352	[62.31 ... 84.74]		0.0105658	1.33
Hypothetical	Q8EJQ8|Q8EJQ8_SHEON	186.1									1								0.71
Hypothetical	Q8EJQ8|Q8EJQ8_SHEON		LVTLHK	525	39.83	1		27.18	32.77		1	[20.92 ... 33.61]		0.5		1	0	<	0.551876	[-1.0 ... 2.14]	<	0.00241438
Hypothetical	Q8EJQ8|Q8EJQ8_SHEON		YFVPDFAK	1055	53.77	1		85.55	103.5		1	[73.44 ... 98.01]		0.5		57.16	52.08		0.668147	[47.61 ... 66.99]		0.000581326	0.67
Hypothetical	Q8EJQ8|Q8EJQ8_SHEON		DATDSEGVDGYVR	1349	59.13	3.84		29.37	35.55		1	[22.84 ... 36.09]		0.5		22.13	20.17		0.75349	[16.55 ... 27.87]		0.0555872	0.75
Hypothetical	Q8EJQ8|Q8EJQ8_SHEON		DHDNTFNQAQLK	1429	33.37	1.86		88.66	107.3		1	[76.28 ... 101.39]		0.5		66.4	60.51		0.748928	[55.97 ... 77.13]		0.00649379	0.75
30S	Q8EAG3|RS9_SHEON	170.21									1								1.32
30S	Q8EAG3|RS9_SHEON		GGGITGQAGAIR	935	67.5	1.41		31.97	38.75		1	[25.11 ... 39.01]		0.5		34.09	31.08		1.06631	[26.99 ... 41.4]		0.323948	1.33
30S	Q8EAG3|RS9_SHEON		GGGITGQAGAIR	936	69.61	1.7		156.72	191.4		1	[139.2 ... 174.74]		0.5		211.06	194.5		1.34673	[189.92 ... 232.8]		0.000257573	1.33
30S	Q8EAG3|RS9_SHEON		AATQYYGTGR	986	33.1	1.35		20.18	24.63		1	[14.87 ... 25.63]		0.5		22.75	21.14		1.12735	[17.08 ... 28.57]		0.248062	1.13
30S	P59131|RS4_SHEON	164.72									1								1.32
30S	P59131|RS4_SHEON		MEGAFK	460	24.97	1		23.82	29.17		1	[18.0 ... 29.79]		0.5		43.99	40.36		1.84677	[35.78 ... 52.44]		0.000217234	1.85
30S	P59131|RS4_SHEON		QLVSHK	531	20.57	1		29.76	36.09		1	[23.18 ... 36.53]		0.5		18.12	16.51		0.608871	[13.12 ... 23.26]		0.00557697	0.61
30S	P59131|RS4_SHEON		AALEVAAQR	684	42.17	1		96.91	118		1	[83.85 ... 110.33]		0.5		118.12	107.7		1.21886	[103.4 ... 133.26]		0.0232463	1.22
30S	P59131|RS4_SHEON		IYGVLEK	753	43.98	1		104.18	127		1	[90.54 ... 118.2]		0.5		166.57	152.9		1.59887	[148.36 ... 185.29]		1.14839e-06	1.6
30S	P59131|RS4_SHEON		LSEYGLQLR	972	33.03	1		69.27	84.19		1	[58.58 ... 80.27]		0.5		78.74	72.27		1.13671	[67.2 ... 90.6]		0.119953	1.14
DNA-binding	Q8EG16|Q8EG16_SHEON	151.25									1								1.13
DNA-binding	Q8EG16|Q8EG16_SHEON		IPAFK	211	28.08	1		47.11	57.21		1	[38.56 ... 55.89]		0.5		32.23	29.68		0.684143	[25.35 ... 39.31]		0.00709731	1.55
DNA-binding	Q8EG16|Q8EG16_SHEON		IPAFK	212	25.35	1		34.26	41.82		1	[27.13 ... 41.58]		0.5		53.91	49.16		1.57356	[44.67 ... 63.4]		0.00137916	1.55
DNA-binding	Q8EG16|Q8EG16_SHEON		IASGADISK	831	59.13	1.09		187.88	228.6		1	[168.25 ... 208.07]		0.5		205.25	188.5		1.09245	[184.48 ... 226.6]		0.117994	1.09
DNA-binding	Q8EG16|Q8EG16_SHEON		NPQTGEEIK	1110	38.69	1.25		378.54	461.4		1	[347.59 ... 410.37]		0.5		431.45	397.1		1.13977	[397.66 ... 466.21]		0.0171107	1.14
Protein-export	Q8EKP0|SECB_SHEON	142.06									1								1.21
Protein-export	Q8EKP0|SECB_SHEON		EAVGSLVGR	604	35.39	1		75.53	91.63		1	[64.28 ... 87.1]		0.5		93.87	85.59		1.24282	[81.06 ... 107.04]		0.0234596	1.24
Protein-export	Q8EKP0|SECB_SHEON		EWNPEVK	906	23.44	1.17		16.97	20.58		1	[12.14 ... 21.92]		0.5		20.5	18.69		1.20801	[15.15 ... 26.0]		0.164396	1.21
Protein-export	Q8EKP0|SECB_SHEON		EWNPEVK	907	26.27	1.4		87.15	105.9		1	[74.9 ... 99.75]		0.5		104.53	95.79		1.19943	[90.87 ... 118.59]		0.0383494	1.21
Protein-export	Q8EKP0|SECB_SHEON		DVSFETPNSPAVFQK	1510	56.96	4.5		52.04	63.17		1	[42.99 ... 61.34]		0.5		60.03	54.9		1.15354	[50.2 ... 70.14]		0.121129	1.15
3-oxoacyl-(Acyl-carrier-protein)	Q8EDH3|Q8EDH3_SHEON	135.65									1								0.93
3-oxoacyl-(Acyl-carrier-protein)	Q8EDH3|Q8EDH3_SHEON		VALVTGASR	567	32.98	1		58.63	71		1	[48.94 ... 68.6]		0.5		50.45	45.98		0.860481	[41.56 ... 59.59]		0.112859	0.86
3-oxoacyl-(Acyl-carrier-protein)	Q8EDH3|Q8EDH3_SHEON		AGLIGFTK	726	38.46	1		52.04	63.48		1	[42.99 ... 61.35]		0.5		53.61	49.43		1.03017	[44.4 ... 63.07]		0.395387	1.03
3-oxoacyl-(Acyl-carrier-protein)	Q8EDH3|Q8EDH3_SHEON		SINLSLAGK	912	64.21	1		117.64	142.6		1	[102.96 ... 132.74]		0.5		109.17	99.51		0.928001	[95.14 ... 123.6]		0.199801	0.93
Superoxide	Q8ED83|Q8ED83_SHEON	131.51									1								0.99
Superoxide	Q8ED83|Q8ED83_SHEON		HHNTYVVK	1074	22.39	1		15.89	19.49		1	[11.23 ... 20.67]		0.5		34.26	31.33		2.15607	[27.13 ... 41.58]		8.2566e-05	2.16
Superoxide	Q8ED83|Q8ED83_SHEON		AAFGSFDAFK	1167	60.74	1.26		92.11	111.6		1	[79.44 ... 105.13]		0.5		90.04	82.08		0.977527	[77.55 ... 102.89]		0.399596	0.98
Superoxide	Q8ED83|Q8ED83_SHEON		AFELPALPYAK	1341	48.38	4.19		26.93	32.59		1	[20.7 ... 33.32]		0.5		1	0	<	0.557	[-1.0 ... 2.14]	<	0.00277197
OmpA	Q8EBH3|Q8EBH3_SHEON	129.51									1								1.05
OmpA	Q8EBH3|Q8EBH3_SHEON		ADAVAK	204	28.49	1		28.22	34.23		1	[21.83 ... 34.78]		0.5		34.66	31.6		1.22821	[27.48 ... 42.03]		0.097427	1.23
OmpA	Q8EBH3|Q8EBH3_SHEON		ILVEK	280	26.93	1		113.98	138.2		1	[99.57 ... 128.79]		0.5		128.99	117.6		1.13169	[113.45 ... 144.96]		0.0865755	1.13
OmpA	Q8EBH3|Q8EBH3_SHEON		LANYMNK	818	53.39	1		236.35	287.4		1	[213.62 ... 259.73]		0.5		243.5	224.4		1.03025	[220.33 ... 267.33]		0.320457	1.03
OmpA	Q8EBH3|Q8EBH3_SHEON		RIEAIVTTTEK	1352	20.7	3.08		69.95	84.95		1	[59.19 ... 81.0]		0.5		54.94	50.78		0.785418	[45.6 ... 64.54]		0.0255754	0.79
Thiol:disulfide	Q8EJX3|Q8EJX3_SHEON	128.12									1								1.1
Thiol:disulfide	Q8EJX3|Q8EJX3_SHEON		TFDAAADSFMVK	1376	58.76	3.24		5.96	7.19		0	[3.19 ... 8.79]		0.5		1	0	><	1	[-1.0 ... 2.14]	><	0.5
Thiol:disulfide	Q8EJX3|Q8EJX3_SHEON		IDTALFTAIHDK	1399	26.65	2.24		167.08	203.3		1	[148.84 ... 185.84]		0.5		192.67	177.4		1.15316	[172.72 ... 213.18]		0.038426	1.15
Thiol:disulfide	Q8EJX3|Q8EJX3_SHEON		AFAVAHQLNVNEK	1435	42.71	2.35		134.13	162.9		1	[118.22 ... 150.49]		0.5		134.35	123.4		1.00164	[118.42 ... 150.73]		0.491166	1
Leucine	Q8EDV5|Q8EDV5_SHEON	126.83									1								1.26
Leucine	Q8EDV5|Q8EDV5_SHEON		TTGAVADEMAR	1039	78.11	1.29		58.14	70.77		1	[48.49 ... 68.06]		0.5		79.87	73.31		1.37375	[68.24 ... 91.83]		0.00482604	1.37
Leucine	Q8EDV5|Q8EDV5_SHEON		EIYNTLLK	1070	48.72	1.32		50.47	61.3		1	[41.58 ... 59.61]		0.5		52.91	48.55		1.04835	[43.78 ... 62.3]		0.341361	1.05
30S	P59183|RS3_SHEON	123.26									1								1.13
30S	P59183|RS3_SHEON		IGAQGIK	468	20.96	1		187.25	227.7		1	[167.66 ... 207.4]		0.5		208.5	191.1		1.11348	[187.52 ... 230.07]		0.0782965	1.11
30S	P59183|RS3_SHEON		LQAASVSK	715	53.76	1		188.95	229.6		1	[169.25 ... 209.22]		0.5		218.86	200.7		1.1583	[197.22 ... 241.11]		0.0289798	1.16
30S	P59183|RS3_SHEON		LVADSIAQQLER	1327	48.54	1.76		59.91	72.55		1	[50.09 ... 70.01]		0.5		51.82	47.23		0.864964	[42.79 ... 61.1]		0.118193	0.86
MSHA	Q8EA03|Q8EA03_SHEON	122.25									1								1
MSHA	Q8EA03|Q8EA03_SHEON		SQWEVDGR	787	27.02	1.4		102.58	124.5		1	[89.06 ... 116.47]		0.5		74.72	68.09		0.728407	[63.54 ... 86.22]		0.00229458	0.73
MSHA	Q8EA03|Q8EA03_SHEON		NVLYSQDAR	950	55.73	1.97		120.66	147.3		1	[105.74 ... 135.99]		0.5		121.49	111.9		1.00688	[106.52 ... 136.89]		0.464375	1.01
MSHA	Q8EA03|Q8EA03_SHEON		GVVYNPGTGK	1066	39.5	2.54		156.21	189.3		1	[138.72 ... 174.2]		0.5		158.18	144.2		1.01261	[140.56 ... 176.31]		0.430072	1.01
Hypothetical	Q8EF23|Q8EF23_SHEON	119.77									1								0.96
Hypothetical	Q8EF23|Q8EF23_SHEON		MQLFVK	637	32.3	1		162.62	196.9		1	[144.69 ... 181.06]		0.5		136.27	124.2		0.837966	[120.2 ... 152.8]		0.0218258	0.96
Hypothetical	Q8EF23|Q8EF23_SHEON		MQLFVK	638	35.84	1.03		581.84	707.3		1	[540.37 ... 624.5]		0.5		562.8	519		0.967276	[522.27 ... 604.48]		0.249507	0.96
Hypothetical	Q8EF23|Q8EF23_SHEON		MQLFVK	679	20.28	1.22		140.02	170.5		1	[123.68 ... 156.82]		0.5		137.92	126.5		0.985002	[121.73 ... 154.56]		0.419919	0.96
Hypothetical	Q8EF23|Q8EF23_SHEON		MQLFVK	680	31.35	1		57.32	69.57		1	[47.75 ... 67.16]		0.5		40.36	37.32		0.704117	[32.54 ... 48.4]		0.00656954	0.96
50S	Q8EK65|RL2_SHEON	116.52									1								1.1
50S	Q8EK65|RL2_SHEON		VVNSDLHK	929	25.19	1.38		31.16	37.99		1	[24.4 ... 38.1]		0.5		38.71	35.54		1.2423	[31.07 ... 46.56]		0.0780051	1.24
50S	Q8EK65|RL2_SHEON		SAGAYVQVVAR	1038	44.65	1.19		84.77	103		1	[72.71 ... 97.16]		0.5		91.1	83.68		1.07467	[78.52 ... 104.04]		0.228835	1.07
50S	Q8EK65|RL2_SHEON		GVAMNPVDHPHGGGEGR	1480	46.68	3.83		12.98	15.71		0	[8.81 ... 17.27]		0.5		9	8.2	><	1	[5.56 ... 12.52]	><	0.5
Elongation	Q8EEP9|EFP_SHEON	116.38									1								0.96
Elongation	Q8EEP9|EFP_SHEON		EVIYTEPSAR	1114	50.9	2.32		180.02	218.1		1	[160.91 ... 199.68]		0.5		173.44	158.1		0.963449	[154.77 ... 192.64]		0.30228	0.96
Elongation	Q8EEP9|EFP_SHEON		VGDKIEIDTR	1299	35.91	8.19		20.57	24.85		1	[15.2 ... 26.08]		0.5		8.15	7.42	<	0.729217	[4.89 ... 11.49]	<	0.065332
Elongation	Q8EEP9|EFP_SHEON		NLLLNSGTETTFKGEDK	1555	29.57	2		11.69	14.39		0	[7.74 ... 15.74]		0.5		22.29	20.73	>	1.486	[16.69 ... 28.06]	>	0.029837
30S	Q8EK72|RS7_SHEON	114.89									1								0.97
30S	Q8EK72|RS7_SHEON		WLVEAAR	513	28.68	1		77.13	93.79		1	[65.74 ... 88.85]		0.5		59.73	55.51		0.774407	[49.93 ... 69.81]		0.0168188	0.77
30S	Q8EK72|RS7_SHEON		ALDVIAEK	825	51.43	1.67		236.14	286.9		1	[213.42 ... 259.5]		0.5		230.37	212		0.975565	[208.01 ... 253.36]		0.349042	0.98
30S	Q8EK72|RS7_SHEON		FHSELLAK	988	34.78	1		49.5	60.1		1	[40.71 ... 58.54]		0.5		69.19	63.09		1.39778	[58.5 ... 80.17]		0.00518719	1.4
Isocitrate	Q8EDW2|Q8EDW2_SHEON	114.42									1								0.92
Isocitrate	Q8EDW2|Q8EDW2_SHEON		GSAVNPVLR	647	42.09	1.8		85.91	104.1		1	[73.76 ... 98.4]		0.5		86.63	78.97		1.00838	[74.42 ... 99.18]		0.46236	1.01
Isocitrate	Q8EDW2|Q8EDW2_SHEON		VIANFPEK	944	50.22	1.47		86.33	104.9		1	[74.14 ... 98.85]		0.5		69.24	63.65		0.802039	[58.55 ... 80.24]		0.0255675	0.8
Isocitrate	Q8EDW2|Q8EDW2_SHEON		AHDAQLIVK	1072	22.11	1		4.27	5.24		0	[1.92 ... 6.64]		0.5		16.95	15.46	>	1.13	[12.12 ... 21.9]	>	0.27003
Phosphoenolpyruvate	Q8EKD3|PPCK_SHEON	113.91									1								1.22
Phosphoenolpyruvate	Q8EKD3|PPCK_SHEON		VPNYK	321	23.3	1		15.93	19.35		1	[11.26 ... 20.71]		0.5		24.8	22.62		1.55681	[18.86 ... 30.92]		0.0156643	1.56
Phosphoenolpyruvate	Q8EKD3|PPCK_SHEON		YQVSDAIR	727	35.33	1.14		75.94	92.3		1	[64.65 ... 87.55]		0.5		92.05	83.93		1.21214	[79.39 ... 105.07]		0.0379111	1.21
Phosphoenolpyruvate	Q8EKD3|PPCK_SHEON		EQAAYHFLSGYTAK	1491	26.85	4.64		74.06	90.26		1	[62.94 ... 85.49]		0.5		95.19	87.79		1.28531	[82.27 ... 108.47]		0.0119156	1.2
Phosphoenolpyruvate	Q8EKD3|PPCK_SHEON		EQAAYHFLSGYTAK	1492	28.43	2.72		62.04	75.15		1	[52.02 ... 72.34]		0.5		57.77	52.66		0.931173	[48.16 ... 67.66]		0.262365	1.2
50S	Q8EER6|RL20_SHEON	113.59									1								1.03
50S	Q8EER6|RL20_SHEON		VAVQAVTK	745	52	1		33.17	40.15		1	[26.17 ... 40.36]		0.5		26.07	23.76		0.785951	[19.96 ... 32.36]		0.0723864	0.79
50S	Q8EER6|RL20_SHEON		VVFATLVEK	1086	61.59	1.03		64.85	78.61		1	[54.56 ... 75.42]		0.5		69.77	63.61		1.07587	[59.04 ... 80.81]		0.247753	1.08
Glycine	Q8EIQ7|GCSH_SHEON	103.72									1								1.03
Glycine	Q8EIQ7|GCSH_SHEON		SNIPTELK	909	46.38	1		270.86	329.2		1	[246.03 ... 296.38]		0.5		278.31	256.1		1.0275	[253.04 ... 304.29]		0.32749	1.03
Glycine	Q8EIQ7|GCSH_SHEON		YASSHEWIR	1083	27.41	1		29.03	35.13		1	[22.54 ... 35.7]		0.5		21.1	19.23		0.726834	[15.66 ... 26.69]		0.039871	0.87
Glycine	Q8EIQ7|GCSH_SHEON		YASSHEWIR	1084	29.93	1		23.44	28.65		1	[17.67 ... 29.36]		0.5		24.75	23.18		1.05589	[18.81 ... 30.86]		0.365598	0.87
30S	Q8EK48|RS13_SHEON	100.69									1								0.91
30S	Q8EK48|RS13_SHEON		YLVEGDLR	752	39.85	2.07		107.22	130.6		1	[93.34 ... 121.49]		0.5		97.65	90.18		0.910744	[84.53 ... 111.14]		0.159852	0.91
30S	Q8EK48|RS13_SHEON		ELSEAQIDTLR	1279	60.84	1.09		21.54	26.22		1	[16.04 ... 27.2]		0.5		40.89	37.29		1.89833	[33.01 ... 48.98]		0.000206461	1.9
50S	Q8EAG2|RL13_SHEON	100.65									1								1.05
50S	Q8EAG2|RL13_SHEON		IATEIALR	601	25.78	1		38.58	46.72		1	[30.96 ... 46.42]		0.5		27.59	25.22		0.715137	[21.28 ... 34.07]		0.0203437	0.72
50S	Q8EAG2|RL13_SHEON		QISFEK	612	30.26	1		82.68	100.4		1	[70.81 ... 94.89]		0.5		86.34	79.18		1.04427	[74.15 ... 98.86]		0.324312	1.04
50S	Q8EAG2|RL13_SHEON		TFTATPETVTR	1215	44.61	1.16		28.76	35.04		1	[22.3 ... 35.39]		0.5		45.69	41.67		1.58866	[37.3 ... 54.32]		0.00216163	1.59
Hypothetical	Q8EFW1|Q8EFW1_SHEON	98.02									1								0.9
Hypothetical	Q8EFW1|Q8EFW1_SHEON		NIQYQTR	672	27.82	1.32		37.12	45.14		1	[29.66 ... 44.78]		0.5		48.73	44.43		1.31277	[40.01 ... 57.68]		0.029981	1.31
Hypothetical	Q8EFW1|Q8EFW1_SHEON		SYISGYLR	744	41	1		124.8	151.9		1	[109.57 ... 140.45]		0.5		115.47	107.1		0.92524	[100.95 ... 130.4]		0.186605	0.93
Hypothetical	Q8EFW1|Q8EFW1_SHEON		AGFLYEK	764	29.2	1		84.25	102		1	[72.24 ... 96.6]		0.5		69.29	63.15		0.822433	[58.6 ... 80.29]		0.0407315	0.82
Aconitate	Q8EJN1|Q8EJN1_SHEON	97.12									1								1.29
Aconitate	Q8EJN1|Q8EJN1_SHEON		TDVLLDEVR	941	48.27	1.75		49.25	60.02		1	[40.49 ... 58.27]		0.5		64.23	59.19		1.30416	[54.0 ... 74.74]		0.0203232	1.3
Aconitate	Q8EJN1|Q8EJN1_SHEON		GTATSPILSAER	1165	48.85	1.44		30.81	37.26		1	[24.1 ... 37.71]		0.5		18.3	16.67		0.593963	[13.27 ... 23.47]		0.00372319	0.59
50S	Q8EK68|RL3_SHEON	92.29									1								1.5
50S	Q8EK68|RL3_SHEON		TLETDGYR	732	39.92	1.49		16.91	20.56		1	[12.09 ... 21.86]		0.5		28.19	25.71		1.66706	[21.8 ... 34.76]		0.00551431	1.67
50S	Q8EK68|RL3_SHEON		VTTQNLDVVR	1077	52.37	1.17		49.94	61.09		1	[41.11 ... 59.03]		0.5		73.74	67.87		1.47657	[62.64 ... 85.14]		0.00143129	1.48
Inorganic	Q8E9S6|Q8E9S6_SHEON	90.16									1								1.12
Inorganic	Q8E9S6|Q8E9S6_SHEON		SAVEGTPAR	603	42.91	1.22		52.63	63.86		1	[43.52 ... 61.99]		0.5		67.93	61.94		1.29071	[57.36 ... 78.8]		0.0215625	1.29
Inorganic	Q8E9S6|Q8E9S6_SHEON		NQIGEEAVAAR	1106	47.25	1.02		57.75	70.06		1	[48.14 ... 67.63]		0.5		55.82	50.88		0.96658	[46.39 ... 65.51]		0.377744	0.97
Inosine-5'-monophosphate	Q8EC51|Q8EC51_SHEON	85.94									1								1
Inosine-5'-monophosphate	Q8EC51|Q8EC51_SHEON		VGAAVGAGAGNEER	1270	85.94	4.61		4.43	5.38		0	[2.04 ... 6.85]		0.5		6.82	6.22	><	1	[3.84 ... 9.86]	><	0.5
Decaheme	Q8EG34|Q8EG34_SHEON	84.19									1								0.87
Decaheme	Q8EG34|Q8EG34_SHEON		DSIFAIK	698	21.14	1		93.25	112.9		1	[80.5 ... 106.37]		0.5		76.32	69.56		0.818445	[65.0 ... 87.97]		0.0323642	0.82
Decaheme	Q8EG34|Q8EG34_SHEON		VFNAQLTQR	966	33.88	1		103.02	125.2		1	[89.47 ... 116.95]		0.5		95.99	88.52		0.931761	[83.01 ... 109.34]		0.222629	0.93
Decaheme	Q8EG34|Q8EG34_SHEON		FDAFDSNK	985	29.17	1		31.31	37.88		1	[24.54 ... 38.28]		0.5		20.63	18.8		0.658895	[15.26 ... 26.15]		0.0121301	0.66
Ribosome	Q8EGH2|RRF_SHEON	83.65									1								0.88
Ribosome	Q8EGH2|RRF_SHEON		MIADIK	486	29.98	1		75.11	91.33		1	[63.89 ... 86.64]		0.5		66.93	61.93		0.891093	[56.45 ... 77.71]		0.146326	0.89
Ribosome	Q8EGH2|RRF_SHEON		IPLPALTEER	1073	53.67	2.9		75.59	91.54		1	[64.34 ... 87.17]		0.5		65.59	59.78		0.867707	[55.23 ... 76.23]		0.102524	0.87
50S	Q8EK76|RL10_SHEON	81.62									1								1.4
50S	Q8EK76|RL10_SHEON		GALSAVAADSR	855	56.24	5.43		39.21	47.8		1	[31.52 ... 47.12]		0.5		55.89	50.96		1.4254	[46.45 ... 65.58]		0.00663558	1.43
50S	Q8EK76|RL10_SHEON		GVTVGAMTGLR	970	25.38	1.27		40.62	49.38		1	[32.77 ... 48.69]		0.5		29.37	27.32		0.723043	[22.83 ... 36.08]		0.0211083	0.72
2-amino-3-ketobutyrate	Q8E8J0|Q8E8J0_SHEON	80.28									1								1.11
2-amino-3-ketobutyrate	Q8E8J0|Q8E8J0_SHEON		ALGGASGGFTSGK	1264	80.28	1		23.67	28.79		1	[17.87 ... 29.62]		0.5		26.17	23.86		1.10562	[20.04 ... 32.47]		0.268761	1.11
Transketolase	Q8EIB3|Q8EIB3_SHEON	79.87									1								1.31
Transketolase	Q8EIB3|Q8EIB3_SHEON		TLAAQFNR	666	26.13	1		26.28	31.88		1	[20.14 ... 32.59]		0.5		32.65	29.77		1.24239	[25.71 ... 39.78]		0.0922864	1.24
Transketolase	Q8EIB3|Q8EIB3_SHEON		TAEQLANVAK	1154	53.74	1.47		16	19.53		1	[11.32 ... 20.8]		0.5		24.73	22.79		1.54563	[18.79 ... 30.83]		0.0169773	1.55
Putative	Q8EG14|Y1800_SHEON	79.58									1								1.05
Putative	Q8EG14|Y1800_SHEON		VIELIK	539	28.95	1		83.79	101.9		1	[71.82 ... 96.1]		0.5		88.11	81.18		1.05156	[75.78 ... 100.79]		0.298904	1.05
Putative	Q8EG14|Y1800_SHEON		AEGLYSK	643	50.63	1		49.4	59.87		1	[40.62 ... 58.43]		0.5		50.94	46.44		1.03117	[42.0 ... 60.13]		0.393999	1.03
Malate	P82177|MDH_SHEON	78.6									1								1.2
Malate	P82177|MDH_SHEON		LGVDFVK	670	35.03	1.08		156.2	190.1		1	[138.71 ... 174.18]		0.5		190.65	175.4		1.22055	[170.83 ... 211.02]		0.00902002	1.22
Malate	P82177|MDH_SHEON		TQLPAGSK	707	43.57	1.18		493.52	601.4		1	[456.48 ... 531.6]		0.5		588.72	541.4		1.1929	[546.9 ... 631.72]		0.00125549	1.19
Peptidyl-prolyl	Q8EHS8|Q8EHS8_SHEON	76.74									1								1.08
Peptidyl-prolyl	Q8EHS8|Q8EHS8_SHEON		SDKFSTVEQQASYGVGR	1536	76.74	5.04		50.83	61.62		1	[41.91 ... 60.01]		0.5		54.57	49.75		1.07358	[45.27 ... 64.13]		0.273351	1.07
TonB-dependent	Q8ED60|Q8ED60_SHEON	76.74									1								0.97
TonB-dependent	Q8ED60|Q8ED60_SHEON		VVFAGYK	682	52.22	1		118.34	143.4		1	[103.61 ... 133.5]		0.5		117.82	107.4		0.995606	[103.12 ... 132.93]		0.477048	1
TonB-dependent	Q8ED60|Q8ED60_SHEON		SALYAPEGTYRPVASRPIK	1559	24.52	1.08		70.88	86.52		1	[60.04 ... 82.02]		0.5		64.2	59.52		0.905756	[53.97 ... 74.71]		0.184066	0.91
Peptidyl-prolyl	Q8EG23|Q8EG23_SHEON	72.25									1								1
Peptidyl-prolyl	Q8EG23|Q8EG23_SHEON		YVDEGFFDGTIFHR	1484	72.25	5.65		11.86	14.47		0	[7.88 ... 15.94]		0.5		13.4	12.45	><	1	[9.15 ... 17.76]	><	0.5
Antioxidant,	Q8EC04|Q8EC04_SHEON	72.24									1								1.32
Antioxidant,	Q8EC04|Q8EC04_SHEON		TVTLEGK	608	39.64	1.17		45.46	55.54		1	[37.09 ... 54.07]		0.5		63.12	58.43		1.38847	[53.0 ... 73.53]		0.00747416	1.39
Antioxidant,	Q8EC04|Q8EC04_SHEON		VLSDSVWR	747	32.6	1		31.94	38.86		1	[25.09 ... 38.98]		0.5		36.73	33.81		1.14997	[29.32 ... 44.35]		0.171692	1.15
NrfJ-related	Q8EC20|Q8EC20_SHEON	72.06									1								0.92
NrfJ-related	Q8EC20|Q8EC20_SHEON		LLFVGK	443	20.55	1		45.26	55.08		1	[36.91 ... 53.84]		0.5		54.3	49.51		1.19973	[45.03 ... 63.84]		0.0822246	0.92
NrfJ-related	Q8EC20|Q8EC20_SHEON		LLFVGK	444	20.91	1		69.55	84.22		1	[58.83 ... 80.57]		0.5		49.49	45.26		0.711574	[40.7 ... 58.53]		0.00462414	0.92
NrfJ-related	Q8EC20|Q8EC20_SHEON		LLFVGK	446	30.6	1		138.11	167.7		1	[121.91 ... 154.78]		0.5		127.57	117.3		0.923684	[112.14 ... 143.44]		0.173328	0.92
50S	Q8EK77|RL1_SHEON	70.88									1								1.36
50S	Q8EK77|RL1_SHEON		AKPAVAK	774	20.67	1		49.77	60.6		1	[40.95 ... 58.83]		0.5		62.07	57.15		1.24714	[52.04 ... 72.38]		0.0420826	1.25
50S	Q8EK77|RL1_SHEON		VDFTPVQLK	1158	50.21	1.96		61.26	74.38		1	[51.31 ... 71.49]		0.5		86.97	79.31		1.41969	[74.74 ... 99.56]		0.0018371	1.42
Cytochrome	Q8EBS9|Q8EBS9_SHEON	69.31									1								0.94
Cytochrome	Q8EBS9|Q8EBS9_SHEON		ADFDAK	424	27.85	1		223.15	270.3		1	[201.24 ... 245.68]		0.5		206.14	187.9		0.923773	[185.32 ... 227.56]		0.134427	0.92
Cytochrome	Q8EBS9|Q8EBS9_SHEON		TFQENAAILATVAQK	1499	41.46	8.17		55.18	66.95		1	[45.82 ... 64.81]		0.5		69.34	63.22		1.25661	[58.64 ... 80.34]		0.0319665	1.26
Hypothetical	Q8ED29|Q8ED29_SHEON	68.36									1								1
Hypothetical	Q8ED29|Q8ED29_SHEON		YGYASETADPIETSQK	1528	68.36	3.29		16.49	19.97		1	[11.74 ... 21.37]		0.5		14.65	13.35	<	0.909642	[10.19 ... 19.22]	<	0.315089
50S	Q8EK58|RL24_SHEON	67.83									1								1.57
50S	Q8EK58|RL24_SHEON		VAQVLPTGK	931	30.03	2.58		17.1	20.91		1	[12.25 ... 22.07]		0.5		27.81	25.69		1.62632	[21.47 ... 34.32]		0.00752654	1.63
50S	Q8EK58|RL24_SHEON		LIVEGINLVK	1255	37.8	2.75		1	0		0	[-1.0 ... 2.14]		0.5		8.31	7.59	><	1	[5.02 ... 11.69]	><	0.5
Hypothetical	Q8EAF5|Q8EAF5_SHEON	67.78									1								0.76
Hypothetical	Q8EAF5|Q8EAF5_SHEON		QQGIEPVIK	1105	27.64	1.55		32.85	39.92		1	[25.89 ... 40.0]		0.5		20.55	18.96		0.625571	[15.19 ... 26.06]		0.00577559	0.63
Hypothetical	Q8EAF5|Q8EAF5_SHEON		ALIDADADHLK	1317	40.14	1.23		81.13	98.57		1	[69.39 ... 93.2]		0.5		63.79	59.06		0.786269	[53.6 ... 74.26]		0.0199996	0.79
30S	P59375|RS11_SHEON	66.69									1								1.61
30S	P59375|RS11_SHEON		AGAAAQDYGLK	1177	66.69	2.1		20.25	24.77		1	[14.93 ... 25.71]		0.5		33.31	30.78		1.64494	[26.3 ... 40.52]		0.00384896	1.65
30S	P59124|RS5_SHEON	65.39									1								1.4
30S	P59124|RS5_SHEON		AYGSTNPINIVR	1308	65.39	1.44		27.63	33.55		1	[21.32 ... 34.12]		0.5		38.69	35.28		1.40029	[31.05 ... 46.54]		0.0199647	1.4
Enolase	Q8EBR0|ENO_SHEON	65.27									1								0.87
Enolase	Q8EBR0|ENO_SHEON		AAGYTAVISHR	1079	40.62	2.52		53.15	64.36		1	[43.99 ... 62.57]		0.5		45.23	41.22		0.850988	[36.88 ... 53.81]		0.107111	0.87
Enolase	Q8EBR0|ENO_SHEON		AAGYTAVISHR	1080	24.65	1.43		18.9	22.91		1	[13.78 ... 24.16]		0.5		19.27	17.57		1.01958	[14.1 ... 24.59]		0.454628	0.87
2-oxoglutarate	Q8EFN9|Q8EFN9_SHEON	65.06									1								1.45
2-oxoglutarate	Q8EFN9|Q8EFN9_SHEON		GLVTPVLR	526	39.95	1.16		44.27	53.76		1	[36.02 ... 52.74]		0.5		64.57	58.88		1.45855	[54.31 ... 75.12]		0.00288684	1.46
2-oxoglutarate	Q8EFN9|Q8EFN9_SHEON		LGFMSFYVK	1240	25.11	1		6.04	7.35		0	[3.24 ... 8.89]		0.5		6.81	6.29	><	1	[3.83 ... 9.84]	><	0.5
2',3'-cyclic-nucleotide	Q8EBF3|Q8EBF3_SHEON	64.77									1								0.86
2',3'-cyclic-nucleotide	Q8EBF3|Q8EBF3_SHEON		GALTFK	362	24.33	1		325.07	393.9		1	[297.09 ... 353.84]		0.5		278.36	253.7		0.856308	[253.09 ... 304.34]		0.0119676	0.86
2',3'-cyclic-nucleotide	Q8EBF3|Q8EBF3_SHEON		VGLQMGDVHPAYK	1425	40.44	2		12.92	15.73		0	[8.75 ... 17.19]		0.5		14.81	13.66	><	1	[10.32 ... 19.41]	><	0.5
Hypothetical	Q8E903|Q8E903_SHEON	64.75									1								0.92
Hypothetical	Q8E903|Q8E903_SHEON		LAPDQFNLIR	1152	39.81	1.21		71.47	86.91		1	[60.58 ... 82.67]		0.5		65.86	60.89		0.921506	[55.48 ... 76.53]		0.223659	0.92
Hypothetical	Q8E903|Q8E903_SHEON		DYLGPMPYK	1220	24.94	1.94		12.57	15.44		0	[8.46 ... 16.78]		0.5		21.28	19.8	>	1.41867	[15.81 ... 26.89]	>	0.0477318
Iron(III)	Q8EIU0|Q8EIU0_SHEON	64.66									1								1.08
Iron(III)	Q8EIU0|Q8EIU0_SHEON		LTVYSYR	621	26.45	1		90.3	110.6		1	[77.79 ... 103.17]		0.5		98.39	90.93		1.08959	[85.21 ... 111.94]		0.185806	1.09
Iron(III)	Q8EIU0|Q8EIU0_SHEON		LVELVEK	778	38.21	1		48.06	58.25		1	[39.42 ... 56.95]		0.5		49.54	45.16		1.03079	[40.74 ... 58.58]		0.396813	1.03
Glyceraldehyde	Q8EEN1|Q8EEN1_SHEON	64.43									1								0.94
Glyceraldehyde	Q8EEN1|Q8EEN1_SHEON		VLLTAPAK	736	39.1	1.67		76.33	92.68		1	[65.01 ... 87.97]		0.5		70.25	64.59		0.920346	[59.47 ... 81.33]		0.21467	0.92
Glyceraldehyde	Q8EEN1|Q8EEN1_SHEON		DVVLYGFGR	869	25.33	2.53		22.78	27.8		1	[17.11 ... 28.61]		0.5		24.29	22.61		1.06629	[18.41 ... 30.33]		0.34642	1.07
Methylcitrate	Q8EJW2|Q8EJW2_SHEON	64.4									1								1
Methylcitrate	Q8EJW2|Q8EJW2_SHEON		VTGWTAHVMEQR	1359	64.4	1.31		16.8	20.43		1	[11.99 ... 21.72]		0.5		13.43	12.49	<	0.892857	[9.18 ... 17.8]	<	0.284283
50S	Q8EB80|RL21_SHEON	62.74									1								1.06
50S	Q8EB80|RL21_SHEON		VAPGHTVR	494	27.23	1		203.52	247.3		1	[182.86 ... 224.76]		0.5		217.27	199.6		1.06756	[195.74 ... 239.42]		0.178198	1.07
50S	Q8EB80|RL21_SHEON		VVAEVVSHGR	915	35.51	1		56.36	68.3		1	[46.89 ... 66.11]		0.5		40.62	37.01		0.720724	[32.77 ... 48.68]		0.00998833	0.72
Cytochrome	Q8EK39|Q8EK39_SHEON	61.96									1								1.95
Cytochrome	Q8EK39|Q8EK39_SHEON		SHNTADWEPR	1188	61.96	2.58		114.8	140.3		1	[100.33 ... 129.67]		0.5		223.43	204.7		1.94625	[201.5 ... 245.97]		9.40224e-13	1.95
Purine	Q8EHK0|DEOD2_SHEON	61.25									1								1.57
Purine	Q8EHK0|DEOD2_SHEON		NMLGFTGTYK	1280	61.25	1.1		45.35	55.11		1	[36.99 ... 53.94]		0.5		71.7	65.39		1.58104	[60.79 ... 82.92]		0.000369287	1.58
3-oxoacyl-(Acyl-carrier-protein)	Q8ECR1|Q8ECR1_SHEON	61.19									1								1
3-oxoacyl-(Acyl-carrier-protein)	Q8ECR1|Q8ECR1_SHEON		LDPSELIDR	937	27.24	1.74		55.05	66.78		1	[45.7 ... 64.66]		0.5		50.82	46.32		0.923161	[41.89 ... 59.99]		0.249809	0.92
3-oxoacyl-(Acyl-carrier-protein)	Q8ECR1|Q8ECR1_SHEON		SHVWGNIK	981	33.95	1.06		39.14	47.46		1	[31.46 ... 47.04]		0.5		44.12	40.22		1.12724	[35.89 ... 52.57]		0.187373	1.13
Asparaginyl-tRNA	Q8EEZ1|SYN_SHEON	60.46									1								1.12
Asparaginyl-tRNA	Q8EEZ1|SYN_SHEON		TNIIGAVAR	652	38.82	1		45.72	55.44		1	[37.32 ... 54.35]		0.5		52.86	48.19		1.15617	[43.72 ... 62.24]		0.129514	1.16
Asparaginyl-tRNA	Q8EEZ1|SYN_SHEON		IYTFGPTFR	1013	21.64	1.15		18.98	23.08		1	[13.84 ... 24.25]		0.5		17.93	16.58		0.944679	[12.96 ... 23.04]		0.375554	0.95
Methylmalonate-semialdehyde	Q8EGC6|Q8EGC6_SHEON	59.55									1								0.94
Methylmalonate-semialdehyde	Q8EGC6|Q8EGC6_SHEON		TFEDAK	524	27.23	1		67.51	81.87		1	[56.98 ... 78.34]		0.5		62.02	56.53		0.918679	[52.0 ... 72.32]		0.220805	0.92
Methylmalonate-semialdehyde	Q8EGC6|Q8EGC6_SHEON		GSFYGDQHAYGK	1391	32.32	1.25		23.9	29.05		1	[18.07 ... 29.88]		0.5		39.33	35.87		1.64561	[31.63 ... 47.25]		0.00217869	1.65
Hypothetical	Q8EIP9|Q8EIP9_SHEON	57.13									1								0.64
Hypothetical	Q8EIP9|Q8EIP9_SHEON		TDTTAQPALPDR	1298	57.13	1.59		24.24	29.32		1	[18.37 ... 30.27]		0.5		15.52	14.14		0.640264	[10.92 ... 20.24]		0.0160515	0.64
Alcohol	Q8EGV1|Q8EGV1_SHEON	56.69									1								1.07
Alcohol	Q8EGV1|Q8EGV1_SHEON		TLGFK	181	27.43	1		85.69	104.2		1	[73.56 ... 98.16]		0.5		91.25	84.04		1.06489	[78.66 ... 104.2]		0.255537	1.06
Alcohol	Q8EGV1|Q8EGV1_SHEON		QGQDIEAR	657	29.26	1		15.89	19.23		1	[11.23 ... 20.68]		0.5		11.26	10.26	<	0.94399	[7.39 ... 15.23]	<	0.382143
Protein	Q8EGS0|GRPE_SHEON	56.01									1								0.99
Protein	Q8EGS0|GRPE_SHEON		SLLTAVAK	711	56.01	1.22		143.93	174.4		1	[127.31 ... 161.03]		0.5		142.06	129.5		0.987008	[125.57 ... 159.02]		0.429554	0.99
GMP	Q8EC52|GUAA_SHEON	54.09									1								0.89
GMP	Q8EC52|GUAA_SHEON		VLGEVK	374	31.36	1		40.44	48.98		1	[32.61 ... 48.49]		0.5		35.99	32.8		0.88996	[28.66 ... 43.52]		0.200512	0.89
GMP	Q8EC52|GUAA_SHEON		HPFPGPGLGVR	1063	22.73	1.7		17.09	20.61		1	[12.25 ... 22.07]		0.5		1	0	<	0.877706	[-1.0 ... 2.14]	<	0.256661
-	Q8EG10|Q8EG10_SHEON	53.43									1								1.55
-	Q8EG10|Q8EG10_SHEON		IPAFK	211	28.08	1		47.11	57.21		1	[38.56 ... 55.89]		0.5		32.23	29.68		0.684143	[25.35 ... 39.31]		0.00709731	1.55
-	Q8EG10|Q8EG10_SHEON		IPAFK	212	25.35	1		34.26	41.82		1	[27.13 ... 41.58]		0.5		53.91	49.16		1.57356	[44.67 ... 63.4]		0.00137916	1.55
Polyribonucleotide	Q8EHL1|Q8EHL1_SHEON	52.71									1								1.22
Polyribonucleotide	Q8EHL1|Q8EHL1_SHEON		IEGITK	408	23.77	1		72.23	87.59		1	[61.28 ... 83.5]		0.5		82.35	75.08		1.14011	[70.51 ... 94.53]		0.111337	1.14
Polyribonucleotide	Q8EHL1|Q8EHL1_SHEON		IPGGFFK	639	28.94	1		62.76	76.51		1	[52.67 ... 73.14]		0.5		82.77	76.09		1.31883	[70.89 ... 94.98]		0.00982985	1.32
Hypothetical	Q8EIY6|Q8EIY6_SHEON	51.26									1								1.02
Hypothetical	Q8EIY6|Q8EIY6_SHEON		FSGAWK	500	26.62	1		40.95	49.92		1	[33.07 ... 49.06]		0.5		45.12	41.13		1.10183	[36.78 ... 53.68]		0.229299	1.1
Hypothetical	Q8EIY6|Q8EIY6_SHEON		AQFMSK	530	24.64	1		85.67	103.9		1	[73.54 ... 98.14]		0.5		84.94	77.43		0.991479	[72.88 ... 97.35]		0.461768	0.99
Hypothetical	Q8E9A0|Q8E9A0_SHEON	51.26									1								1.15
Hypothetical	Q8E9A0|Q8E9A0_SHEON		ALAASGNTQYR	1092	51.26	1		69.1	83.8		1	[58.43 ... 80.08]		0.5		79.73	72.69		1.15384	[68.11 ... 91.68]		0.0966677	1.15
30S	Q8EAH2|RS6_SHEON	50.83									1								1.2
30S	Q8EAH2|RS6_SHEON		FNDAVLR	485	21.92	1		16.45	20		1	[11.7 ... 21.32]		0.5		22.69	20.77		1.37933	[17.03 ... 28.5]		0.0550826	1.38
30S	Q8EAH2|RS6_SHEON		QLAYPIQDLHK	1386	28.91	2.74		35.22	42.87		1	[27.98 ... 42.66]		0.5		40.78	37.59		1.15786	[32.91 ... 48.87]		0.151364	1.16
30S	Q8EAH4|RS18_SHEON	50.48									1								1.41
30S	Q8EAH4|RS18_SHEON		NYITESGK	928	50.48	1		111.61	136.1		1	[97.39 ... 126.23]		0.5		156.87	144.3		1.40552	[139.34 ... 174.9]		0.000218892	1.41
50S	Q8EK78|RL11_SHEON	49.95									1								1.03
50S	Q8EK78|RL11_SHEON		SFTFETK	826	49.95	1		188.21	228.1		1	[168.56 ... 208.43]		0.5		193.72	176.6		1.02928	[173.7 ... 214.31]		0.337731	1.03
Isovaleryl-CoA	Q8EFR9|Q8EFR9_SHEON	49.35									1								0.89
Isovaleryl-CoA	Q8EFR9|Q8EFR9_SHEON		LYEIGAGTSEIR	1311	49.35	1.58		52.07	63.06		1	[43.02 ... 61.37]		0.5		46.45	42.34		0.892068	[37.98 ... 55.17]		0.181929	0.89
Hypothetical	Q8ED33|Q8ED33_SHEON	49.21									1								0.83
Hypothetical	Q8ED33|Q8ED33_SHEON		IEQVAGYQIIR	1300	49.21	1.28		50.47	61.32		1	[41.58 ... 59.6]		0.5		41.89	38.73		0.829998	[33.9 ... 50.1]		0.0840099	0.83
Polyamine	Q8EHF3|Q8EHF3_SHEON	48.4									1								0.89
Polyamine	Q8EHF3|Q8EHF3_SHEON		LTNFK	332	25.84	1		47.07	57.1		1	[38.53 ... 55.84]		0.5		42.67	38.89		0.906522	[34.59 ... 50.97]		0.222757	0.91
Polyamine	Q8EHF3|Q8EHF3_SHEON		AEDYEK	615	22.56	1		23.62	28.72		1	[17.83 ... 29.57]		0.5		17.96	16.69		0.760373	[12.98 ... 23.08]		0.0777619	0.76
Adenylate	Q8EFF5|KAD_SHEON	48.28									1								0.91
Adenylate	Q8EFF5|KAD_SHEON		AGTPLGLEAK	1012	48.28	1.09		129.5	157.6		1	[113.93 ... 145.52]		0.5		117.98	108.7		0.911042	[103.27 ... 133.11]		0.144235	0.91
Aspartate	Q8EEM8|Q8EEM8_SHEON	47.69									1								1.34
Aspartate	Q8EEM8|Q8EEM8_SHEON		AATAQAPGGTGALR	1254	47.69	2.99		15.26	18.56		1	[10.7 ... 19.94]		0.5		21	19.23		1.37615	[15.57 ... 26.57]		0.0620439	1.38
MSHA	Q8EA04|Q8EA04_SHEON	46.8									1								1.15
MSHA	Q8EA04|Q8EA04_SHEON		AALAGK	83	20.86	1		143.07	173.5		1	[126.51 ... 160.1]		0.5		165.84	151.2		1.15915	[147.68 ... 184.51]		0.0413257	1.16
MSHA	Q8EA04|Q8EA04_SHEON		FINLQGDAR	890	25.94	1.48		53.49	64.7		1	[44.3 ... 62.95]		0.5		33.06	30.12		0.618059	[26.08 ... 40.24]		0.000864757	0.62
Hypothetical	Q8ECT8|Q8ECT8_SHEON	44.13									1								0.82
Hypothetical	Q8ECT8|Q8ECT8_SHEON		LQELADEGR	884	44.13	1.24		45.52	55.48		1	[37.15 ... 54.14]		0.5		37.12	33.83		0.815466	[29.66 ... 44.79]		0.0759482	0.82
Hypothetical	Q8EC69|Q8EC69_SHEON	44									1								0.89
Hypothetical	Q8EC69|Q8EC69_SHEON		GVTAYK	365	44	1		72.14	87.37		1	[61.19 ... 83.4]		0.5		64.73	59		0.897283	[54.46 ... 75.29]		0.163162	0.9
Conserved	Q8E9C8|Q8E9C8_SHEON	43.5									1								1
Conserved	Q8E9C8|Q8E9C8_SHEON		GVSTPQADER	939	43.5	3.45		14.21	17.49		0	[9.82 ... 18.71]		0.5		17.94	16.52	>	1.196	[12.96 ... 23.05]	>	0.189162
Hypothetical	Q8ECZ7|Q8ECZ7_SHEON	42.51									1								1.5
Hypothetical	Q8ECZ7|Q8ECZ7_SHEON		APDTGPLGYPR	1076	42.51	1.91		67.84	82.8		1	[57.28 ... 78.7]		0.5		101.48	93.31		1.49587	[88.06 ... 115.28]		0.000270126	1.5
Hypothetical	Q8EE07|Q8EE07_SHEON	40.31									1								0.83
Hypothetical	Q8EE07|Q8EE07_SHEON		DGGVFGVVEHR	1124	40.31	3.88		41.66	50.53		1	[33.69 ... 49.84]		0.5		34.25	31.21		0.822132	[27.12 ... 41.57]		0.0906279	0.82
30S	Q8EHD7|RS21_SHEON	40.18									1								1.78
30S	Q8EHD7|RS21_SHEON		ENEPFDVALR	1155	40.18	1.97		60.32	73.93		1	[50.46 ... 70.45]		0.5		108.1	99.51		1.79211	[94.15 ... 122.44]		7.21207e-07	1.79
30S	Q8EHL3|RS15_SHEON	38.44									1								1.28
30S	Q8EHL3|RS15_SHEON		YNELIQK	914	38.44	1		84.68	103		1	[72.64 ... 97.07]		0.5		108.53	99.57		1.28165	[94.55 ... 122.91]		0.00946423	1.28
Cytochrome	Q8EAC7|NRFA_SHEON	38.13									1								1.8
Cytochrome	Q8EAC7|NRFA_SHEON		AHFEAAK	658	38.13	1		19.6	23.84		1	[14.37 ... 24.96]		0.5		35.51	32.39		1.81173	[28.24 ... 42.99]		0.000826147	1.81
Urocanate	Q8EKJ5|HUTU_SHEON	38.05									1								1.14
Urocanate	Q8EKJ5|HUTU_SHEON		IAFQGLPAR	773	38.05	1		42.97	52.1		1	[34.86 ... 51.3]		0.5		48.44	44.16		1.1273	[39.75 ... 57.36]		0.178343	1.13
Enoyl-CoA	Q8EGC3|Q8EGC3_SHEON	37.97									1								0.86
Enoyl-CoA	Q8EGC3|Q8EGC3_SHEON		GQVTEVAK	785	37.97	1		50.42	61.05		1	[41.53 ... 59.55]		0.5		43.38	39.54		0.860373	[35.23 ... 51.76]		0.12653	0.86
10	Q8CX49|CH10_SHEON	37.85									1								1
10	Q8CX49|CH10_SHEON		MNIRPLHDR	1089	37.85	1		48.79	58.83		1	[40.07 ... 57.75]		0.5		1	0	<	0.30744	[-1.0 ... 2.14]	<	0.5
30S	Q8EGH5|RS2_SHEON	36.65									1								0.98
30S	Q8EGH5|RS2_SHEON		VLFVGTK	633	36.65	1		150.76	183.1		1	[133.66 ... 168.36]		0.5		147.67	135.7		0.979504	[130.78 ... 165.04]		0.38952	0.98
Hypothetical	Q8EJB3|Q8EJB3_SHEON	36.3									1								1.16
Hypothetical	Q8EJB3|Q8EJB3_SHEON		IVWQNPK	878	36.3	2.32		57.22	69.45		1	[47.66 ... 67.05]		0.5		66.51	60.8		1.16236	[56.07 ... 77.24]		0.101754	1.16
Hypothetical	Q8ED73|Q8ED73_SHEON	36.15									1								0.79
Hypothetical	Q8ED73|Q8ED73_SHEON		ELAVGESK	788	36.15	1		49.77	60.24		1	[40.95 ... 58.83]		0.5		38.83	35.39		0.780189	[31.18 ... 46.7]		0.0398111	0.78
Hypothetical	Q8EKL6|Q8EKL6_SHEON	36.13									1								0.83
Hypothetical	Q8EKL6|Q8EKL6_SHEON		NSEGAATDVK	1065	36.13	1.16		20.21	24.47		1	[14.9 ... 25.67]		0.5		16.91	15.41		0.836714	[12.09 ... 21.86]		0.178046	0.84
Hypothetical	Q8ED36|Q8ED36_SHEON	35.83									1								0.85
Hypothetical	Q8ED36|Q8ED36_SHEON		FNPIPAVK	879	35.83	1.77		58.94	71.56		1	[49.22 ... 68.94]		0.5		49.65	45.73		0.842382	[40.84 ... 58.7]		0.0865266	0.84
Cytochrome	Q8EDL6|Q8EDL6_SHEON	35.17									1								1.4
Cytochrome	Q8EDL6|Q8EDL6_SHEON		TSASVLK	519	35.17	1		235.87	287.2		1	[213.17 ... 259.22]		0.5		330.23	303.2		1.40005	[301.96 ... 359.3]		3.56884e-06	1.4
DNA-directed	Q8EK73|RPOC_SHEON	34.48									1								0.64
DNA-directed	Q8EK73|RPOC_SHEON		SWSFGEVK	979	34.48	1		46.97	57		1	[38.44 ... 55.73]		0.5		29.66	27.26		0.631467	[23.08 ... 36.41]		0.00206586	0.63
Oligopeptidase	Q8E8G5|Q8E8G5_SHEON	33.83									1								1.49
Oligopeptidase	Q8E8G5|Q8E8G5_SHEON		IIEQTEFDR	1087	33.83	1		15.81	19.42		1	[11.16 ... 20.58]		0.5		23.31	21.57		1.47438	[17.56 ... 29.22]		0.0296247	1.47
Alpha	Q8EEN8|Q8EEN8_SHEON	33.63									1								1
Alpha	Q8EEN8|Q8EEN8_SHEON		LWLINK	690	33.63	1.37		1	0		0	[-1.0 ... 2.14]		0.5		12.46	11.45	><	1	[8.37 ... 16.65]	><	0.5
Aspartate	Q8EEH6|Q8EEH6_SHEON	33.29									1								1.45
Aspartate	Q8EEH6|Q8EEH6_SHEON		TVSTPGGTGALR	1028	33.29	1.66		15.94	19.35		1	[11.27 ... 20.73]		0.5		22.69	20.69		1.42346	[17.03 ... 28.51]		0.0421095	1.42
2,3,4,5-tetrahydropyridine-2,6-dicarboxylate	Q8EGH9|DAPD_SHEON	32.03									1								1.02
2,3,4,5-tetrahydropyridine-2,6-dicarboxylate	Q8EGH9|DAPD_SHEON		VVPSATVR	466	32.03	1		43.69	53.35		1	[35.51 ... 52.1]		0.5		44.56	41.17		1.01991	[36.28 ... 53.06]		0.434177	1.02
3-oxoadipate	Q8EFS5|Q8EFS5_SHEON	31.96									1								1.09
3-oxoadipate	Q8EFS5|Q8EFS5_SHEON		QTVTAVK	607	31.96	1		56.56	68.57		1	[47.07 ... 66.33]		0.5		61.4	55.98		1.08557	[51.44 ... 71.65]		0.235686	1.09
Aminomethyltransferase	Q8EIQ8|GCST_SHEON	31.27									1								1.14
Aminomethyltransferase	Q8EIQ8|GCST_SHEON		TVLFNK	552	31.27	1		83.29	101		1	[71.37 ... 95.55]		0.5		95.47	87.04		1.14624	[82.53 ... 108.77]		0.0912011	1.15
Hypothetical	Q8EGV2|Q8EGV2_SHEON	31.15									1								1.18
Hypothetical	Q8EGV2|Q8EGV2_SHEON		KAENEEAYFSMQSDR	1531	31.15	10.37		9.46	11.47		0	[5.93 ... 13.08]		0.5		10.2	9.3	><	1	[6.53 ... 13.97]	><	0.5
Zinc-containing	Q8E800|Q8E800_SHEON	31.12									1								1.2
Zinc-containing	Q8E800|Q8E800_SHEON		YLAGEFK	765	31.12	1		58.97	71.52		1	[49.24 ... 68.97]		0.5		70.38	64.17		1.19349	[59.59 ... 81.48]		0.067414	1.19
Hypothetical	Q8EFC1|Q8EFC1_SHEON	30.53									1								1
Hypothetical	Q8EFC1|Q8EFC1_SHEON		AHYETIAK	963	30.53	1		1	0		0	[-1.0 ... 2.14]		0.5		21.31	19.77	>	1.42067	[15.84 ... 26.93]	>	0.0470057
Transaldolase	Q8EBH2|TAL_SHEON	30.24									1								0.75
Transaldolase	Q8EBH2|TAL_SHEON		LYQEAGVDK	1121	30.24	1.59		22.51	27.24		1	[16.87 ... 28.3]		0.5		16.87	15.37		0.749445	[12.05 ... 21.81]		0.0729204	0.75
-	Q8EEW7|Q8EEW7_SHEON	29.98									1								0.89
-	Q8EEW7|Q8EEW7_SHEON		MLADLK	486	29.98	1		75.11	91.33		1	[63.89 ... 86.64]		0.5		66.93	61.93		0.891093	[56.45 ... 77.71]		0.146326	0.89
50S	Q8EK67|RL4_SHEON	29.8									1								1.11
50S	Q8EK67|RL4_SHEON		MELVLK	580	29.8	1		68.39	83.07		1	[57.77 ... 79.3]		0.5		75.84	69.54		1.10893	[64.56 ... 87.43]		0.168744	1.11
-	Q8EEW4|Q8EEW4_SHEON	28.8									1								1.41
-	Q8EEW4|Q8EEW4_SHEON		VSLDK	168	28.8	1		46.92	57.25		1	[38.39 ... 55.68]		0.5		65.79	60.47		1.40217	[55.41 ... 76.45]		0.00563078	1.4
-	Q8EC11|Q8EC11_SHEON	28.72									1								0.88
-	Q8EC11|Q8EC11_SHEON		LTLLK	238	28.72	1		249.7	303.5		1	[226.15 ... 273.92]		0.5		220.93	203.2		0.884782	[199.16 ... 243.31]		0.0459193	0.94
-	Q8EKA5|Q8EKA5_SHEON	28.72									1								0.88
-	Q8EKA5|Q8EKA5_SHEON		LTLLK	238	28.72	1		249.7	303.5		1	[226.15 ... 273.92]		0.5		220.93	203.2		0.884782	[199.16 ... 243.31]		0.0459193	0.94
Chaperone	Q8EHT6|DNAJ_SHEON	28.41									1								0.88
Chaperone	Q8EHT6|DNAJ_SHEON		GGGQRQAAR	616	28.41	1.43		149.96	182.3		1	[132.91 ... 167.5]		0.5		131.16	121.3		0.874633	[115.46 ... 147.3]		0.0618568	0.87
30S	Q8EBH9|RS20_SHEON	28.35									1								0.99
30S	Q8EBH9|RS20_SHEON		ALQSEK	436	28.35	1		187.59	227.3		1	[167.97 ... 207.76]		0.5		185.94	169.5		0.991204	[166.43 ... 206.0]		0.446977	0.99
-	Q8EK75|RL7_SHEON	28.31									1								1.74
-	Q8EK75|RL7_SHEON		VAVIK	82	28.31	1		92.3	112.8		1	[79.62 ... 105.34]		0.5		161.53	148.7		1.75005	[143.67 ... 179.89]		3.03637e-08	1.75
Flagellin	Q8ECA6|Q8ECA6_SHEON	28.17									1								1.36
Flagellin	Q8ECA6|Q8ECA6_SHEON		KIDAAIK	911	28.17	1		142.69	173.2		1	[126.15 ... 159.69]		0.5		193.23	176.2		1.35419	[173.25 ... 213.79]		0.000309056	1.35
Peptidase,	Q8EJH4|Q8EJH4_SHEON	27.85									1								0.92
Peptidase,	Q8EJH4|Q8EJH4_SHEON		ADFDAK	424	27.85	1		223.15	270.3		1	[201.24 ... 245.68]		0.5		206.14	187.9		0.923773	[185.32 ... 227.56]		0.134427	0.92
-	Q8EAG6|Q8EAG6_SHEON	27.65									1								0.97
-	Q8EAG6|Q8EAG6_SHEON		AEVLK	154	27.65	1		393.58	480.1		1	[361.81 ... 426.25]		0.5		380.26	351.7		0.966157	[349.21 ... 412.18]		0.267021	0.97
50S	Q8EK46|RL17_SHEON	27.63									1								1.16
50S	Q8EK46|RL17_SHEON		DAEVVGK	542	27.63	1.4		31.31	38.07		1	[24.54 ... 38.28]		0.5		36.59	33.6		1.16864	[29.19 ... 44.2]		0.148928	1.17
Peptidase,	Q8EJN4|Q8EJN4_SHEON	27.52									1								1.4
Peptidase,	Q8EJN4|Q8EJN4_SHEON		NIEAFYK	877	27.52	1		28.8	34.96		1	[22.33 ... 35.44]		0.5		40.1	36.57		1.39236	[32.31 ... 48.11]		0.0198679	1.39
50S	Q8EAH5|RL9_SHEON	27.41									1								1.1
50S	Q8EAH5|RL9_SHEON		IAALEAVVIASK	1319	27.41	2.92		1	1.1		0	[-1.0 ... 2.14]		0.5		1	0	><	1	[-1.0 ... 2.14]	><	0.5
Pyruvate	Q8EJN9|Q8EJN9_SHEON	27.36									1								1
Pyruvate	Q8EJN9|Q8EJN9_SHEON		GFLVGGTSGR	725	27.36	1.32		26.07	31.47		1	[19.96 ... 32.36]		0.5		1	0	<	0.575374	[-1.0 ... 2.14]	<	0.00441129
Probable	Q8EI02|OPGD_SHEON	27.25									1								0.96
Probable	Q8EI02|OPGD_SHEON		AVISTSQGR	659	27.25	1		28.92	35.13		1	[22.44 ... 35.58]		0.5		27.44	25.01		0.948824	[21.15 ... 33.9]		0.361615	0.95
Hypothetical	Q8EF07|Q8EF07_SHEON	26.32									1								1
Hypothetical	Q8EF07|Q8EF07_SHEON		QAQTAPLER	844	26.32	1		24.61	29.86		1	[18.69 ... 30.69]		0.5		1	0	<	0.609508	[-1.0 ... 2.14]	<	0.00952711
Methylisocitrate	Q8EJW1|Q8EJW1_SHEON	26.28									1								0.61
Methylisocitrate	Q8EJW1|Q8EJW1_SHEON		TIKEFEK	1140	26.28	1		187.08	226.9		1	[167.5 ... 207.22]		0.5		113.71	105.2		0.607815	[99.33 ... 128.5]		1.10634e-07	0.61
Transcription	Q8EHM8|Q8EHM8_SHEON	25.53									1								1.15
Transcription	Q8EHM8|Q8EHM8_SHEON		ITEAIASAR	692	25.53	1		24.32	29.49		1	[18.43 ... 30.36]		0.5		28.36	25.86		1.16612	[21.95 ... 34.95]		0.175956	1.17
Expressed	Q8E833|Q8E833_SHEON	25.53									1								1
Expressed	Q8E833|Q8E833_SHEON		LIYTVK	592	25.53	1		11.71	14.78		0	[7.75 ... 15.76]		0.5		112.11	102.3	>	7.474	[97.85 ... 126.78]	>	0.5
Expressed	Q8CMJ0|Q8CMJ0_SHEON	25.53									1								1
Expressed	Q8CMJ0|Q8CMJ0_SHEON		LIYTVK	592	25.53	1		11.71	14.78		0	[7.75 ... 15.76]		0.5		112.11	102.3	>	7.474	[97.85 ... 126.78]	>	0.5
Periplasmic	Q8E840|Q8E840_SHEON	25.35									1								1.09
Periplasmic	Q8E840|Q8E840_SHEON		VYSATVNR	636	25.35	1		40.66	49.38		1	[32.8 ... 48.73]		0.5		44.25	40.34		1.08829	[36.01 ... 52.72]		0.257116	1.09
-	Q8ED07|Q8ED07_SHEON	25.05									1								1.71
-	Q8ED07|Q8ED07_SHEON		MPFPK	313	25.05	1.41		27.28	33.33		1	[21.01 ... 33.72]		0.5		47.31	43.54		1.73424	[38.75 ... 56.12]		0.000440695	1.73
Phosphoheptose	Q8EK08|Q8EK08_SHEON	24.33									1								1.32
Phosphoheptose	Q8EK08|Q8EK08_SHEON		VPSNVTAR	508	24.33	1.26		25.51	30.96		1	[19.47 ... 31.72]		0.5		33.72	30.75		1.32183	[26.66 ... 40.98]		0.0480872	1.32
Uroporphyrinogen	Q8EJM8|DCUP_SHEON	23.97									1								1.07
Uroporphyrinogen	Q8EJM8|DCUP_SHEON		YLPEYK	734	23.97	1		107.83	130.7		1	[93.9 ... 122.15]		0.5		114.63	104.5		1.06306	[100.17 ... 129.49]		0.243273	1.06
Elongation	Q8EGH4|EFTS_SHEON	23.86									1								0.96
Elongation	Q8EGH4|EFTS_SHEON		RVEYIDGAK	1162	23.86	2.67		33.68	40.8		1	[26.62 ... 40.93]		0.5		32.03	29.2		0.95101	[25.17 ... 39.09]		0.3594	0.95
UDP-N-acetylglucosamine	Q8EAF7|MURA_SHEON	23.76									1								0.82
UDP-N-acetylglucosamine	Q8EAF7|MURA_SHEON		ITGVGSATLR	783	23.76	1		29.88	36.17		1	[23.28 ... 36.66]		0.5		23.99	21.86		0.802878	[18.15 ... 29.98]		0.0979047	0.8
Acetyl-coenzyme	Q8EDK3|ACSA_SHEON	23.72									1								1.05
Acetyl-coenzyme	Q8EDK3|ACSA_SHEON		SSQSLYK	733	23.72	1		28.94	35.33		1	[22.46 ... 35.6]		0.5		30	27.75		1.03663	[23.39 ... 36.8]		0.400917	1.04
Flavodoxin	Q8EEP7|Q8EEP7_SHEON	23.61									1								1.07
Flavodoxin	Q8EEP7|Q8EEP7_SHEON		VDAWVK	541	23.61	1		91.74	111.2		1	[79.11 ... 104.73]		0.5		97.54	88.92		1.06322	[84.43 ... 111.02]		0.255502	1.06
DNA-directed	Q8EK47|RPOA_SHEON	23.58									1								1
DNA-directed	Q8EK47|RPOA_SHEON		VTLEPLER	735	23.58	1		14.04	17.23		0	[9.69 ... 18.51]		0.5		11.99	11.5	><	1	[7.99 ... 16.1]	><	0.5
Phosphoribosylformylglycinamidine	Q8EC57|PUR4_SHEON	23.11									1								1
Phosphoribosylformylglycinamidine	Q8EC57|PUR4_SHEON		LVIAYHDR	800	23.11	2.33		1	0		0	[-1.0 ... 2.14]		0.5		10.21	9.31	><	1	[6.53 ... 13.97]	><	0.5
Beta-lactamase	Q8EEJ3|Q8EEJ3_SHEON	22.97									1								1.2
Beta-lactamase	Q8EEJ3|Q8EEJ3_SHEON		LTLTDK	484	22.97	1.1		184.75	224.9		1	[165.32 ... 204.73]		0.5		221.26	203.3		1.19762	[199.48 ... 243.67]		0.0113729	1.2
-	Q8EAD8|Q8EAD8_SHEON	22.8									1								1.18
-	Q8EAD8|Q8EAD8_SHEON		MIADK	252	22.8	1.4		30.74	37.28		1	[24.03 ... 37.63]		0.5		36.17	32.98		1.17664	[28.82 ... 43.73]		0.140757	1.18
Thioredoxin	Q8EJQ6|Q8EJQ6_SHEON	22.13									1								1.08
Thioredoxin	Q8EJQ6|Q8EJQ6_SHEON		VGALSK	207	22.13	1		44.05	53.49		1	[35.82 ... 52.5]		0.5		48.02	43.78		1.09012	[39.38 ... 56.9]		0.246324	1.09
Molybdopterin	Q8E8E2|Q8E8E2_SHEON	21.96									1								1.08
Molybdopterin	Q8E8E2|Q8E8E2_SHEON		ELANEANAK	1015	21.96	1.12		70.79	86.16		1	[59.96 ... 81.93]		0.5		76.49	70.6		1.08052	[65.15 ... 88.15]		0.228915	1.08
Hypothetical	Q8EJQ3|Q8EJQ3_SHEON	21.76									1								1.16
Hypothetical	Q8EJQ3|Q8EJQ3_SHEON		RIPTFIVQQQGK	1426	21.76	3.43		22.03	26.81		1	[16.46 ... 27.76]		0.5		24.93	22.96		1.13164	[18.96 ... 31.05]		0.233928	1.13
Peptidyl-prolyl	Q8EJL0|Q8EJL0_SHEON	21.66									1								1.12
Peptidyl-prolyl	Q8EJL0|Q8EJL0_SHEON		GALITTQYR	863	21.66	1.1		36.18	44.02		1	[28.83 ... 43.73]		0.5		41.04	37.81		1.13433	[33.15 ... 49.16]		0.182739	1.13
Ribosomal	Q8EAE4|Q8EAE4_SHEON	21.52									1								0.77
Ribosomal	Q8EAE4|Q8EAE4_SHEON		MQQIAEAR	710	21.52	1		46.51	56.29		1	[38.02 ... 55.22]		0.5		35.87	32.69		0.771232	[28.56 ... 43.39]		0.037948	0.77
-	Q8EBW6|Q8EBW6_SHEON	21.46									1								1
-	Q8EBW6|Q8EBW6_SHEON		KLLLK	626	21.46	1		17.69	21.45		1	[12.75 ... 22.76]		0.5		14.58	13.37	<	0.847937	[10.13 ... 19.14]	<	0.207358
-	Q8E8H2|Q8E8H2_SHEON	21.46									1								1
-	Q8E8H2|Q8E8H2_SHEON		KIILK	626	21.46	1		17.69	21.45		1	[12.75 ... 22.76]		0.5		14.58	13.37	<	0.847937	[10.13 ... 19.14]	<	0.207358
Sensor	Q8EC38|Q8EC38_SHEON	21.41									1								0.91
Sensor	Q8EC38|Q8EC38_SHEON		IPNTYK	590	21.41	1		62.97	76.43		1	[52.86 ... 73.37]		0.5		56.91	52.03		0.903764	[47.38 ... 66.71]		0.190032	0.9
Glycine	Q8EIQ6|GCSP_SHEON	21.3									1								0.94
Glycine	Q8EIQ6|GCSP_SHEON		IIGVSK	307	21.3	1		24.56	29.88		1	[18.65 ... 30.64]		0.5		22.99	21.27		0.936075	[17.29 ... 28.85]		0.341265	0.94
Phosphoribosylaminoimidazole-succinocarboxamide	Q8EA43|PUR7_SHEON	21.21									1								0.96
Phosphoribosylaminoimidazole-succinocarboxamide	Q8EA43|PUR7_SHEON		TYTGIAEK	873	21.21	1		23.78	28.87		1	[17.97 ... 29.75]		0.5		22.51	20.68		0.946594	[16.88 ... 28.31]		0.367566	0.95
Hypothetical	Q8EDZ7|Q8EDZ7_SHEON	20.65									1								1.02
Hypothetical	Q8EDZ7|Q8EDZ7_SHEON		SYISFK	605	20.65	1		34.66	42.16		1	[27.49 ... 42.03]		0.5		35.31	32.58		1.01875	[28.06 ... 42.76]		0.443637	1.02

## Sheet: prot_extracted
Experiment 1						Experiment2
	Protein ID	Protein Name	Protein Score	Regulation			Protein ID	Protein Name	Protein Score	Regulation
1	RTX	Q8E9G6|Q8E9G6_SHEON	15976.2	1.16		1	RTX	Q8E9G6|Q8E9G6_SHEON	3724.49	0.99
2	Hypothetical	Q8E8E6|Q8E8E6_SHEON	2913.23	1.1		2	Hypothetical	Q8E8E6|Q8E8E6_SHEON	1661.66	0.93
3	Outer	Q8EAK6|Q8EAK6_SHEON	1458.02	0.79		3	Translation	Q8EK70|Q8EK70_SHEON	948.63	1.17
4	Translation	Q8EK70|Q8EK70_SHEON	1418.56	0.99		4	Translation	Q8EK81|Q8EK81_SHEON	948.63	1.17
5	Translation	Q8EK81|Q8EK81_SHEON	1418.56	0.99		5	Fumarate	P83223|FRDA_SHEON	809.61	1.02
6	Agglutination	Q8E9G3|Q8E9G3_SHEON	1285.19	0.87		6	60	Q8CX48|CH60_SHEON	716.71	1.15
7	Fumarate	P83223|FRDA_SHEON	1044.05	1.32		7	Outer	Q8EAK6|Q8EAK6_SHEON	462.69	1.36
8	Cold	Q8EDG5|Q8EDG5_SHEON	985	1.18		8	Prophage	Q8ED08|Q8ED08_SHEON	438.77	1.13
9	5'-nucleotidase	Q8EFH1|Q8EFH1_SHEON	887.26	0.61		9	Molybdenum	Q8EAN5|Q8EAN5_SHEON	418.71	0.91
10	Hypothetical	Q8EJQ8|Q8EJQ8_SHEON	832.3	0.75		10	Nucleoside	Q8EEU0|NDK_SHEON	417.14	0.96
11	Molybdenum	Q8EAN5|Q8EAN5_SHEON	804.37	0.9		11	Chaperone	Q8EHT7|DNAK_SHEON	382.16	0.89
12	Decaheme	Q8EG33|Q8EG33_SHEON	779.64	0.72		12	Decaheme	Q8EG33|Q8EG33_SHEON	360.63	0.9
13	Collagenase	Q8EJ34|Q8EJ34_SHEON	770.72	1.13		13	Cold	Q8EDG5|Q8EDG5_SHEON	344.28	1.07
14	Azurin	Q8CVD5|Q8CVD5_SHEON	746.58	1.53		14	Succinyl-CoA	Q8EFN8|SUCC_SHEON	320.88	0.94
15	Prophage	Q8ED08|Q8ED08_SHEON	732.02	0.64		15	Elongation	Q8EIJ7|EFG2_SHEON	302.87	1.11
16	Thiol:disulfide	Q8EJX3|Q8EJX3_SHEON	688.28	1.05		16	Cysteine	Q8ED64|Q8ED64_SHEON	295.09	1.26
17	MSHA	Q8EA04|Q8EA04_SHEON	610.14	1.24		17	Succinyl-CoA	Q8EFN7|Q8EFN7_SHEON	285.5	1.19
18	Cytochrome	Q8EBS9|Q8EBS9_SHEON	589.79	0.96		18	5'-nucleotidase	Q8EFH1|Q8EFH1_SHEON	282.22	0.95
19	Elongation	Q8EIJ7|EFG2_SHEON	564.66	1.72		19	Long-chain	Q8ECN7|Q8ECN7_SHEON	279.55	0.87
20	Cysteine	Q8ED64|Q8ED64_SHEON	483.77	1.37		20	Agglutination	Q8E9G3|Q8E9G3_SHEON	255.58	1.13
21	MSHA	Q8EA03|Q8EA03_SHEON	463.72	1.38		21	Phosphoenolpyruvate	Q8EDU9|Q8EDU9_SHEON	245.46	1.09
22	Succinyl-CoA	Q8EFN8|SUCC_SHEON	455.51	0.96		22	Sulfate	Q8EBC6|Q8EBC6_SHEON	219.83	0.84
23	Succinyl-CoA	Q8EFN7|Q8EFN7_SHEON	447.16	0.88		23	Periplasmic	Q8E875|Q8E875_SHEON	217.61	1.2
24	Phosphoenolpyruvate	Q8EKD3|PPCK_SHEON	444.37	0.95		24	Citrate	Q8EFP4|Q8EFP4_SHEON	189.99	0.95
25	Superoxide	Q8ED83|Q8ED83_SHEON	442.88	0.98		25	Hypothetical	Q8EJQ8|Q8EJQ8_SHEON	186.1	0.71
26	Outer	Q8EHK6|Q8EHK6_SHEON	437.14	0.89		26	30S	Q8EAG3|RS9_SHEON	170.21	1.32
27	Nucleoside	Q8EEU0|NDK_SHEON	415.5	0.92		27	30S	P59131|RS4_SHEON	164.72	1.32
28	Long-chain	Q8ECN7|Q8ECN7_SHEON	400.54	0.92		28	DNA-binding	Q8EG16|Q8EG16_SHEON	151.25	1.13
29	Thioredoxin	Q8EJQ6|Q8EJQ6_SHEON	391.06	0.98		29	Protein-export	Q8EKP0|SECB_SHEON	142.06	1.21
30	Malate	P82177|MDH_SHEON	389.31	1.53		30	3-oxoacyl-(Acyl-carrier-protein)	Q8EDH3|Q8EDH3_SHEON	135.65	0.93
31	Phosphoenolpyruvate	Q8EDU9|Q8EDU9_SHEON	369.88	1		31	Superoxide	Q8ED83|Q8ED83_SHEON	131.51	0.99
32	NrfJ-related	Q8EC20|Q8EC20_SHEON	362.16	1.04		32	OmpA	Q8EBH3|Q8EBH3_SHEON	129.51	1.05
33	Chitinase	Q8EA24|Q8EA24_SHEON	344.86	0.99		33	Thiol:disulfide	Q8EJX3|Q8EJX3_SHEON	128.12	1.1
34	Hypothetical	Q8EF23|Q8EF23_SHEON	337.4	1.16		34	Leucine	Q8EDV5|Q8EDV5_SHEON	126.83	1.26
35	Oligopeptidase	Q8E8G5|Q8E8G5_SHEON	333.66	1.01		35	30S	P59183|RS3_SHEON	123.26	1.13
36	Decaheme	Q8EG34|Q8EG34_SHEON	320.25	0.73		36	MSHA	Q8EA03|Q8EA03_SHEON	122.25	1
37	Uridine	Q8E9X9|Q8E9X9_SHEON	303.21	0.75		37	Hypothetical	Q8EF23|Q8EF23_SHEON	119.77	0.96
38	OmpA	Q8EBH3|Q8EBH3_SHEON	292.22	0.97		38	50S	Q8EK65|RL2_SHEON	116.52	1.1
39	Elongation	Q8EGH4|EFTS_SHEON	290.63	1.07		39	Elongation	Q8EEP9|EFP_SHEON	116.38	0.96
40	30S	P59183|RS3_SHEON	279.1	0.76		40	30S	Q8EK72|RS7_SHEON	114.89	0.97
41	Ribosomal	Q8EBU6|Q8EBU6_SHEON	277.31	1.13		41	Isocitrate	Q8EDW2|Q8EDW2_SHEON	114.42	0.92
42	Hypothetical	Q8EE07|Q8EE07_SHEON	258.64	0.84		42	Phosphoenolpyruvate	Q8EKD3|PPCK_SHEON	113.91	1.22
43	60	Q8CX48|CH60_SHEON	247.2	1.44		43	50S	Q8EER6|RL20_SHEON	113.59	1.03
44	50S	Q8EH70|RL19_SHEON	244.82	0.83		44	Glycine	Q8EIQ7|GCSH_SHEON	103.72	1.03
45	Acetyl-coenzyme	Q8EDK3|ACSA_SHEON	241.7	1.43		45	30S	Q8EK48|RS13_SHEON	100.69	0.91
46	10	Q8CX49|CH10_SHEON	228.85	1.87		46	50S	Q8EAG2|RL13_SHEON	100.65	1.05
47	GlcNac-binding	Q8EHY2|GBPA_SHEON	227.05	0.65		47	Hypothetical	Q8EFW1|Q8EFW1_SHEON	98.02	0.9
48	Conserved	Q8E9C8|Q8E9C8_SHEON	223.92	0.82		48	Aconitate	Q8EJN1|Q8EJN1_SHEON	97.12	1.29
49	Adenylate	Q8EFF5|KAD_SHEON	221.25	0.9		49	50S	Q8EK68|RL3_SHEON	92.29	1.5
50	Sulfate	Q8EBC6|Q8EBC6_SHEON	214.46	1.18		50	Inorganic	Q8E9S6|Q8E9S6_SHEON	90.16	1.12
51	Periplasmic	Q8E875|Q8E875_SHEON	211.31	0.8		51	Inosine-5'-monophosphate	Q8EC51|Q8EC51_SHEON	85.94	1
52	Enoyl-CoA	Q8EGC4|Q8EGC4_SHEON	200.81	0.88		52	Decaheme	Q8EG34|Q8EG34_SHEON	84.19	0.87
53	2',3'-cyclic-nucleotide	Q8EBF3|Q8EBF3_SHEON	199.03	0.9		53	Ribosome	Q8EGH2|RRF_SHEON	83.65	0.88
54	50S	Q8EK65|RL2_SHEON	185.76	0.83		54	50S	Q8EK76|RL10_SHEON	81.62	1.4
55	Transketolase	Q8EIB3|Q8EIB3_SHEON	178.75	1.78		55	2-amino-3-ketobutyrate	Q8E8J0|Q8E8J0_SHEON	80.28	1.11
56	Leucine	Q8EDV5|Q8EDV5_SHEON	177.28	1.07		56	Transketolase	Q8EIB3|Q8EIB3_SHEON	79.87	1.31
57	50S	Q8EK77|RL1_SHEON	175.59	0.98		57	Putative	Q8EG14|Y1800_SHEON	79.58	1.05
58	Flagellin	Q8ECA6|Q8ECA6_SHEON	171.53	1.21		58	Malate	P82177|MDH_SHEON	78.6	1.2
59	Cytochrome	Q8EDL6|Q8EDL6_SHEON	165.36	0.92		59	Peptidyl-prolyl	Q8EHS8|Q8EHS8_SHEON	76.74	1.08
60	30S	Q8EAG3|RS9_SHEON	163.09	1.02		60	TonB-dependent	Q8ED60|Q8ED60_SHEON	76.74	0.97
61	Cytochrome	Q8EK39|Q8EK39_SHEON	159.33	0.92		61	Peptidyl-prolyl	Q8EG23|Q8EG23_SHEON	72.25	1
62	Dihydrolipoamide	Q8EJN7|Q8EJN7_SHEON	151.97	0.91		62	Antioxidant,	Q8EC04|Q8EC04_SHEON	72.24	1.32
63	Hypothetical	Q8EFW1|Q8EFW1_SHEON	142.95	0.75		63	NrfJ-related	Q8EC20|Q8EC20_SHEON	72.06	0.92
64	Peptidyl-prolyl	Q8EG23|Q8EG23_SHEON	136.97	0.98		64	50S	Q8EK77|RL1_SHEON	70.88	1.36
65	Serine	Q8EBN8|GLYA_SHEON	128.28	0.86		65	Cytochrome	Q8EBS9|Q8EBS9_SHEON	69.31	0.94
66	Polysulfide	Q8EA49|Q8EA49_SHEON	127.58	1.08		66	Hypothetical	Q8ED29|Q8ED29_SHEON	68.36	1
67	TonB-dependent	Q8EEF5|Q8EEF5_SHEON	126.75	0.9		67	50S	Q8EK58|RL24_SHEON	67.83	1.57
68	Phosphoglycerate	Q8EIB1|PGK_SHEON	124.4	1.04		68	Hypothetical	Q8EAF5|Q8EAF5_SHEON	67.78	0.76
69	Flavodoxin	Q8EEP7|Q8EEP7_SHEON	117.34	0.94		69	30S	P59375|RS11_SHEON	66.69	1.61
70	Sensor	Q8EC38|Q8EC38_SHEON	112.14	1.08		70	30S	P59124|RS5_SHEON	65.39	1.4
71	-	Q8EEW4|Q8EEW4_SHEON	111.51	0.82		71	Enolase	Q8EBR0|ENO_SHEON	65.27	0.87
72	Hypothetical	Q8ED36|Q8ED36_SHEON	111.17	0.54		72	2-oxoglutarate	Q8EFN9|Q8EFN9_SHEON	65.06	1.45
73	Hypothetical	Q8EJB3|Q8EJB3_SHEON	111.12	2.23		73	2',3'-cyclic-nucleotide	Q8EBF3|Q8EBF3_SHEON	64.77	0.86
74	Ribosomal	Q8EEI0|Q8EEI0_SHEON	111.12	1.21		74	Hypothetical	Q8E903|Q8E903_SHEON	64.75	0.92
75	50S	Q8EK67|RL4_SHEON	110.98	1.22		75	Iron(III)	Q8EIU0|Q8EIU0_SHEON	64.66	1.08
76	30S	Q8EK72|RS7_SHEON	106.22	0.83		76	Glyceraldehyde	Q8EEN1|Q8EEN1_SHEON	64.43	0.94
77	Aspartate	Q8ECR3|Q8ECR3_SHEON	105.7	1		77	Methylcitrate	Q8EJW2|Q8EJW2_SHEON	64.4	1
78	Periplasmic	Q8EIJ1|NAPA_SHEON	104.23	2.02		78	50S	Q8EB80|RL21_SHEON	62.74	1.06
79	Iron(III)	Q8EIU0|Q8EIU0_SHEON	103.7	1.46		79	Cytochrome	Q8EK39|Q8EK39_SHEON	61.96	1.95
80	-	Q8EAD8|Q8EAD8_SHEON	102.59	1.12		80	Purine	Q8EHK0|DEOD2_SHEON	61.25	1.57
81	Hypothetical	Q8ED09|Q8ED09_SHEON	102.54	0.59		81	3-oxoacyl-(Acyl-carrier-protein)	Q8ECR1|Q8ECR1_SHEON	61.19	1
82	DNA	Q8EEH1|Q8EEH1_SHEON	101.34	1.07		82	Asparaginyl-tRNA	Q8EEZ1|SYN_SHEON	60.46	1.12
83	Hypothetical	Q8EC69|Q8EC69_SHEON	100.03	0.92		83	Methylmalonate-semialdehyde	Q8EGC6|Q8EGC6_SHEON	59.55	0.94
84	DNA-directed	Q8EK73|RPOC_SHEON	96.08	0.57		84	Hypothetical	Q8EIP9|Q8EIP9_SHEON	57.13	0.64
85	Isocitrate	Q8EDW2|Q8EDW2_SHEON	94.69	1.04		85	Alcohol	Q8EGV1|Q8EGV1_SHEON	56.69	1.07
86	Transaldolase	Q8EBH2|TAL_SHEON	92.06	1.59		86	Protein	Q8EGS0|GRPE_SHEON	56.01	0.99
87	Chaperone	Q8EFF7|HTPG_SHEON	88.13	0.75		87	GMP	Q8EC52|GUAA_SHEON	54.09	0.89
88	Chaperone	Q8EHT7|DNAK_SHEON	86.19	0.92		88	-	Q8EG10|Q8EG10_SHEON	53.43	1.55
89	-	Q8EKA5|Q8EKA5_SHEON	78.58	0.98		89	Polyribonucleotide	Q8EHL1|Q8EHL1_SHEON	52.71	1.22
90	-	Q8EC11|Q8EC11_SHEON	78.58	0.98		90	Hypothetical	Q8EIY6|Q8EIY6_SHEON	51.26	1.02
91	Hypothetical	Q8EG97|Q8EG97_SHEON	78.46	0.72		91	Hypothetical	Q8E9A0|Q8E9A0_SHEON	51.26	1.15
92	Elongation	Q8EEP9|EFP_SHEON	77.14	0.85		92	30S	Q8EAH2|RS6_SHEON	50.83	1.2
93	Acyl	Q8EDH4|ACP_SHEON	74.81	1.1		93	30S	Q8EAH4|RS18_SHEON	50.48	1.41
94	Glycine	Q8EIQ6|GCSP_SHEON	73.54	1.4		94	50S	Q8EK78|RL11_SHEON	49.95	1.03
95	Dihydroorotate	Q8EDZ8|PYRD_SHEON	73.05	0.92		95	Isovaleryl-CoA	Q8EFR9|Q8EFR9_SHEON	49.35	0.89
96	Expressed	Q8E833|Q8E833_SHEON	70.89	0.17		96	Hypothetical	Q8ED33|Q8ED33_SHEON	49.21	0.83
97	Expressed	Q8CMJ0|Q8CMJ0_SHEON	70.89	0.17		97	Polyamine	Q8EHF3|Q8EHF3_SHEON	48.4	0.89
98	Hypothetical	Q8EAF5|Q8EAF5_SHEON	69.61	0.8		98	Adenylate	Q8EFF5|KAD_SHEON	48.28	0.91
99	-	Q8EAG6|Q8EAG6_SHEON	68.08	1.02		99	Aspartate	Q8EEM8|Q8EEM8_SHEON	47.69	1.34
100	50S	Q8EER6|RL20_SHEON	66.43	0.58		100	MSHA	Q8EA04|Q8EA04_SHEON	46.8	1.15
101	Alcohol	Q8EGV1|Q8EGV1_SHEON	65.02	0.71		101	Hypothetical	Q8ECT8|Q8ECT8_SHEON	44.13	0.82
102	DNA-directed	Q8EK74|RPOB_SHEON	64.77	0.89		102	Hypothetical	Q8EC69|Q8EC69_SHEON	44	0.89
103	Pyruvate	Q8EJN9|Q8EJN9_SHEON	64.74	0.7		103	Conserved	Q8E9C8|Q8E9C8_SHEON	43.5	1
104	Polysaccharide	Q8ECF7|Q8ECF7_SHEON	63.88	0.97		104	Hypothetical	Q8ECZ7|Q8ECZ7_SHEON	42.51	1.5
105	50S	Q8EK53|RL18_SHEON	63.13	1		105	Hypothetical	Q8EE07|Q8EE07_SHEON	40.31	0.83
106	Antioxidant,	Q8EC04|Q8EC04_SHEON	62.83	0.84		106	30S	Q8EHD7|RS21_SHEON	40.18	1.78
107	30S	P59131|RS4_SHEON	61.95	0.88		107	30S	Q8EHL3|RS15_SHEON	38.44	1.28
108	Hypothetical	Q8ED33|Q8ED33_SHEON	61.82	1.06		108	Cytochrome	Q8EAC7|NRFA_SHEON	38.13	1.8
109	Hypothetical	Q8EJQ3|Q8EJQ3_SHEON	58.82	0.8		109	Urocanate	Q8EKJ5|HUTU_SHEON	38.05	1.14
110	Polysaccharide	Q8EEB1|Q8EEB1_SHEON	58.17	1.06		110	Enoyl-CoA	Q8EGC3|Q8EGC3_SHEON	37.97	0.86
111	Imidazolonepropionase	Q8EKJ7|Q8EKJ7_SHEON	57.99	1.15		111	10	Q8CX49|CH10_SHEON	37.85	1
112	Polyribonucleotide	Q8EHL1|Q8EHL1_SHEON	57.49	1.06		112	30S	Q8EGH5|RS2_SHEON	36.65	0.98
113	Leucyl-tRNA	Q8EHP4|SYL_SHEON	56.37	0.74		113	Hypothetical	Q8EJB3|Q8EJB3_SHEON	36.3	1.16
114	TonB-dependent	Q8ED60|Q8ED60_SHEON	53.69	0.51		114	Hypothetical	Q8ED73|Q8ED73_SHEON	36.15	0.79
115	Protease,	Q8EKG3|Q8EKG3_SHEON	51.64	0.81		115	Hypothetical	Q8EKL6|Q8EKL6_SHEON	36.13	0.83
116	30S	Q8EHL3|RS15_SHEON	49.53	0.81		116	Hypothetical	Q8ED36|Q8ED36_SHEON	35.83	0.85
117	-	Q8EG16|Q8EG16_SHEON	48.81	1.05		117	Cytochrome	Q8EDL6|Q8EDL6_SHEON	35.17	1.4
118	30S	Q8EK64|RS19_SHEON	48.81	0.99		118	DNA-directed	Q8EK73|RPOC_SHEON	34.48	0.64
119	-	Q8EG10|Q8EG10_SHEON	48.81	1.05		119	Oligopeptidase	Q8E8G5|Q8E8G5_SHEON	33.83	1.49
120	Hypothetical	Q8EHX9|Q8EHX9_SHEON	48.76	1		120	Alpha	Q8EEN8|Q8EEN8_SHEON	33.63	1
121	Oxygen-independent	Q8E8D5|Q8E8D5_SHEON	48.48	1.16		121	Aspartate	Q8EEH6|Q8EEH6_SHEON	33.29	1.45
122	Seryl-tRNA	Q8EEQ9|SYS_SHEON	47.15	0.82		122	2,3,4,5-tetrahydropyridine-2,6-dicarboxylate	Q8EGH9|DAPD_SHEON	32.03	1.02
123	30S	Q8EH72|RS16_SHEON	46.8	0.77		123	3-oxoadipate	Q8EFS5|Q8EFS5_SHEON	31.96	1.09
124	Aspartate	Q8EEM8|Q8EEM8_SHEON	43.57	0.94		124	Aminomethyltransferase	Q8EIQ8|GCST_SHEON	31.27	1.14
125	Cytochrome	Q8EC58|Q8EC58_SHEON	42.14	1.68		125	Hypothetical	Q8EGV2|Q8EGV2_SHEON	31.15	1.18
126	Sulfite	Q8EB00|CYSI_SHEON	40.76	1.14		126	Zinc-containing	Q8E800|Q8E800_SHEON	31.12	1.2
127	Expressed	Q8E881|Q8E881_SHEON	39.59	1.1		127	Hypothetical	Q8EFC1|Q8EFC1_SHEON	30.53	1
128	30S	Q8EK60|RS17_SHEON	38.43	0.94		128	Transaldolase	Q8EBH2|TAL_SHEON	30.24	0.75
129	2-oxoglutarate	Q8EFN9|Q8EFN9_SHEON	37.81	0.75		129	-	Q8EEW7|Q8EEW7_SHEON	29.98	0.89
130	DnaK	Q8EIG5|Q8EIG5_SHEON	36.79	1.78		130	50S	Q8EK67|RL4_SHEON	29.8	1.11
131	Urease	Q8EI59|Q8EI59_SHEON	36.09	0.74		131	-	Q8EEW4|Q8EEW4_SHEON	28.8	1.41
132	Ribosomal	Q8EK56|Q8EK56_SHEON	35.78	0.69		132	-	Q8EC11|Q8EC11_SHEON	28.72	0.88
133	UTP-glucose-1-phosphate	Q8EGD9|Q8EGD9_SHEON	35.58	0.83		133	-	Q8EKA5|Q8EKA5_SHEON	28.72	0.88
134	30S	Q8EGH5|RS2_SHEON	35.54	0.83		134	Chaperone	Q8EHT6|DNAJ_SHEON	28.41	0.88
135	3-oxoacyl-(Acyl-carrier-protein)	Q8EDH5|Q8EDH5_SHEON	33.69	1.22		135	30S	Q8EBH9|RS20_SHEON	28.35	0.99
136	Aconitate	Q8EJN1|Q8EJN1_SHEON	32.81	0.96		136	-	Q8EK75|RL7_SHEON	28.31	1.74
137	Protein-export	Q8EKP0|SECB_SHEON	32.26	0.76		137	Flagellin	Q8ECA6|Q8ECA6_SHEON	28.17	1.36
138	-	Q8EE24|Q8EE24_SHEON	32.2	0.85		138	Peptidase,	Q8EJH4|Q8EJH4_SHEON	27.85	0.92
139	Trigger	Q8EG20|TIG_SHEON	31.79	1		139	-	Q8EAG6|Q8EAG6_SHEON	27.65	0.97
140	Serine	Q8EFQ4|Q8EFQ4_SHEON	30.59	0.68		140	50S	Q8EK46|RL17_SHEON	27.63	1.16
141	Ribosome	Q8EGH2|RRF_SHEON	30.03	1.21		141	Peptidase,	Q8EJN4|Q8EJN4_SHEON	27.52	1.4
142	Fructose-bisphosphate	Q8EIB0|Q8EIB0_SHEON	29.68	1.51		142	50S	Q8EAH5|RL9_SHEON	27.41	1.1
143	Histidyl-tRNA	Q8EC33|SYH_SHEON	28.72	0.68		143	Pyruvate	Q8EJN9|Q8EJN9_SHEON	27.36	1
144	Orotate	Q8E9L5|PYRE_SHEON	28.52	0.85		144	Probable	Q8EI02|OPGD_SHEON	27.25	0.96
145	Methylmalonate-semialdehyde	Q8EGC6|Q8EGC6_SHEON	27.82	0.91		145	Hypothetical	Q8EF07|Q8EF07_SHEON	26.32	1
146	GMP	Q8EC52|GUAA_SHEON	27.37	0.54		146	Methylisocitrate	Q8EJW1|Q8EJW1_SHEON	26.28	0.61
147	3,4-dihydroxy-2-butanone	Q8EBP2|Q8EBP2_SHEON	27.28	0.87		147	Transcription	Q8EHM8|Q8EHM8_SHEON	25.53	1.15
148	Lipoprotein,	Q8EAT1|Q8EAT1_SHEON	26.9	1.32		148	Expressed	Q8E833|Q8E833_SHEON	25.53	1
149	Inorganic	Q8E9S6|Q8E9S6_SHEON	26.88	0.82		149	Expressed	Q8CMJ0|Q8CMJ0_SHEON	25.53	1
150	Putative	Q8EG14|Y1800_SHEON	26.78	1.1		150	Periplasmic	Q8E840|Q8E840_SHEON	25.35	1.09
151	-	Q8EG26|SYQ_SHEON	26.27	1.12		151	-	Q8ED07|Q8ED07_SHEON	25.05	1.71
152	-	Q8E947|Q8E947_SHEON	26.27	1.12		152	Phosphoheptose	Q8EK08|Q8EK08_SHEON	24.33	1.32
153	-	Q8EKJ6|Q8EKJ6_SHEON	26.11	0.8		153	Uroporphyrinogen	Q8EJM8|DCUP_SHEON	23.97	1.07
154	Aspartyl-tRNA	Q8EEE9|SYD_SHEON	25.81	1.24		154	Elongation	Q8EGH4|EFTS_SHEON	23.86	0.96
155	Ornithine	Q8EJZ2|Q8EJZ2_SHEON	25.49	1		155	UDP-N-acetylglucosamine	Q8EAF7|MURA_SHEON	23.76	0.82
156	Hypothetical	Q8E951|Q8E951_SHEON	24.93	0.93		156	Acetyl-coenzyme	Q8EDK3|ACSA_SHEON	23.72	1.05
157	Extracellular	Q8EFX1|Q8EFX1_SHEON	23.85	0.71		157	Flavodoxin	Q8EEP7|Q8EEP7_SHEON	23.61	1.07
158	Serine	Q8EKA8|Q8EKA8_SHEON	23.37	1.32		158	DNA-directed	Q8EK47|RPOA_SHEON	23.58	1
159	Aminomethyltransferase	Q8EIQ8|GCST_SHEON	22.44	1.64		159	Phosphoribosylformylglycinamidine	Q8EC57|PUR4_SHEON	23.11	1
160	Asparaginyl-tRNA	Q8EEZ1|SYN_SHEON	21.82	0.7		160	Beta-lactamase	Q8EEJ3|Q8EEJ3_SHEON	22.97	1.2
161	-	Q8CX41|Q8CX41_SHEON	21.44	0.95		161	-	Q8EAD8|Q8EAD8_SHEON	22.8	1.18
162	-	Q8EF90|Q8EF90_SHEON	21.44	0.95		162	Thioredoxin	Q8EJQ6|Q8EJQ6_SHEON	22.13	1.08
163	Peptidase,	Q8EJH4|Q8EJH4_SHEON	21.44	0.86		163	Molybdopterin	Q8E8E2|Q8E8E2_SHEON	21.96	1.08
164	Citrate	Q8EFP4|Q8EFP4_SHEON	21.21	1.18		164	Hypothetical	Q8EJQ3|Q8EJQ3_SHEON	21.76	1.16
165	Acetyltransferase,	Q8EGN4|Q8EGN4_SHEON	21.1	1.62		165	Peptidyl-prolyl	Q8EJL0|Q8EJL0_SHEON	21.66	1.12
166	Beta-lactamase	Q8EEJ3|Q8EEJ3_SHEON	20.91	1.04		166	Ribosomal	Q8EAE4|Q8EAE4_SHEON	21.52	0.77
167	Probable	Q8EI02|OPGD_SHEON	20.73	1.01		167	-	Q8EBW6|Q8EBW6_SHEON	21.46	1
168	2,3,4,5-tetrahydropyridine-2,6-dicarboxylate	Q8EGH9|DAPD_SHEON	20.28	1.14		168	-	Q8E8H2|Q8E8H2_SHEON	21.46	1
169	Phenylalanyl-tRNA	Q8EF99|SYFB_SHEON	20.02	1.6		169	Sensor	Q8EC38|Q8EC38_SHEON	21.41	0.91
						170	Glycine	Q8EIQ6|GCSP_SHEON	21.3	0.94
						171	Phosphoribosylaminoimidazole-succinocarboxamide	Q8EA43|PUR7_SHEON	21.21	0.96
						172	Hypothetical	Q8EDZ7|Q8EDZ7_SHEON	20.65	1.02

## Sheet: common_prot
	Experiment 1				Experiment 2
	Protein ID	Protein Name	Protein Score	Regulation	Protein ID	Protein Name	Protein Score	Regulation
1	30S	P59131|RS4_SHEON	61.95	0.88	30S	P59131|RS4_SHEON	164.72	1.32
2	30S	P59183|RS3_SHEON	279.1	0.76	30S	P59183|RS3_SHEON	123.26	1.13
3	Malate	P82177|MDH_SHEON	389.31	1.53	Malate	P82177|MDH_SHEON	78.6	1.2
4	Fumarate	P83223|FRDA_SHEON	1044.05	1.32	Fumarate	P83223|FRDA_SHEON	809.61	1.02
5	Expressed	Q8CMJ0|Q8CMJ0_SHEON	70.89	0.17	Expressed	Q8CMJ0|Q8CMJ0_SHEON	25.53	1
6	60	Q8CX48|CH60_SHEON	247.2	1.44	60	Q8CX48|CH60_SHEON	716.71	1.15
7	10	Q8CX49|CH10_SHEON	228.85	1.87	10	Q8CX49|CH10_SHEON	37.85	1
8	Expressed	Q8E833|Q8E833_SHEON	70.89	0.17	Expressed	Q8E833|Q8E833_SHEON	25.53	1
9	Periplasmic	Q8E875|Q8E875_SHEON	211.31	0.8	Periplasmic	Q8E875|Q8E875_SHEON	217.61	1.2
10	Oligopeptidase	Q8E8G5|Q8E8G5_SHEON	333.66	1.01	Oligopeptidase	Q8E8G5|Q8E8G5_SHEON	33.83	1.49
11	Conserved	Q8E9C8|Q8E9C8_SHEON	223.92	0.82	Conserved	Q8E9C8|Q8E9C8_SHEON	43.5	1
12	Agglutination	Q8E9G3|Q8E9G3_SHEON	1285.19	0.87	Agglutination	Q8E9G3|Q8E9G3_SHEON	255.58	1.13
13	RTX	Q8E9G6|Q8E9G6_SHEON	15976.2	1.16	RTX	Q8E9G6|Q8E9G6_SHEON	3724.49	0.99
14	Inorganic	Q8E9S6|Q8E9S6_SHEON	26.88	0.82	Inorganic	Q8E9S6|Q8E9S6_SHEON	90.16	1.12
15	MSHA	Q8EA03|Q8EA03_SHEON	463.72	1.38	MSHA	Q8EA03|Q8EA03_SHEON	122.25	1
16	MSHA	Q8EA04|Q8EA04_SHEON	610.14	1.24	MSHA	Q8EA04|Q8EA04_SHEON	46.8	1.15
17	-	Q8EAD8|Q8EAD8_SHEON	102.59	1.12	-	Q8EAD8|Q8EAD8_SHEON	22.8	1.18
18	Hypothetical	Q8EAF5|Q8EAF5_SHEON	69.61	0.8	Hypothetical	Q8EAF5|Q8EAF5_SHEON	67.78	0.76
19	30S	Q8EAG3|RS9_SHEON	163.09	1.02	30S	Q8EAG3|RS9_SHEON	170.21	1.32
20	-	Q8EAG6|Q8EAG6_SHEON	68.08	1.02	-	Q8EAG6|Q8EAG6_SHEON	27.65	0.97
21	Outer	Q8EAK6|Q8EAK6_SHEON	1458.02	0.79	Outer	Q8EAK6|Q8EAK6_SHEON	462.69	1.36
22	Molybdenum	Q8EAN5|Q8EAN5_SHEON	804.37	0.9	Molybdenum	Q8EAN5|Q8EAN5_SHEON	418.71	0.91
23	Sulfate	Q8EBC6|Q8EBC6_SHEON	214.46	1.18	Sulfate	Q8EBC6|Q8EBC6_SHEON	219.83	0.84
24	2',3'-cyclic-nucleotide	Q8EBF3|Q8EBF3_SHEON	199.03	0.9	2',3'-cyclic-nucleotide	Q8EBF3|Q8EBF3_SHEON	64.77	0.86
25	Transaldolase	Q8EBH2|TAL_SHEON	92.06	1.59	Transaldolase	Q8EBH2|TAL_SHEON	30.24	0.75
26	OmpA	Q8EBH3|Q8EBH3_SHEON	292.22	0.97	OmpA	Q8EBH3|Q8EBH3_SHEON	129.51	1.05
27	Cytochrome	Q8EBS9|Q8EBS9_SHEON	589.79	0.96	Cytochrome	Q8EBS9|Q8EBS9_SHEON	69.31	0.94
28	Antioxidant,	Q8EC04|Q8EC04_SHEON	62.83	0.84	Antioxidant,	Q8EC04|Q8EC04_SHEON	72.24	1.32
29	-	Q8EC11|Q8EC11_SHEON	78.58	0.98	-	Q8EC11|Q8EC11_SHEON	28.72	0.88
30	NrfJ-related	Q8EC20|Q8EC20_SHEON	362.16	1.04	NrfJ-related	Q8EC20|Q8EC20_SHEON	72.06	0.92
31	Sensor	Q8EC38|Q8EC38_SHEON	112.14	1.08	Sensor	Q8EC38|Q8EC38_SHEON	21.41	0.91
32	GMP	Q8EC52|GUAA_SHEON	27.37	0.54	GMP	Q8EC52|GUAA_SHEON	54.09	0.89
33	Hypothetical	Q8EC69|Q8EC69_SHEON	100.03	0.92	Hypothetical	Q8EC69|Q8EC69_SHEON	44	0.89
34	Flagellin	Q8ECA6|Q8ECA6_SHEON	171.53	1.21	Flagellin	Q8ECA6|Q8ECA6_SHEON	28.17	1.36
35	Long-chain	Q8ECN7|Q8ECN7_SHEON	400.54	0.92	Long-chain	Q8ECN7|Q8ECN7_SHEON	279.55	0.87
36	Prophage	Q8ED08|Q8ED08_SHEON	732.02	0.64	Prophage	Q8ED08|Q8ED08_SHEON	438.77	1.13
37	Hypothetical	Q8ED33|Q8ED33_SHEON	61.82	1.06	Hypothetical	Q8ED33|Q8ED33_SHEON	49.21	0.83
38	Hypothetical	Q8ED36|Q8ED36_SHEON	111.17	0.54	Hypothetical	Q8ED36|Q8ED36_SHEON	35.83	0.85
39	TonB-dependent	Q8ED60|Q8ED60_SHEON	53.69	0.51	TonB-dependent	Q8ED60|Q8ED60_SHEON	76.74	0.97
40	Cysteine	Q8ED64|Q8ED64_SHEON	483.77	1.37	Cysteine	Q8ED64|Q8ED64_SHEON	295.09	1.26
41	Superoxide	Q8ED83|Q8ED83_SHEON	442.88	0.98	Superoxide	Q8ED83|Q8ED83_SHEON	131.51	0.99
42	Cold	Q8EDG5|Q8EDG5_SHEON	985	1.18	Cold	Q8EDG5|Q8EDG5_SHEON	344.28	1.07
43	Acetyl-coenzyme	Q8EDK3|ACSA_SHEON	241.7	1.43	Acetyl-coenzyme	Q8EDK3|ACSA_SHEON	23.72	1.05
44	Cytochrome	Q8EDL6|Q8EDL6_SHEON	165.36	0.92	Cytochrome	Q8EDL6|Q8EDL6_SHEON	35.17	1.4
45	Phosphoenolpyruvate	Q8EDU9|Q8EDU9_SHEON	369.88	1	Phosphoenolpyruvate	Q8EDU9|Q8EDU9_SHEON	245.46	1.09
46	Leucine	Q8EDV5|Q8EDV5_SHEON	177.28	1.07	Leucine	Q8EDV5|Q8EDV5_SHEON	126.83	1.26
47	Isocitrate	Q8EDW2|Q8EDW2_SHEON	94.69	1.04	Isocitrate	Q8EDW2|Q8EDW2_SHEON	114.42	0.92
48	Hypothetical	Q8EE07|Q8EE07_SHEON	258.64	0.84	Hypothetical	Q8EE07|Q8EE07_SHEON	40.31	0.83
49	Beta-lactamase	Q8EEJ3|Q8EEJ3_SHEON	20.91	1.04	Beta-lactamase	Q8EEJ3|Q8EEJ3_SHEON	22.97	1.2
50	Aspartate	Q8EEM8|Q8EEM8_SHEON	43.57	0.94	Aspartate	Q8EEM8|Q8EEM8_SHEON	47.69	1.34
51	Flavodoxin	Q8EEP7|Q8EEP7_SHEON	117.34	0.94	Flavodoxin	Q8EEP7|Q8EEP7_SHEON	23.61	1.07
52	Elongation	Q8EEP9|EFP_SHEON	77.14	0.85	Elongation	Q8EEP9|EFP_SHEON	116.38	0.96
53	50S	Q8EER6|RL20_SHEON	66.43	0.58	50S	Q8EER6|RL20_SHEON	113.59	1.03
54	Nucleoside	Q8EEU0|NDK_SHEON	415.5	0.92	Nucleoside	Q8EEU0|NDK_SHEON	417.14	0.96
55	-	Q8EEW4|Q8EEW4_SHEON	111.51	0.82	-	Q8EEW4|Q8EEW4_SHEON	28.8	1.41
56	Asparaginyl-tRNA	Q8EEZ1|SYN_SHEON	21.82	0.7	Asparaginyl-tRNA	Q8EEZ1|SYN_SHEON	60.46	1.12
57	Hypothetical	Q8EF23|Q8EF23_SHEON	337.4	1.16	Hypothetical	Q8EF23|Q8EF23_SHEON	119.77	0.96
58	Adenylate	Q8EFF5|KAD_SHEON	221.25	0.9	Adenylate	Q8EFF5|KAD_SHEON	48.28	0.91
59	5'-nucleotidase	Q8EFH1|Q8EFH1_SHEON	887.26	0.61	5'-nucleotidase	Q8EFH1|Q8EFH1_SHEON	282.22	0.95
60	Succinyl-CoA	Q8EFN7|Q8EFN7_SHEON	447.16	0.88	Succinyl-CoA	Q8EFN7|Q8EFN7_SHEON	285.5	1.19
61	Succinyl-CoA	Q8EFN8|SUCC_SHEON	455.51	0.96	Succinyl-CoA	Q8EFN8|SUCC_SHEON	320.88	0.94
62	2-oxoglutarate	Q8EFN9|Q8EFN9_SHEON	37.81	0.75	2-oxoglutarate	Q8EFN9|Q8EFN9_SHEON	65.06	1.45
63	Citrate	Q8EFP4|Q8EFP4_SHEON	21.21	1.18	Citrate	Q8EFP4|Q8EFP4_SHEON	189.99	0.95
64	Hypothetical	Q8EFW1|Q8EFW1_SHEON	142.95	0.75	Hypothetical	Q8EFW1|Q8EFW1_SHEON	98.02	0.9
65	-	Q8EG10|Q8EG10_SHEON	48.81	1.05	-	Q8EG10|Q8EG10_SHEON	53.43	1.55
66	Putative	Q8EG14|Y1800_SHEON	26.78	1.1	Putative	Q8EG14|Y1800_SHEON	79.58	1.05
67	Peptidyl-prolyl	Q8EG23|Q8EG23_SHEON	136.97	0.98	Peptidyl-prolyl	Q8EG23|Q8EG23_SHEON	72.25	1
68	Decaheme	Q8EG33|Q8EG33_SHEON	779.64	0.72	Decaheme	Q8EG33|Q8EG33_SHEON	360.63	0.9
69	Decaheme	Q8EG34|Q8EG34_SHEON	320.25	0.73	Decaheme	Q8EG34|Q8EG34_SHEON	84.19	0.87
70	Methylmalonate-semialdehyde	Q8EGC6|Q8EGC6_SHEON	27.82	0.91	Methylmalonate-semialdehyde	Q8EGC6|Q8EGC6_SHEON	59.55	0.94
71	Ribosome	Q8EGH2|RRF_SHEON	30.03	1.21	Ribosome	Q8EGH2|RRF_SHEON	83.65	0.88
72	Elongation	Q8EGH4|EFTS_SHEON	290.63	1.07	Elongation	Q8EGH4|EFTS_SHEON	23.86	0.96
73	30S	Q8EGH5|RS2_SHEON	35.54	0.83	30S	Q8EGH5|RS2_SHEON	36.65	0.98
74	2,3,4,5-tetrahydropyridine-2,6-dicarboxylate	Q8EGH9|DAPD_SHEON	20.28	1.14	2,3,4,5-tetrahydropyridine-2,6-dicarboxylate	Q8EGH9|DAPD_SHEON	32.03	1.02
75	Alcohol	Q8EGV1|Q8EGV1_SHEON	65.02	0.71	Alcohol	Q8EGV1|Q8EGV1_SHEON	56.69	1.07
76	Polyribonucleotide	Q8EHL1|Q8EHL1_SHEON	57.49	1.06	Polyribonucleotide	Q8EHL1|Q8EHL1_SHEON	52.71	1.22
77	30S	Q8EHL3|RS15_SHEON	49.53	0.81	30S	Q8EHL3|RS15_SHEON	38.44	1.28
78	Chaperone	Q8EHT7|DNAK_SHEON	86.19	0.92	Chaperone	Q8EHT7|DNAK_SHEON	382.16	0.89
79	Probable	Q8EI02|OPGD_SHEON	20.73	1.01	Probable	Q8EI02|OPGD_SHEON	27.25	0.96
80	Transketolase	Q8EIB3|Q8EIB3_SHEON	178.75	1.78	Transketolase	Q8EIB3|Q8EIB3_SHEON	79.87	1.31
81	Elongation	Q8EIJ7|EFG2_SHEON	564.66	1.72	Elongation	Q8EIJ7|EFG2_SHEON	302.87	1.11
82	Glycine	Q8EIQ6|GCSP_SHEON	73.54	1.4	Glycine	Q8EIQ6|GCSP_SHEON	21.3	0.94
83	Aminomethyltransferase	Q8EIQ8|GCST_SHEON	22.44	1.64	Aminomethyltransferase	Q8EIQ8|GCST_SHEON	31.27	1.14
84	Iron(III)	Q8EIU0|Q8EIU0_SHEON	103.7	1.46	Iron(III)	Q8EIU0|Q8EIU0_SHEON	64.66	1.08
85	Hypothetical	Q8EJB3|Q8EJB3_SHEON	111.12	2.23	Hypothetical	Q8EJB3|Q8EJB3_SHEON	36.3	1.16
86	Peptidase,	Q8EJH4|Q8EJH4_SHEON	21.44	0.86	Peptidase,	Q8EJH4|Q8EJH4_SHEON	27.85	0.92
87	Aconitate	Q8EJN1|Q8EJN1_SHEON	32.81	0.96	Aconitate	Q8EJN1|Q8EJN1_SHEON	97.12	1.29
88	Pyruvate	Q8EJN9|Q8EJN9_SHEON	64.74	0.7	Pyruvate	Q8EJN9|Q8EJN9_SHEON	27.36	1
89	Hypothetical	Q8EJQ3|Q8EJQ3_SHEON	58.82	0.8	Hypothetical	Q8EJQ3|Q8EJQ3_SHEON	21.76	1.16
90	Thioredoxin	Q8EJQ6|Q8EJQ6_SHEON	391.06	0.98	Thioredoxin	Q8EJQ6|Q8EJQ6_SHEON	22.13	1.08
91	Hypothetical	Q8EJQ8|Q8EJQ8_SHEON	832.3	0.75	Hypothetical	Q8EJQ8|Q8EJQ8_SHEON	186.1	0.71
92	Thiol:disulfide	Q8EJX3|Q8EJX3_SHEON	688.28	1.05	Thiol:disulfide	Q8EJX3|Q8EJX3_SHEON	128.12	1.1
93	Cytochrome	Q8EK39|Q8EK39_SHEON	159.33	0.92	Cytochrome	Q8EK39|Q8EK39_SHEON	61.96	1.95
94	50S	Q8EK65|RL2_SHEON	185.76	0.83	50S	Q8EK65|RL2_SHEON	116.52	1.1
95	50S	Q8EK67|RL4_SHEON	110.98	1.22	50S	Q8EK67|RL4_SHEON	29.8	1.11
96	Translation	Q8EK70|Q8EK70_SHEON	1418.56	0.99	Translation	Q8EK70|Q8EK70_SHEON	948.63	1.17
97	30S	Q8EK72|RS7_SHEON	106.22	0.83	30S	Q8EK72|RS7_SHEON	114.89	0.97
98	DNA-directed	Q8EK73|RPOC_SHEON	96.08	0.57	DNA-directed	Q8EK73|RPOC_SHEON	34.48	0.64
99	50S	Q8EK77|RL1_SHEON	175.59	0.98	50S	Q8EK77|RL1_SHEON	70.88	1.36
100	Translation	Q8EK81|Q8EK81_SHEON	1418.56	0.99	Translation	Q8EK81|Q8EK81_SHEON	948.63	1.17
101	-	Q8EKA5|Q8EKA5_SHEON	78.58	0.98	-	Q8EKA5|Q8EKA5_SHEON	28.72	0.88
102	Phosphoenolpyruvate	Q8EKD3|PPCK_SHEON	444.37	0.95	Phosphoenolpyruvate	Q8EKD3|PPCK_SHEON	113.91	1.22
103	Protein-export	Q8EKP0|SECB_SHEON	32.26	0.76	Protein-export	Q8EKP0|SECB_SHEON	142.06	1.21
104	Azurin	Q8CVD5|Q8CVD5_SHEON	746.58	1.53	30S	P59124|RS5_SHEON	65.39	1.4
105	-	Q8CX41|Q8CX41_SHEON	21.44	0.95	30S	P59375|RS11_SHEON	66.69	1.61
106	Expressed	Q8E881|Q8E881_SHEON	39.59	1.1	Zinc-containing	Q8E800|Q8E800_SHEON	31.12	1.2
107	Oxygen-independent	Q8E8D5|Q8E8D5_SHEON	48.48	1.16	Periplasmic	Q8E840|Q8E840_SHEON	25.35	1.09
108	Hypothetical	Q8E8E6|Q8E8E6_SHEON	2913.23	1.1	Molybdopterin	Q8E8E2|Q8E8E2_SHEON	21.96	1.08
109	-	Q8E947|Q8E947_SHEON	26.27	1.12	Hypothetical	Q8E8E6|Q8E8E6_SHEON	1661.66	0.93
110	Hypothetical	Q8E951|Q8E951_SHEON	24.93	0.93	-	Q8E8H2|Q8E8H2_SHEON	21.46	1
111	Orotate	Q8E9L5|PYRE_SHEON	28.52	0.85	2-amino-3-ketobutyrate	Q8E8J0|Q8E8J0_SHEON	80.28	1.11
112	Uridine	Q8E9X9|Q8E9X9_SHEON	303.21	0.75	Hypothetical	Q8E903|Q8E903_SHEON	64.75	0.92
113	Chitinase	Q8EA24|Q8EA24_SHEON	344.86	0.99	Hypothetical	Q8E9A0|Q8E9A0_SHEON	51.26	1.15
114	Polysulfide	Q8EA49|Q8EA49_SHEON	127.58	1.08	Phosphoribosylaminoimidazole-succinocarboxamide	Q8EA43|PUR7_SHEON	21.21	0.96
115	Lipoprotein,	Q8EAT1|Q8EAT1_SHEON	26.9	1.32	Cytochrome	Q8EAC7|NRFA_SHEON	38.13	1.8
116	Sulfite	Q8EB00|CYSI_SHEON	40.76	1.14	Ribosomal	Q8EAE4|Q8EAE4_SHEON	21.52	0.77
117	Serine	Q8EBN8|GLYA_SHEON	128.28	0.86	UDP-N-acetylglucosamine	Q8EAF7|MURA_SHEON	23.76	0.82
118	3,4-dihydroxy-2-butanone	Q8EBP2|Q8EBP2_SHEON	27.28	0.87	50S	Q8EAG2|RL13_SHEON	100.65	1.05
119	Ribosomal	Q8EBU6|Q8EBU6_SHEON	277.31	1.13	30S	Q8EAH2|RS6_SHEON	50.83	1.2
120	Histidyl-tRNA	Q8EC33|SYH_SHEON	28.72	0.68	30S	Q8EAH4|RS18_SHEON	50.48	1.41
121	Cytochrome	Q8EC58|Q8EC58_SHEON	42.14	1.68	50S	Q8EAH5|RL9_SHEON	27.41	1.1
122	Polysaccharide	Q8ECF7|Q8ECF7_SHEON	63.88	0.97	50S	Q8EB80|RL21_SHEON	62.74	1.06
123	Aspartate	Q8ECR3|Q8ECR3_SHEON	105.7	1	30S	Q8EBH9|RS20_SHEON	28.35	0.99
124	Hypothetical	Q8ED09|Q8ED09_SHEON	102.54	0.59	Enolase	Q8EBR0|ENO_SHEON	65.27	0.87
125	Acyl	Q8EDH4|ACP_SHEON	74.81	1.1	-	Q8EBW6|Q8EBW6_SHEON	21.46	1
126	3-oxoacyl-(Acyl-carrier-protein)	Q8EDH5|Q8EDH5_SHEON	33.69	1.22	Inosine-5'-monophosphate	Q8EC51|Q8EC51_SHEON	85.94	1
127	Dihydroorotate	Q8EDZ8|PYRD_SHEON	73.05	0.92	Phosphoribosylformylglycinamidine	Q8EC57|PUR4_SHEON	23.11	1
128	-	Q8EE24|Q8EE24_SHEON	32.2	0.85	3-oxoacyl-(Acyl-carrier-protein)	Q8ECR1|Q8ECR1_SHEON	61.19	1
129	Polysaccharide	Q8EEB1|Q8EEB1_SHEON	58.17	1.06	Hypothetical	Q8ECT8|Q8ECT8_SHEON	44.13	0.82
130	Aspartyl-tRNA	Q8EEE9|SYD_SHEON	25.81	1.24	Hypothetical	Q8ECZ7|Q8ECZ7_SHEON	42.51	1.5
131	TonB-dependent	Q8EEF5|Q8EEF5_SHEON	126.75	0.9	-	Q8ED07|Q8ED07_SHEON	25.05	1.71
132	DNA	Q8EEH1|Q8EEH1_SHEON	101.34	1.07	Hypothetical	Q8ED29|Q8ED29_SHEON	68.36	1
133	Ribosomal	Q8EEI0|Q8EEI0_SHEON	111.12	1.21	Hypothetical	Q8ED73|Q8ED73_SHEON	36.15	0.79
134	Seryl-tRNA	Q8EEQ9|SYS_SHEON	47.15	0.82	3-oxoacyl-(Acyl-carrier-protein)	Q8EDH3|Q8EDH3_SHEON	135.65	0.93
135	-	Q8EF90|Q8EF90_SHEON	21.44	0.95	Hypothetical	Q8EDZ7|Q8EDZ7_SHEON	20.65	1.02
136	Phenylalanyl-tRNA	Q8EF99|SYFB_SHEON	20.02	1.6	Aspartate	Q8EEH6|Q8EEH6_SHEON	33.29	1.45
137	Chaperone	Q8EFF7|HTPG_SHEON	88.13	0.75	Glyceraldehyde	Q8EEN1|Q8EEN1_SHEON	64.43	0.94
138	Serine	Q8EFQ4|Q8EFQ4_SHEON	30.59	0.68	Alpha	Q8EEN8|Q8EEN8_SHEON	33.63	1
139	Extracellular	Q8EFX1|Q8EFX1_SHEON	23.85	0.71	-	Q8EEW7|Q8EEW7_SHEON	29.98	0.89
140	-	Q8EG16|Q8EG16_SHEON	48.81	1.05	Hypothetical	Q8EF07|Q8EF07_SHEON	26.32	1
141	Trigger	Q8EG20|TIG_SHEON	31.79	1	Hypothetical	Q8EFC1|Q8EFC1_SHEON	30.53	1
142	-	Q8EG26|SYQ_SHEON	26.27	1.12	Isovaleryl-CoA	Q8EFR9|Q8EFR9_SHEON	49.35	0.89
143	Hypothetical	Q8EG97|Q8EG97_SHEON	78.46	0.72	3-oxoadipate	Q8EFS5|Q8EFS5_SHEON	31.96	1.09
144	Enoyl-CoA	Q8EGC4|Q8EGC4_SHEON	200.81	0.88	DNA-binding	Q8EG16|Q8EG16_SHEON	151.25	1.13
145	UTP-glucose-1-phosphate	Q8EGD9|Q8EGD9_SHEON	35.58	0.83	Enoyl-CoA	Q8EGC3|Q8EGC3_SHEON	37.97	0.86
146	Acetyltransferase,	Q8EGN4|Q8EGN4_SHEON	21.1	1.62	Protein	Q8EGS0|GRPE_SHEON	56.01	0.99
147	50S	Q8EH70|RL19_SHEON	244.82	0.83	Hypothetical	Q8EGV2|Q8EGV2_SHEON	31.15	1.18
148	30S	Q8EH72|RS16_SHEON	46.8	0.77	30S	Q8EHD7|RS21_SHEON	40.18	1.78
149	Outer	Q8EHK6|Q8EHK6_SHEON	437.14	0.89	Polyamine	Q8EHF3|Q8EHF3_SHEON	48.4	0.89
150	Leucyl-tRNA	Q8EHP4|SYL_SHEON	56.37	0.74	Purine	Q8EHK0|DEOD2_SHEON	61.25	1.57
151	Hypothetical	Q8EHX9|Q8EHX9_SHEON	48.76	1	Transcription	Q8EHM8|Q8EHM8_SHEON	25.53	1.15
152	GlcNac-binding	Q8EHY2|GBPA_SHEON	227.05	0.65	Peptidyl-prolyl	Q8EHS8|Q8EHS8_SHEON	76.74	1.08
153	Urease	Q8EI59|Q8EI59_SHEON	36.09	0.74	Chaperone	Q8EHT6|DNAJ_SHEON	28.41	0.88
154	Fructose-bisphosphate	Q8EIB0|Q8EIB0_SHEON	29.68	1.51	Hypothetical	Q8EIP9|Q8EIP9_SHEON	57.13	0.64
155	Phosphoglycerate	Q8EIB1|PGK_SHEON	124.4	1.04	Glycine	Q8EIQ7|GCSH_SHEON	103.72	1.03
156	DnaK	Q8EIG5|Q8EIG5_SHEON	36.79	1.78	Hypothetical	Q8EIY6|Q8EIY6_SHEON	51.26	1.02
157	Periplasmic	Q8EIJ1|NAPA_SHEON	104.23	2.02	Peptidyl-prolyl	Q8EJL0|Q8EJL0_SHEON	21.66	1.12
158	Collagenase	Q8EJ34|Q8EJ34_SHEON	770.72	1.13	Uroporphyrinogen	Q8EJM8|DCUP_SHEON	23.97	1.07
159	Dihydrolipoamide	Q8EJN7|Q8EJN7_SHEON	151.97	0.91	Peptidase,	Q8EJN4|Q8EJN4_SHEON	27.52	1.4
160	Ornithine	Q8EJZ2|Q8EJZ2_SHEON	25.49	1	Methylisocitrate	Q8EJW1|Q8EJW1_SHEON	26.28	0.61
161	50S	Q8EK53|RL18_SHEON	63.13	1	Methylcitrate	Q8EJW2|Q8EJW2_SHEON	64.4	1
162	Ribosomal	Q8EK56|Q8EK56_SHEON	35.78	0.69	Phosphoheptose	Q8EK08|Q8EK08_SHEON	24.33	1.32
163	30S	Q8EK60|RS17_SHEON	38.43	0.94	50S	Q8EK46|RL17_SHEON	27.63	1.16
164	30S	Q8EK64|RS19_SHEON	48.81	0.99	DNA-directed	Q8EK47|RPOA_SHEON	23.58	1
165	DNA-directed	Q8EK74|RPOB_SHEON	64.77	0.89	30S	Q8EK48|RS13_SHEON	100.69	0.91
166	Serine	Q8EKA8|Q8EKA8_SHEON	23.37	1.32	50S	Q8EK58|RL24_SHEON	67.83	1.57
167	Protease,	Q8EKG3|Q8EKG3_SHEON	51.64	0.81	50S	Q8EK68|RL3_SHEON	92.29	1.5
168	-	Q8EKJ6|Q8EKJ6_SHEON	26.11	0.8	-	Q8EK75|RL7_SHEON	28.31	1.74
169	Imidazolonepropionase	Q8EKJ7|Q8EKJ7_SHEON	57.99	1.15	50S	Q8EK76|RL10_SHEON	81.62	1.4
170					50S	Q8EK78|RL11_SHEON	49.95	1.03
171					Urocanate	Q8EKJ5|HUTU_SHEON	38.05	1.14
172					Hypothetical	Q8EKL6|Q8EKL6_SHEON	36.13	0.83

## Sheet: regulated_prot
	Experiment 1				Experiment 2
	Protein ID	Protein Name	Protein Score	Regulation	Protein ID	Protein Name	Protein Score	Regulation
1	Expressed	Q8CMJ0|Q8CMJ0_SHEON	70.89	0.17	DNA-directed	Q8EK73|RPOC_SHEON	34.48	0.64
2	Expressed	Q8E833|Q8E833_SHEON	70.89	0.17	Hypothetical	Q8EJQ8|Q8EJQ8_SHEON	186.1	0.71
3	TonB-dependent	Q8ED60|Q8ED60_SHEON	53.69	0.51	Transaldolase	Q8EBH2|TAL_SHEON	30.24	0.75
4	GMP	Q8EC52|GUAA_SHEON	27.37	0.54	Hypothetical	Q8EAF5|Q8EAF5_SHEON	67.78	0.76
5	Hypothetical	Q8ED36|Q8ED36_SHEON	111.17	0.54	Hypothetical	Q8EE07|Q8EE07_SHEON	40.31	0.83
6	DNA-directed	Q8EK73|RPOC_SHEON	96.08	0.57	Hypothetical	Q8ED33|Q8ED33_SHEON	49.21	0.83
7	50S	Q8EER6|RL20_SHEON	66.43	0.58	Sulfate	Q8EBC6|Q8EBC6_SHEON	219.83	0.84
8	5'-nucleotidase	Q8EFH1|Q8EFH1_SHEON	887.26	0.61	Hypothetical	Q8ED36|Q8ED36_SHEON	35.83	0.85
9	Prophage	Q8ED08|Q8ED08_SHEON	732.02	0.64	2',3'-cyclic-nucleotide	Q8EBF3|Q8EBF3_SHEON	64.77	0.86
10	Asparaginyl-tRNA	Q8EEZ1|SYN_SHEON	21.82	0.7	Decaheme	Q8EG34|Q8EG34_SHEON	84.19	0.87
11	Pyruvate	Q8EJN9|Q8EJN9_SHEON	64.74	0.7	Long-chain	Q8ECN7|Q8ECN7_SHEON	279.55	0.87
12	Alcohol	Q8EGV1|Q8EGV1_SHEON	65.02	0.71	-	Q8EC11|Q8EC11_SHEON	28.72	0.88
13	Decaheme	Q8EG33|Q8EG33_SHEON	779.64	0.72	-	Q8EKA5|Q8EKA5_SHEON	28.72	0.88
14	Decaheme	Q8EG34|Q8EG34_SHEON	320.25	0.73	Ribosome	Q8EGH2|RRF_SHEON	83.65	0.88
15	2-oxoglutarate	Q8EFN9|Q8EFN9_SHEON	37.81	0.75	Hypothetical	Q8EC69|Q8EC69_SHEON	44	0.89
16	Hypothetical	Q8EFW1|Q8EFW1_SHEON	142.95	0.75	GMP	Q8EC52|GUAA_SHEON	54.09	0.89
17	Hypothetical	Q8EJQ8|Q8EJQ8_SHEON	832.3	0.75	Chaperone	Q8EHT7|DNAK_SHEON	382.16	0.89
18	Protein-export	Q8EKP0|SECB_SHEON	32.26	0.76	Hypothetical	Q8EFW1|Q8EFW1_SHEON	98.02	0.9
19	30S	P59183|RS3_SHEON	279.1	0.76	Decaheme	Q8EG33|Q8EG33_SHEON	360.63	0.9
20	Outer	Q8EAK6|Q8EAK6_SHEON	1458.02	0.79	Sensor	Q8EC38|Q8EC38_SHEON	21.41	0.91
21	Hypothetical	Q8EJQ3|Q8EJQ3_SHEON	58.82	0.8	Adenylate	Q8EFF5|KAD_SHEON	48.28	0.91
22	Hypothetical	Q8EAF5|Q8EAF5_SHEON	69.61	0.8	Molybdenum	Q8EAN5|Q8EAN5_SHEON	418.71	0.91
23	Periplasmic	q8	211.31	0.8	Peptidase,	Q8EJH4|Q8EJH4_SHEON	27.85	0.92
24	30S	Q8EHL3|RS15_SHEON	49.53	0.81	NrfJ-related	Q8EC20|Q8EC20_SHEON	72.06	0.92
25	Inorganic	Q8E9S6|Q8E9S6_SHEON	26.88	0.82	Isocitrate	Q8EDW2|Q8EDW2_SHEON	114.42	0.92
26	-	Q8EEW4|Q8EEW4_SHEON	111.51	0.82	Glycine	Q8EIQ6|GCSP_SHEON	21.3	0.94
27	Conserved	Q8E9C8|Q8E9C8_SHEON	223.92	0.82	Methylmalonate-semialdehyde	Q8EGC6|Q8EGC6_SHEON	59.55	0.94
28	30S	Q8EGH5|RS2_SHEON	35.54	0.83	Cytochrome	Q8EBS9|Q8EBS9_SHEON	69.31	0.94
29	30S	Q8EK72|RS7_SHEON	106.22	0.83	Succinyl-CoA	Q8EFN8|SUCC_SHEON	320.88	0.94
30	50S	Q8EK65|RL2_SHEON	185.76	0.83	Citrate	Q8EFP4|Q8EFP4_SHEON	189.99	0.95
31	Antioxidant,	Q8EC04|Q8EC04_SHEON	62.83	0.84	5'-nucleotidase	Q8EFH1|Q8EFH1_SHEON	282.22	0.95
32	Hypothetical	Q8EE07|Q8EE07_SHEON	258.64	0.84	Elongation	Q8EGH4|EFTS_SHEON	23.86	0.96
33	Elongation	Q8EEP9|EFP_SHEON	77.14	0.85	Probable	Q8EI02|OPGD_SHEON	27.25	0.96
34	Peptidase,	Q8EJH4|Q8EJH4_SHEON	21.44	0.86	Elongation	Q8EEP9|EFP_SHEON	116.38	0.96
35	Agglutination	Q8E9G3|Q8E9G3_SHEON	1285.19	0.87	Hypothetical	Q8EF23|Q8EF23_SHEON	119.77	0.96
36	30S	P59131|RS4_SHEON	61.95	0.88	Nucleoside	Q8EEU0|NDK_SHEON	417.14	0.96
37	Succinyl-CoA	Q8EFN7|Q8EFN7_SHEON	447.16	0.88	-	Q8EAG6|Q8EAG6_SHEON	27.65	0.97
38	2',3'-cyclic-nucleotide	Q8EBF3|Q8EBF3_SHEON	199.03	0.9	TonB-dependent	Q8ED60|Q8ED60_SHEON	76.74	0.97
39	Adenylate	Q8EFF5|KAD_SHEON	221.25	0.9	30S	Q8EK72|RS7_SHEON	114.89	0.97
40	Molybdenum	Q8EAN5|Q8EAN5_SHEON	804.37	0.9	30S	Q8EGH5|RS2_SHEON	36.65	0.98
41	Methylmalonate-semialdehyde	Q8EGC6|Q8EGC6_SHEON	27.82	0.91	Superoxide	Q8ED83|Q8ED83_SHEON	131.51	0.99
42	Chaperone	Q8EHT7|DNAK_SHEON	86.19	0.92	RTX	Q8E9G6|Q8E9G6_SHEON	3724.49	0.99
43	Hypothetical	Q8EC69|Q8EC69_SHEON	100.03	0.92	Expressed	Q8CMJ0|Q8CMJ0_SHEON	25.53	1
44	Cytochrome	Q8EK39|Q8EK39_SHEON	159.33	0.92	Expressed	Q8E833|Q8E833_SHEON	25.53	1
45	Cytochrome	Q8EDL6|Q8EDL6_SHEON	165.36	0.92	Pyruvate	Q8EJN9|Q8EJN9_SHEON	27.36	1
46	Long-chain	Q8ECN7|Q8ECN7_SHEON	400.54	0.92	10	Q8CX49|CH10_SHEON	37.85	1
47	Nucleoside	Q8EEU0|NDK_SHEON	415.5	0.92	Conserved	Q8E9C8|Q8E9C8_SHEON	43.5	1
48	Aspartate	Q8EEM8|Q8EEM8_SHEON	43.57	0.94	Peptidyl-prolyl	Q8EG23|Q8EG23_SHEON	72.25	1
49	Flavodoxin	Q8EEP7|Q8EEP7_SHEON	117.34	0.94	MSHA	Q8EA03|Q8EA03_SHEON	122.25	1
50	Phosphoenolpyruvate	Q8EKD3|PPCK_SHEON	444.37	0.95	2,3,4,5-tetrahydropyridine-2,6-dicarboxylate	Q8EGH9|DAPD_SHEON	32.03	1.02
51	Aconitate	Q8EJN1|Q8EJN1_SHEON	32.81	0.96	Fumarate	P83223|FRDA_SHEON	809.61	1.02
52	Succinyl-CoA	Q8EFN8|SUCC_SHEON	455.51	0.96	50S	Q8EER6|RL20_SHEON	113.59	1.03
53	Cytochrome	Q8EBS9|Q8EBS9_SHEON	589.79	0.96	Acetyl-coenzyme	Q8EDK3|ACSA_SHEON	23.72	1.05
54	OmpA	Q8EBH3|Q8EBH3_SHEON	292.22	0.97	Putative	Q8EG14|Y1800_SHEON	79.58	1.05
55	-	Q8EC11|Q8EC11_SHEON	78.58	0.98	OmpA	Q8EBH3|Q8EBH3_SHEON	129.51	1.05
56	-	Q8EKA5|Q8EKA5_SHEON	78.58	0.98	Flavodoxin	Q8EEP7|Q8EEP7_SHEON	23.61	1.07
57	Peptidyl-prolyl	Q8EG23|Q8EG23_SHEON	136.97	0.98	Alcohol	Q8EGV1|Q8EGV1_SHEON	56.69	1.07
58	50S	Q8EK77|RL1_SHEON	175.59	0.98	Cold	Q8EDG5|Q8EDG5_SHEON	344.28	1.07
59	Thioredoxin	Q8EJQ6|Q8EJQ6_SHEON	391.06	0.98	Thioredoxin	Q8EJQ6|Q8EJQ6_SHEON	22.13	1.08
60	Superoxide	Q8ED83|Q8ED83_SHEON	442.88	0.98	Iron(III)	Q8EIU0|Q8EIU0_SHEON	64.66	1.08
61	Translation	Q8EK70|Q8EK70_SHEON	1418.56	0.99	Phosphoenolpyruvate	Q8EDU9|Q8EDU9_SHEON	245.46	1.09
62	Translation	Q8EK81|Q8EK81_SHEON	1418.56	0.99	50S	Q8EK65|RL2_SHEON	116.52	1.1
63	Phosphoenolpyruvate	Q8EDU9|Q8EDU9_SHEON	369.88	1	Thiol:disulfide	Q8EJX3|Q8EJX3_SHEON	128.12	1.1
64	Probable	Q8EI02|OPGD_SHEON	20.73	1.01	50S	Q8EK67|RL4_SHEON	29.8	1.11
65	Oligopeptidase	Q8E8G5|Q8E8G5_SHEON	333.66	1.01	Elongation	Q8EIJ7|EFG2_SHEON	302.87	1.11
66	-	Q8EAG6|Q8EAG6_SHEON	68.08	1.02	Asparaginyl-tRNA	Q8EEZ1|SYN_SHEON	60.46	1.12
67	30S	Q8EAG3|RS9_SHEON	163.09	1.02	Inorganic	Q8E9S6|Q8E9S6_SHEON	90.16	1.12
68	Beta-lactamase	Q8EEJ3|Q8EEJ3_SHEON	20.91	1.04	30S	P59183|RS3_SHEON	123.26	1.13
69	Isocitrate	Q8EDW2|Q8EDW2_SHEON	94.69	1.04	Agglutination	Q8E9G3|Q8E9G3_SHEON	255.58	1.13
70	NrfJ-related	Q8EC20|Q8EC20_SHEON	362.16	1.04	Prophage	Q8ED08|Q8ED08_SHEON	438.77	1.13
71	-	Q8EG10|Q8EG10_SHEON	48.81	1.05	Aminomethyltransferase	Q8EIQ8|GCST_SHEON	31.27	1.14
72	Thiol:disulfide	Q8EJX3|Q8EJX3_SHEON	688.28	1.05	MSHA	Q8EA04|Q8EA04_SHEON	46.8	1.15
73	Polyribonucleotide	Q8EHL1|Q8EHL1_SHEON	57.49	1.06	60	Q8CX48|CH60_SHEON	716.71	1.15
74	Hypothetical	Q8ED33|Q8ED33_SHEON	61.82	1.06	Hypothetical	Q8EJQ3|Q8EJQ3_SHEON	21.76	1.16
75	Leucine	Q8EDV5|Q8EDV5_SHEON	177.28	1.07	Hypothetical	Q8EJB3|Q8EJB3_SHEON	36.3	1.16
76	Elongation	Q8EGH4|EFTS_SHEON	290.63	1.07	Translation	Q8EK70|Q8EK70_SHEON	948.63	1.17
77	Sensor	Q8EC38|Q8EC38_SHEON	112.14	1.08	Translation	Q8EK81|Q8EK81_SHEON	948.63	1.17
78	Putative	Q8EG14|Y1800_SHEON	26.78	1.1	-	Q8EAD8|Q8EAD8_SHEON	22.8	1.18
79	-	Q8EAD8|Q8EAD8_SHEON	102.59	1.12	Succinyl-CoA	Q8EFN7|Q8EFN7_SHEON	285.5	1.19
80	2,3,4,5-tetrahydropyridine-2,6-dicarboxylate	Q8EGH9|DAPD_SHEON	20.28	1.14	Beta-lactamase	Q8EEJ3|Q8EEJ3_SHEON	22.97	1.2
81	Hypothetical	Q8EF23|Q8EF23_SHEON	337.4	1.16	Malate	P82177|MDH_SHEON	78.6	1.2
82	RTX	Q8E9G6|Q8E9G6_SHEON	15976.2	1.16	Periplasmic	Q8E875|Q8E875_SHEON	217.61	1.2
83	Citrate	Q8EFP4|Q8EFP4_SHEON	21.21	1.18	Protein-export	Q8EKP0|SECB_SHEON	142.06	1.21
84	Sulfate	Q8EBC6|Q8EBC6_SHEON	214.46	1.18	Polyribonucleotide	Q8EHL1|Q8EHL1_SHEON	52.71	1.22
85	Cold	Q8EDG5|Q8EDG5_SHEON	985	1.18	Phosphoenolpyruvate	Q8EKD3|PPCK_SHEON	113.91	1.22
86	Ribosome	Q8EGH2|RRF_SHEON	30.03	1.21	Leucine	Q8EDV5|Q8EDV5_SHEON	126.83	1.26
87	Flagellin	Q8ECA6|Q8ECA6_SHEON	171.53	1.21	Cysteine	Q8ED64|Q8ED64_SHEON	295.09	1.26
88	50S	Q8EK67|RL4_SHEON	110.98	1.22	30S	Q8EHL3|RS15_SHEON	38.44	1.28
89	MSHA	Q8EA04|Q8EA04_SHEON	610.14	1.24	Aconitate	Q8EJN1|Q8EJN1_SHEON	97.12	1.29
90	Fumarate	P83223|FRDA_SHEON	1044.05	1.32	Transketolase	Q8EIB3|Q8EIB3_SHEON	79.87	1.31
91	Cysteine	Q8ED64|Q8ED64_SHEON	483.77	1.37	Antioxidant,	Q8EC04|Q8EC04_SHEON	72.24	1.32
92	MSHA	Q8EA03|Q8EA03_SHEON	463.72	1.38	30S	P59131|RS4_SHEON	164.72	1.32
93	Glycine	Q8EIQ6|GCSP_SHEON	73.54	1.4	30S	Q8EAG3|RS9_SHEON	170.21	1.32
94	Acetyl-coenzyme	Q8EDK3|ACSA_SHEON	241.7	1.43	Aspartate	Q8EEM8|Q8EEM8_SHEON	47.69	1.34
95	60	Q8CX48|CH60_SHEON	247.2	1.44	Flagellin	Q8ECA6|Q8ECA6_SHEON	28.17	1.36
96	Iron(III)	Q8EIU0|Q8EIU0_SHEON	103.7	1.46	50S	Q8EK77|RL1_SHEON	70.88	1.36
97	Malate	P82177|MDH_SHEON	389.31	1.53	Outer	Q8EAK6|Q8EAK6_SHEON	462.69	1.36
98	Transaldolase	Q8EBH2|TAL_SHEON	92.06	1.59	Cytochrome	Q8EDL6|Q8EDL6_SHEON	35.17	1.4
99	Aminomethyltransferase	Q8EIQ8|GCST_SHEON	22.44	1.64	-	Q8EEW4|Q8EEW4_SHEON	28.8	1.41
100	Elongation	Q8EIJ7|EFG2_SHEON	564.66	1.72	2-oxoglutarate	Q8EFN9|Q8EFN9_SHEON	65.06	1.45
101	Transketolase	Q8EIB3|Q8EIB3_SHEON	178.75	1.78	Oligopeptidase	Q8E8G5|Q8E8G5_SHEON	33.83	1.49
102	10	Q8CX49|CH10_SHEON	228.85	1.87	-	Q8EG10|Q8EG10_SHEON	53.43	1.55
103	Hypothetical	Q8EJB3|Q8EJB3_SHEON	111.12	2.23	Cytochrome	Q8EK39|Q8EK39_SHEON	61.96	1.95
